# Supplementary material for: Anatomy and RNA-Seq reveal important gene pathways regulating sex differentiation in a functionally Androdioecious tree, Tapiscia sinensis
Source: BMC Plant Biol. 2019 Dec 16;19:554. doi: 10.1186/s12870-019-2081-7 (PMC6915933; doi:10.1186/s12870-019-2081-7)
Supplement: Supplementary file 1 — Additional files 1: Primer sequences and the results of DEGs [file 12870_2019_2081_MOESM1_ESM.xlsx]

## Sheet: Sheet1
NOTES:	Although some genes were buried half way down in the article, but they gave us lots of important reference informations.
				nucleotides
Actin	1	β-actin F	GGTAACATTGTGCTCAGTGGTGG	23
	2	β-actin R	AACGACCTTAATCTTCATGCTGC	23
				nucleotides					nucleotides
Key Regulatory Factors	1	SPL-F	AGTCAGAGGTATGGGAATGG	20		1	ARF17-F	AGTGAGAGGTGGTAGAGTGAC	21
	1	SPLR	CACAGCAATCAGGCAAGC	18		1	ARF17-R	ACGATAGAATGCTGGATAGTAAGG	24
	2	ANT-F	CTGCTGTTGCGGCTGTTCC	19		2	CALS5-F	AATGTGGTTCTTAGTCGCTTCTTG	24
	2	ANT-R	ATTGCTTGAGGCTGTGATGACC	22		2	CALS5-R	CCGCCTCTGCTGCTTATCC	19
	3	AG-F	CGAGCAAAGATAGCAGAGAATG	22		3	SAP-F	CTTATGGCAACGACTCACTC	20
	3	AG-R	AAATAGTTACGAGCGTCAAATGG	23		3	SAP-R	CGATGACGGTAGATGTATTCC	21
	7	AGL11-F	AAGATAGGAGAAGTTGAGAGG	21		7	WIP1-F	GCAAGAACAACATCAACCATC	21
	7	AGL11-R	GGTGTGAGTAGGCAGTTC	18		7	WIP1-R	CGGAACCACAAGTACAATACC	21
	8	AGLI-F	TTACCTAATCAAGAAGCGGAAG	22		8	BLH1-F	CCTGTGTCGGCGGTGTCG	18
	8	AGLI-R	CGGCATCACATAACACAGAC	20		8	BLH1-R	GTGGCTGGTTCTCTATTCATCTGC	24
	9	SPT-F	TGGTGATGATAATGGTTCTCTG	22		9	RBL-F	TCCTTGTCCTGATGTTCCTGAG	22
	9	SPT-R	GTTTCCGAATTGGTTATATTTGAC	24		9	RBL-R	CATTGCTTGTCCGTTCTGTCC	21
	10	CRC-F	ATTAGTCTCGGTCTTCAGG	19		10	CYP40-F	AAGTATCGTAAGGCTCTGC	19
	10	CRC-R	TCGGTTGTAAGCAGATGG	18		10	CYP40-R	ATTCTGTGTCCAATAATGCTC	21
	11	SUPERMAN-F	GATTTCCTGTCTCTTTGAAGTTTG	24		11	UTL1-F	TTACCGATGAGGAGTTGAGAG	21
	11	SUPERMAN-R	TTGGCTGTTGATGTTGTTGTC	21		11	UTL1-R	GGGAAGACAGAGAAAGAGAGG	21
	12	TASSELSEED2-F	CATTGGATTGGCGAGAAG	18		12	SEUSS-F	AACACCACCACCAGCAACAG	20
	12	TASSELSEED2-R	CAAGATTGTGTGCTGTTATG	20		12	SEUSS-R	GACGCCGAGCACACATACC	19
	13	UFO-F	AATGCCACAACAACTCTATATTC	23		13	NEGA1-F	CATTGATTGGAGGCGAAGG	19
	13	UFO-R	TCCACTGCCACTTCTTCC	18		13	NEGA1-R	GACACAGATTGATGAGGAAGG	21
				nucleotides					nucleotides
WUSCHEL- FAMILY	1	WOX1-F	AAGCAGCAGTGGCAGAATG	19	enthylen- auxin-Cytokinin crosstalk	1	TSO1-LIKE-F	GCAACGGTGAGGCTATGG	18
	1	WOX1-R	GGTCGTAGTTGTAGTAGAAGTCG	23		1	TSO1-LIKE-R	ATGGAGCGAATTGAGGATGG	20
	2	WOX2-F	CTAATGGAGGTTCAGTGAGTTC	22		2	MMD1-F	GTGACACAGGATTGCTTGATTACG	24
	2	WOX2-R	GCCTTTGCCTTGCCTTATG	19		2	MMD1-R	GGCTCTGGTTCTGACTCTGATTC	23
	3	WOX3-F	TACGGCAGTGATTGGTTGAC	20		3	WEI2-F	CTATTGTGGTTTGGGTGGTATGG	23
	3	WOX3-R	TGAGATTGGAGGTTGAGATTGG	22		3	WEI2-R	GAGAGCAGCCGAGCATCC	18
	4	WOX4-F	TTGCTCCTCTGACGATAAG	19		7	HUA2-F	TCAGCAACATCCTCAACATCAG	22
	4	WOX4-R	CTGTGCGGTGATTTGTTC	18		7	HUA2-R	AGTTCTTCCATTCATCCACATACC	24
	5	WOX6-F	CCCTCAAATCATCTTCTCTC	20		8	LEUNIG-F	ACTCTCAACCATCAACTCCATC	22
	5	WOX6-R	TCAATCTTACCAAACCTACG	20		8	LEUNIG-R	CAAGACCACCTGTTCCATCG	20
	6	WOX9-F	GGATGTGAAGAGCGTAGTC	19		9	TIR1-F	TAATGATGCCTTAGTGACC	19
	6	WOX9-R	TGCCAGAGTTGAAGATTGC	19		9	TIR1-R	TACAGTGCTCAACAATGG	18
	7	WOX11-F	GGCAACAGAAGTTCCAAGG	19		10	PINOID-F	ATCTTCTTCTCAATCTCCGCTCTG	24
	7	WOX11-R	TAGAAACCCAAATTCATTAGTAGG	24		10	PINOID-R	TGCCGCCTCACGAACAATG	19
	8	WOX13-F	ACAGACAGATAGAGAAGAGTAATG	24		11	PIN1-F	GAGGCACCGTATTAAGAGTC	20
	8	WOX13-R	TTGCTCGTCCGTCATCAC	18		11	PIN1-R	ATGTAGTAGAGGATTGTGATGG	22
	9	WUS-F	GAAGATAGTAGCGGCAGTG	19		12	PIN2-F	AGCAGAGGTTGGTGAAGATGG	21
	9	WUS-R	CTCCATTGTTGTAGTAAAGGTC	22		12	PIN2-R	GGTTGGGTTCCTTGATGATTGG	22
Ethylene	1	ACS-F	AGTGAGAGGTGGTAGAGTGAC	21		13	PIN3-F	CTCTCCTCCTCTTCCTCTTC	20
	1	ACS-R	ACGATAGAATGCTGGATAGTAAGG	24		13	PIN3-R	TCCGCATCTGTCTCCAAG	18
	2	ACO-F	AGTGAGAGGTGGTAGAGTGAC	21		14	PIN5-F	AGTCCAATCATCTGTTGTTCAAG	23
	2	ACO-R	ACGATAGAATGCTGGATAGTAAGG	24		14	PIN5-R	TTAGCCACACGACCTTCATC	20
	3	EIN2-F	CGTCTGTCTCTTATGTTGTCCTTC	24		15	PIN6-F	CGCCGCTGCCTCCATATC	18
	3	EIN2-R	CACACCTGGGCATCAAATCG	20		15	PIN6-R	TCCGTTGCCGTCTGTTTCC	19
	4	EIN4-F	ACCATTGCCAAGTTCCTCAC	20		16	PIN8-F	TCGCAGACCAGCATAATAG	19
	4	EIN4-R	CTTCCTTCTGTTTCTTCATCATCC	24		16	PIN8-R	GCCACTCTTAGTAATGTTCC	20
	5	CTR1-F	GAAGGAGGAGAGTAAGGAGAG	21		17	YUC9-F	GATACCGCAGCAATGTCCCTTC	22
	5	CTR1-R	TATGACAAGCAACCACTAACC	21		17	YUC9-R	ATACAGCCCAGCATTTCCTTTCC	23
	6	ERS1-F	ACCTGCGTATGCTGATGG	18		18	YUC8-F	CATCTTTGTGGCAGAAACG	19
	6	ERS1-R	AACCTGGACTCGTAGATAGAAG	22		18	YUC8-R	ACGATAGAATGCTGGATAGTAAGG	21
	7	ETR1-F	CAATCAAGTATTCAGTAGTAATC	23		19	YUC6-F	CAAGGTGCGGTAATGGATGC	20
	7	ETR1-R	AACCATCAAGGCATAACG	18		19	YUC6-R	TTGAGGGTGAGGATTGTAGTGG	22
	8	ETR2-F	GCTTGGTGGCAGAAGATAC	19		20	ARF3-F	CAGATGGTGAAGAGGATATTGAAG	24
	8	ETR2-R	AGATTCGGAGATGGCTATGG	20		20	ARF3-R	CGACGAGGAACAGAGAAGC	19
	9	ACS-F	AGTGAGAGGTGGTAGAGTGAC	21		21	AHP6-F	TTCGCTCCGCTTCTGACC	18
	9	ACS-R	ACGATAGAATGCTGGATAGTAAGG	24		21	AHP6-R	GCCCTAAACCCATAAAGTTATACC	24
	10	ACO-F	CACCCTCCAAAGCCTTAC	18
	10	ACO-R	AAGATGCCTGTGAGAACTG	19
	11	ACO1-F	GGCACCTAATCCTCCTAAGC	20
	11	ACO1-R	CTCAGCACAGTCCATCTCC	19
	12	ACS-7-F	GGCACCTAATCCTCCTAAGC	20
	12	ACS-7-R	CTCAGCACAGTCCATCTCC	19
	13	EIN3-F	GCATCTACGCCTCATACC	18
	13	EIN3-R	GCCACCATTCCTCATTCC	18

## Sheet: Sheet2
	Gene name	Primer sequence(5'-3')	cDNA (bp)
Actin	β-actin F	GGTAACATTGTGCTCAGTGGTGG	23
	β-actin R	AACGACCTTAATCTTCATGCTGC	23
WUSCHEL-FAMILY	WOX1-F	AAGCAGCAGTGGCAGAATG	19
	WOX1-R	GGTCGTAGTTGTAGTAGAAGTCG	23
	WOX2-F	CTAATGGAGGTTCAGTGAGTTC	22
	WOX2-R	GCCTTTGCCTTGCCTTATG	19
	WOX3-F	TACGGCAGTGATTGGTTGAC	20
	WOX3-R	TGAGATTGGAGGTTGAGATTGG	22
	WOX4-F	TTGCTCCTCTGACGATAAG	19
	WOX4-R	CTGTGCGGTGATTTGTTC	18
	WOX6-F	CCCTCAAATCATCTTCTCTC	20
	WOX6-R	TCAATCTTACCAAACCTACG	20
	WOX9-F	GGATGTGAAGAGCGTAGTC	19
	WOX9-R	TGCCAGAGTTGAAGATTGC	19
	WOX11-F	GGCAACAGAAGTTCCAAGG	19
	WOX11-R	TAGAAACCCAAATTCATTAGTAGG	24
	WOX13-F	ACAGACAGATAGAGAAGAGTAATG	24
	WOX13-R	TTGCTCGTCCGTCATCAC	18
	WUS-F	GAAGATAGTAGCGGCAGTG	19
	WUS-R	CTCCATTGTTGTAGTAAAGGTC	22
Ethylene	ACS-F	AGTGAGAGGTGGTAGAGTGAC	21
	ACS-R	ACGATAGAATGCTGGATAGTAAGG	24
	ACO-F	AGTGAGAGGTGGTAGAGTGAC	21
	ACO-R	ACGATAGAATGCTGGATAGTAAGG	24
	EIN2-F	CGTCTGTCTCTTATGTTGTCCTTC	24
	EIN2-R	CACACCTGGGCATCAAATCG	20
	EIN4-F	ACCATTGCCAAGTTCCTCAC	20
	EIN4-R	CTTCCTTCTGTTTCTTCATCATCC	24
	CTR1-F	GAAGGAGGAGAGTAAGGAGAG	21
	CTR1-R	TATGACAAGCAACCACTAACC	21
	ERS1-F	ACCTGCGTATGCTGATGG	18
	ERS1-R	AACCTGGACTCGTAGATAGAAG	22
	ETR1-F	CAATCAAGTATTCAGTAGTAATC	23
	ETR1-R	AACCATCAAGGCATAACG	18
	ETR2-F	GCTTGGTGGCAGAAGATAC	19
	ETR2-R	AGATTCGGAGATGGCTATGG	20
	ACS-F	AGTGAGAGGTGGTAGAGTGAC	21
	ACS-R	ACGATAGAATGCTGGATAGTAAGG	24
	ACO-F	CACCCTCCAAAGCCTTAC	18
	ACO-R	AAGATGCCTGTGAGAACTG	19
	ACO1-F	GGCACCTAATCCTCCTAAGC	20
	ACO1-R	CTCAGCACAGTCCATCTCC	19
	ACS-7-F	GGCACCTAATCCTCCTAAGC	20
	ACS-7-R	CTCAGCACAGTCCATCTCC	19
	EIN3-F	GCATCTACGCCTCATACC	18
	EIN3-R	GCCACCATTCCTCATTCC	18
Enthylen-auxin-Cytokinin crosstalk	TIR1-F	TAATGATGCCTTAGTGACC	19
	TIR1-R	TACAGTGCTCAACAATGG	18
	PINOID-F	ATCTTCTTCTCAATCTCCGCTCTG	24
	PINOID-R	TGCCGCCTCACGAACAATG	19
	PIN1-F	GAGGCACCGTATTAAGAGTC	20
	PIN1-R	ATGTAGTAGAGGATTGTGATGG	22
	PIN2-F	AGCAGAGGTTGGTGAAGATGG	21
	PIN2-R	GGTTGGGTTCCTTGATGATTGG	22
	PIN3-F	CTCTCCTCCTCTTCCTCTTC	20
	PIN3-R	TCCGCATCTGTCTCCAAG	18
	PIN5-F	AGTCCAATCATCTGTTGTTCAAG	23
	PIN5-R	TTAGCCACACGACCTTCATC	20
	PIN6-F	CGCCGCTGCCTCCATATC	18
	PIN6-R	TCCGTTGCCGTCTGTTTCC	19
	PIN8-F	TCGCAGACCAGCATAATAG	19
	PIN8-R	GCCACTCTTAGTAATGTTCC	20
	YUC9-F	GATACCGCAGCAATGTCCCTTC	22
	YUC9-R	ATACAGCCCAGCATTTCCTTTCC	23
	YUC8-F	CATCTTTGTGGCAGAAACG	19
	YUC8-R	ACGATAGAATGCTGGATAGTAAGG	21
	YUC6-F	CAAGGTGCGGTAATGGATGC	20
	YUC6-R	TTGAGGGTGAGGATTGTAGTGG	22
	ARF3-F	CAGATGGTGAAGAGGATATTGAAG	24
	ARF3-R	CGACGAGGAACAGAGAAGC	19
	AHP6-F	TTCGCTCCGCTTCTGACC	18
	AHP6-R	GCCCTAAACCCATAAAGTTATACC	24
	ARF17-F	AGTGAGAGGTGGTAGAGTGAC	21
	ARF17-R	ACGATAGAATGCTGGATAGTAAGG	24
Key Regulatory Factors	CALS5-F	AATGTGGTTCTTAGTCGCTTCTTG	24
	CALS5-R	CCGCCTCTGCTGCTTATCC	19
	SAP-F	CTTATGGCAACGACTCACTC	20
	SAP-R	CGATGACGGTAGATGTATTCC	21
	WIP1-F	GCAAGAACAACATCAACCATC	21
	WIP1-R	CGGAACCACAAGTACAATACC	21
	BLH1-F	CCTGTGTCGGCGGTGTCG	18
	BLH1-R	GTGGCTGGTTCTCTATTCATCTGC	24
	RBL-F	TCCTTGTCCTGATGTTCCTGAG	22
	RBL-R	CATTGCTTGTCCGTTCTGTCC	21
	CYP40-F	AAGTATCGTAAGGCTCTGC	19
	CYP40-R	ATTCTGTGTCCAATAATGCTC	21
	UTL1-F	TTACCGATGAGGAGTTGAGAG	21
	UTL1-R	GGGAAGACAGAGAAAGAGAGG	21
	SEUSS-F	AACACCACCACCAGCAACAG	20
	SEUSS-R	GACGCCGAGCACACATACC	19
	NEGA1-F	CATTGATTGGAGGCGAAGG	19
	NEGA1-R	GACACAGATTGATGAGGAAGG	21
	TSO1-LIKE-F	GCAACGGTGAGGCTATGG	18
	TSO1-LIKE-R	ATGGAGCGAATTGAGGATGG	20
	MMD1-F	GTGACACAGGATTGCTTGATTACG	24
	MMD1-R	GGCTCTGGTTCTGACTCTGATTC	23
	WEI2-F	CTATTGTGGTTTGGGTGGTATGG	23
	WEI2-R	GAGAGCAGCCGAGCATCC	18
	HUA2-F	TCAGCAACATCCTCAACATCAG	22
	HUA2-R	AGTTCTTCCATTCATCCACATACC	24
	LEUNIG-F	ACTCTCAACCATCAACTCCATC	22
	LEUNIG-R	CAAGACCACCTGTTCCATCG	20
	SPL-F	AGTCAGAGGTATGGGAATGG	20
	SPLR	CACAGCAATCAGGCAAGC	18
	ANT-F	CTGCTGTTGCGGCTGTTCC	19
	ANT-R	ATTGCTTGAGGCTGTGATGACC	22
	AG-F	CGAGCAAAGATAGCAGAGAATG	22
	AG-R	AAATAGTTACGAGCGTCAAATGG	23
	AGL11-F	AAGATAGGAGAAGTTGAGAGG	21
	AGL11-R	GGTGTGAGTAGGCAGTTC	18
	AGLI-F	TTACCTAATCAAGAAGCGGAAG	22
	AGLI-R	CGGCATCACATAACACAGAC	20
	SPT-F	TGGTGATGATAATGGTTCTCTG	22
	SPT-R	GTTTCCGAATTGGTTATATTTGAC	24
	CRC-F	ATTAGTCTCGGTCTTCAGG	19
	CRC-R	TCGGTTGTAAGCAGATGG	18
	SUPERMAN-F	GATTTCCTGTCTCTTTGAAGTTTG	24
	SUPERMAN-R	TTGGCTGTTGATGTTGTTGTC	21
	TASSELSEED2-F	CATTGGATTGGCGAGAAG	18
	TASSELSEED2-R	CAAGATTGTGTGCTGTTATG	20
	UFO-F	AATGCCACAACAACTCTATATTC	23
	UFO-R	TCCACTGCCACTTCTTCC	18
