# Supplementary material for: Anatomy and RNA-Seq reveal important gene pathways regulating sex differentiation in a functionally Androdioecious tree, Tapiscia sinensis
Source: BMC Plant Biol. 2019 Dec 16;19:554. doi: 10.1186/s12870-019-2081-7 (PMC6915933; doi:10.1186/s12870-019-2081-7)
Supplement: Supplementary file 2 — Additional files 2: GO analysis in M1_vs_H1, M2_vs_H2, and M3_vs_H3. [file 12870_2019_2081_MOESM2_ESM.zip]

Archive with 10 entries (10 files):
- KEGG_M1-vs-H1.xls
- M1-vs-H1_Up_Down.xls
- S2 M1-vs-H1_Up_Down.png
- S2 M2-VS-H2_down.Level2.jpg
- S2 M2-VS-H2_down.Level2.xls
- S2 M2-VS-H2_up.Level2.xls
- S2 M3-VS-H3_down.Level2.jpg
- S2 M3-VS-H3_down.Level2.xls
- S2 M3-VS-H3_up.Level2.jpg
- S2 M3-VS-H3_up.Level2.xls
