# Supplementary material for: Anatomy and RNA-Seq reveal important gene pathways regulating sex differentiation in a functionally Androdioecious tree, Tapiscia sinensis
Source: BMC Plant Biol. 2019 Dec 16;19:554. doi: 10.1186/s12870-019-2081-7 (PMC6915933; doi:10.1186/s12870-019-2081-7)
Supplement: Supplementary file 2 — Additional files 2: GO analysis in M1_vs_H1, M2_vs_H2, and M3_vs_H3. [file 12870_2019_2081_MOESM2_ESM.zip › KEGG_M1-vs-H1.xls]

## Sheet: Sheet1
Name	Map	Count1	Count2	Count3	Count4	p	q	Gene_in_DE	Up_Gene	Up_Count	Down_Gene	Down_Count	Links	Result
Ribosome	map03010	234	185	1384	3086	1.02276e-23	1.29891e-21	TRINITY_DN23375_c0_g1|K02925;TRINITY_DN17488_c2_g1|K02986;TRINITY_DN19577_c0_g1|K02866;TRINITY_DN10390_c0_g1|K02877;TRINITY_DN11128_c0_g1|K02995;TRINITY_DN16277_c0_g4|K02977;TRINITY_DN11762_c0_g1|K02930;TRINITY_DN12730_c0_g2|K02938;TRINITY_DN14869_c3_g1|K02936;TRINITY_DN21732_c0_g1|K02932;TRINITY_DN21754_c0_g1|K02989;TRINITY_DN18216_c3_g5|K02969;TRINITY_DN23632_c0_g1|K02985;TRINITY_DN10786_c0_g2|…	TRINITY_DN17488_c2_g1|K02986;TRINITY_DN14921_c6_g6|K02979;TRINITY_DN20850_c0_g1|K02941;TRINITY_DN438_c0_g1|K02932	4	TRINITY_DN23375_c0_g1|K02925;TRINITY_DN19577_c0_g1|K02866;TRINITY_DN10390_c0_g1|K02877;TRINITY_DN11128_c0_g1|K02995;TRINITY_DN16277_c0_g4|K02977;TRINITY_DN11762_c0_g1|K02930;TRINITY_DN12730_c0_g2|K02938;TRINITY_DN14869_c3_g1|K02936;TRINITY_DN21732_c0_g1|K02932;TRINITY_DN21754_c0_g1|K02989;TRINITY_DN18216_c3_g5|K02969;TRINITY_DN23632_c0_g1|K02985;TRINITY_DN10786_c0_g2|K02941;TRINITY_DN11138_c0_g1|…	230	http://www.kegg.jp/pathway/map03010+K02925+K02986+K02866+K02877+K02995+K02977+K02930+K02938+K02936+K02932+K02989+K02969+K02985+K02941+K02937+K02981+K02984+K02865+K02927+K02893+K02964+K02997+K02873+K02987+K02889+K02885+K02883+K02955+K02951+K02953+K02882+K02991+K02868+K02976+K02918+K02912+K02943+K02942+K02975+K02974+K02949+K02960+K02941+K02940+K02943+K02929+K02896+K02872+K02875+K02962+K02908+K02870…	yes
Oxidative phosphorylation	map00190	104	86	1514	3185	3.16851e-10	2.01201e-08	TRINITY_DN14171_c0_g7|K03935;TRINITY_DN21488_c0_g1|K01535;TRINITY_DN11706_c0_g1|K02256;TRINITY_DN5387_c0_g1|K02262;TRINITY_DN18960_c0_g1|K02261;TRINITY_DN20493_c0_g1|K01507;TRINITY_DN113_c0_g1|K02147;TRINITY_DN20776_c0_g1|K02155;TRINITY_DN7350_c0_g1|K02133;TRINITY_DN2424_c0_g1|K02126;TRINITY_DN8126_c0_g2|K02154;TRINITY_DN7076_c0_g2|K02256;TRINITY_DN23824_c0_g1|K00418;TRINITY_DN14886_c2_g3|K01535;…	TRINITY_DN14171_c0_g7|K03935;TRINITY_DN14886_c2_g3|K01535;TRINITY_DN16470_c3_g3|K01535;TRINITY_DN17660_c5_g2|K02262;TRINITY_DN14763_c1_g1|K02261;TRINITY_DN14171_c0_g8|K02256;TRINITY_DN15454_c0_g1|K03881;TRINITY_DN18476_c0_g7|K02261;TRINITY_DN17390_c1_g5|K02109	9	TRINITY_DN21488_c0_g1|K01535;TRINITY_DN11706_c0_g1|K02256;TRINITY_DN5387_c0_g1|K02262;TRINITY_DN18960_c0_g1|K02261;TRINITY_DN20493_c0_g1|K01507;TRINITY_DN113_c0_g1|K02147;TRINITY_DN20776_c0_g1|K02155;TRINITY_DN7350_c0_g1|K02133;TRINITY_DN2424_c0_g1|K02126;TRINITY_DN8126_c0_g2|K02154;TRINITY_DN7076_c0_g2|K02256;TRINITY_DN23824_c0_g1|K00418;TRINITY_DN18611_c0_g1|K02262;TRINITY_DN549_c0_g2|K02132;TR…	95	http://www.kegg.jp/pathway/map00190+K03935+K01535+K02256+K02262+K02261+K01507+K02147+K02155+K02133+K02126+K02154+K02256+K00418+K01535+K02262+K02132+K02145+K03661+K02150+K02144+K03879+K02133+K02148+K00416+K01535+K02261+K02137+K00414+K02126+K02127+K02138+K02149+K02155+K02132+K00414+K00237+K02263+K01535+K00236+K00412+K02136+K02155+K02146+K02148+K02262+K02132+K00415+K00235+K03955+K02141+K02139+K00234…	yes
Proteasome	map03050	59	46	1559	3225	7.40548e-07	3.13499e-05	TRINITY_DN20467_c0_g1|K03064;TRINITY_DN21617_c0_g1|K03030;TRINITY_DN1310_c0_g1|K03062;TRINITY_DN7446_c0_g1|K03061;TRINITY_DN22474_c0_g1|K02737;TRINITY_DN16928_c0_g7|K03030;TRINITY_DN23486_c0_g1|K03036;TRINITY_DN23938_c0_g1|K02728;TRINITY_DN9180_c0_g2|K03037;TRINITY_DN22445_c0_g1|K02727;TRINITY_DN115_c0_g1|K03033;TRINITY_DN16100_c1_g1|K03038;TRINITY_DN7029_c0_g1|K03065;TRINITY_DN22664_c0_g1|K02725…	TRINITY_DN20467_c0_g1|K03064;TRINITY_DN16928_c0_g7|K03030	2	TRINITY_DN21617_c0_g1|K03030;TRINITY_DN1310_c0_g1|K03062;TRINITY_DN7446_c0_g1|K03061;TRINITY_DN22474_c0_g1|K02737;TRINITY_DN23486_c0_g1|K03036;TRINITY_DN23938_c0_g1|K02728;TRINITY_DN9180_c0_g2|K03037;TRINITY_DN22445_c0_g1|K02727;TRINITY_DN115_c0_g1|K03033;TRINITY_DN16100_c1_g1|K03038;TRINITY_DN7029_c0_g1|K03065;TRINITY_DN22664_c0_g1|K02725;TRINITY_DN20712_c0_g1|K02732;TRINITY_DN9180_c0_g3|K03037;…	57	http://www.kegg.jp/pathway/map03050+K03064+K03030+K03062+K03061+K02737+K03030+K03036+K02728+K03037+K02727+K03033+K03038+K03065+K02725+K02732+K03037+K02729+K02730+K03035+K03063+K03065+K02738+K11599+K02730+K06691+K02731+K03029+K03028+K03066+K02734+K03032+K10881+K03032+K03032+K02729+K02728+K03037+K03039+K03028+K02726+K03035+K02735+K03039+K03064+K06699+K03063+K02728+K03063+K02736+K03032+K02731+K03031…	yes
Carbon metabolism	map01200	132	167	1486	3104	2.5789e-05	0.000818802	TRINITY_DN15485_c0_g1|K01689;TRINITY_DN13301_c0_g6|K01624;TRINITY_DN15669_c0_g1|K00134;TRINITY_DN10505_c0_g3|K00873;TRINITY_DN21522_c0_g1|K01834;TRINITY_DN20439_c0_g1|K00927;TRINITY_DN19513_c0_g1|K00844;TRINITY_DN22375_c0_g1|K01803;TRINITY_DN17738_c0_g1|K01689;TRINITY_DN20602_c0_g1|K01810;TRINITY_DN19630_c0_g1|K00844;TRINITY_DN17036_c0_g1|K01623;TRINITY_DN16253_c3_g1|K00121;TRINITY_DN5417_c0_g1|K…	TRINITY_DN17036_c0_g1|K01623;TRINITY_DN9702_c0_g1|K01638;TRINITY_DN15602_c2_g2|K00844;TRINITY_DN13973_c0_g1|K15634;TRINITY_DN10077_c0_g1|K01623;TRINITY_DN17563_c2_g6|K00626;TRINITY_DN19828_c0_g1|K01638;TRINITY_DN14963_c4_g5|K01963;TRINITY_DN20548_c0_g1|K00850	9	TRINITY_DN15485_c0_g1|K01689;TRINITY_DN13301_c0_g6|K01624;TRINITY_DN15669_c0_g1|K00134;TRINITY_DN10505_c0_g3|K00873;TRINITY_DN21522_c0_g1|K01834;TRINITY_DN20439_c0_g1|K00927;TRINITY_DN19513_c0_g1|K00844;TRINITY_DN22375_c0_g1|K01803;TRINITY_DN17738_c0_g1|K01689;TRINITY_DN20602_c0_g1|K01810;TRINITY_DN19630_c0_g1|K00844;TRINITY_DN16253_c3_g1|K00121;TRINITY_DN5417_c0_g1|K00844;TRINITY_DN19515_c0_g1|K…	123	http://www.kegg.jp/pathway/map01200+K01689+K01624+K00134+K00873+K01834+K00927+K00844+K01803+K01689+K01810+K00844+K01623+K00121+K00844+K00844+K00873+K00850+K00850+K00616+K01895+K01638+K00161+K01647+K00626+K01602+K00844+K00627+K00026+K00162+K00162+K00948+K01647+K15634+K00030+K00033+K15634+K01681+K00237+K00382+K00948+K00236+K01899+K01900+K00036+K01647+K01623+K00235+K01681+K00615+K00030+K00948+K00873…	yes
Biosynthesis of amino acids	map01230	148	206	1470	3065	0.000229316	0.00582462	TRINITY_DN15485_c0_g1|K01689;TRINITY_DN13301_c0_g6|K01624;TRINITY_DN15669_c0_g1|K00134;TRINITY_DN10505_c0_g3|K00873;TRINITY_DN21522_c0_g1|K01834;TRINITY_DN16240_c0_g2|K01696;TRINITY_DN20439_c0_g1|K00927;TRINITY_DN22375_c0_g1|K01803;TRINITY_DN17738_c0_g1|K01689;TRINITY_DN17036_c0_g1|K01623;TRINITY_DN1028_c0_g1|K01697;TRINITY_DN15932_c0_g5|K00873;TRINITY_DN18584_c0_g1|K00850;TRINITY_DN8487_c0_g1|K0…	TRINITY_DN16240_c0_g2|K01696;TRINITY_DN17036_c0_g1|K01623;TRINITY_DN13973_c0_g1|K15634;TRINITY_DN14963_c3_g2|K00811;TRINITY_DN10077_c0_g1|K01623;TRINITY_DN15466_c0_g2|K01657;TRINITY_DN20548_c0_g1|K00850	7	TRINITY_DN15485_c0_g1|K01689;TRINITY_DN13301_c0_g6|K01624;TRINITY_DN15669_c0_g1|K00134;TRINITY_DN10505_c0_g3|K00873;TRINITY_DN21522_c0_g1|K01834;TRINITY_DN20439_c0_g1|K00927;TRINITY_DN22375_c0_g1|K01803;TRINITY_DN17738_c0_g1|K01689;TRINITY_DN1028_c0_g1|K01697;TRINITY_DN15932_c0_g5|K00873;TRINITY_DN18584_c0_g1|K00850;TRINITY_DN8487_c0_g1|K00850;TRINITY_DN20664_c0_g1|K00616;TRINITY_DN23613_c0_g1|K0…	141	http://www.kegg.jp/pathway/map01230+K01689+K01624+K00134+K00873+K01834+K01696+K00927+K01803+K01689+K01623+K01697+K00873+K00850+K00850+K00616+K01915+K00826+K01687+K01647+K01626+K01758+K01702+K00838+K00003+K01702+K00133+K01733+K01653+K00948+K01626+K01647+K15634+K01649+K00928+K00030+K00765+K01736+K15634+K00053+K01681+K00948+K14454+K01620+K01476+K00811+K00147+K01652+K01626+K01657+K01647+K01623+K01760…	yes
2-Oxocarboxylic acid metabolism	map01210	43	46	1575	3225	0.00189319	0.0300543	TRINITY_DN21585_c0_g1|K00826;TRINITY_DN18645_c0_g1|K01687;TRINITY_DN16685_c1_g4|K11818;TRINITY_DN21498_c0_g1|K01647;TRINITY_DN5985_c0_g2|K01702;TRINITY_DN21669_c0_g1|K00838;TRINITY_DN5985_c0_g1|K01702;TRINITY_DN6921_c0_g1|K00133;TRINITY_DN6155_c0_g1|K01653;TRINITY_DN6121_c0_g1|K01647;TRINITY_DN7134_c0_g1|K01649;TRINITY_DN1481_c0_g1|K00928;TRINITY_DN20606_c0_g1|K00030;TRINITY_DN5756_c0_g2|K00053;T…	TRINITY_DN16685_c1_g4|K11818;TRINITY_DN14963_c3_g2|K00811	2	TRINITY_DN21585_c0_g1|K00826;TRINITY_DN18645_c0_g1|K01687;TRINITY_DN21498_c0_g1|K01647;TRINITY_DN5985_c0_g2|K01702;TRINITY_DN21669_c0_g1|K00838;TRINITY_DN5985_c0_g1|K01702;TRINITY_DN6921_c0_g1|K00133;TRINITY_DN6155_c0_g1|K01653;TRINITY_DN6121_c0_g1|K01647;TRINITY_DN7134_c0_g1|K01649;TRINITY_DN1481_c0_g1|K00928;TRINITY_DN20606_c0_g1|K00030;TRINITY_DN5756_c0_g2|K00053;TRINITY_DN9310_c0_g3|K01681;TR…	41	http://www.kegg.jp/pathway/map01210+K00826+K01687+K11818+K01647+K01702+K00838+K01702+K00133+K01653+K01647+K01649+K00928+K00030+K00053+K01681+K14454+K00811+K01652+K01647+K01652+K01681+K00030+K01655+K01652+K00826+K01647+K01647+K00031+K01655+K00814+K00814+K01681+K01681+K01681+K00814+K05824+K01681+K00053+K00826+K01647+K00030+K01681+K01649	yes
Citrate cycle (TCA cycle)	map00020	41	43	1577	3228	0.00187559	0.0300543	TRINITY_DN19578_c0_g1|K00161;TRINITY_DN21498_c0_g1|K01647;TRINITY_DN21601_c0_g1|K00627;TRINITY_DN6654_c0_g2|K00026;TRINITY_DN8212_c0_g2|K00162;TRINITY_DN8212_c0_g1|K00162;TRINITY_DN6121_c0_g1|K01647;TRINITY_DN20606_c0_g1|K00030;TRINITY_DN9310_c0_g3|K01681;TRINITY_DN20839_c0_g1|K00237;TRINITY_DN22438_c0_g1|K00382;TRINITY_DN22995_c0_g1|K00236;TRINITY_DN22322_c0_g1|K01899;TRINITY_DN23941_c0_g1|K0190…	.	0	TRINITY_DN19578_c0_g1|K00161;TRINITY_DN21498_c0_g1|K01647;TRINITY_DN21601_c0_g1|K00627;TRINITY_DN6654_c0_g2|K00026;TRINITY_DN8212_c0_g2|K00162;TRINITY_DN8212_c0_g1|K00162;TRINITY_DN6121_c0_g1|K01647;TRINITY_DN20606_c0_g1|K00030;TRINITY_DN9310_c0_g3|K01681;TRINITY_DN20839_c0_g1|K00237;TRINITY_DN22438_c0_g1|K00382;TRINITY_DN22995_c0_g1|K00236;TRINITY_DN22322_c0_g1|K01899;TRINITY_DN23941_c0_g1|K0190…	41	http://www.kegg.jp/pathway/map00020+K00161+K01647+K00627+K00026+K00162+K00162+K01647+K00030+K01681+K00237+K00382+K00236+K01899+K01900+K01647+K00235+K01681+K00030+K00234+K01679+K00382+K01647+K00025+K01958+K00026+K01647+K00031+K00026+K00237+K00026+K00235+K01681+K01681+K01681+K01958+K01681+K01958+K00164+K01647+K00030+K01681	yes
Pyruvate metabolism	map00620	59	70	1559	3201	0.00166599	0.0300543	TRINITY_DN10505_c0_g3|K00873;TRINITY_DN15932_c0_g5|K00873;TRINITY_DN14786_c4_g1|K01895;TRINITY_DN20461_c0_g1|K00128;TRINITY_DN9702_c0_g1|K01638;TRINITY_DN19578_c0_g1|K00161;TRINITY_DN6646_c0_g1|K00626;TRINITY_DN22538_c0_g1|K00128;TRINITY_DN21601_c0_g1|K00627;TRINITY_DN6654_c0_g2|K00026;TRINITY_DN8212_c0_g2|K00162;TRINITY_DN8212_c0_g1|K00162;TRINITY_DN23572_c0_g1|K00128;TRINITY_DN20679_c0_g1|K0175…	TRINITY_DN9702_c0_g1|K01638;TRINITY_DN17563_c2_g6|K00626;TRINITY_DN19828_c0_g1|K01638;TRINITY_DN14963_c4_g5|K01963	4	TRINITY_DN10505_c0_g3|K00873;TRINITY_DN15932_c0_g5|K00873;TRINITY_DN14786_c4_g1|K01895;TRINITY_DN20461_c0_g1|K00128;TRINITY_DN19578_c0_g1|K00161;TRINITY_DN6646_c0_g1|K00626;TRINITY_DN22538_c0_g1|K00128;TRINITY_DN21601_c0_g1|K00627;TRINITY_DN6654_c0_g2|K00026;TRINITY_DN8212_c0_g2|K00162;TRINITY_DN8212_c0_g1|K00162;TRINITY_DN23572_c0_g1|K00128;TRINITY_DN20679_c0_g1|K01759;TRINITY_DN7134_c0_g1|K0164…	55	http://www.kegg.jp/pathway/map00620+K00873+K00873+K01895+K00128+K01638+K00161+K00626+K00128+K00627+K00026+K00162+K00162+K00128+K01759+K01649+K00382+K00873+K01655+K00382+K11262+K11262+K11262+K00626+K00025+K11262+K01958+K00128+K00128+K00026+K01067+K11262+K00102+K11262+K00873+K00101+K00873+K00128+K00026+K01067+K00027+K01655+K00026+K00626+K01638+K00027+K01069+K01958+K11262+K00102+K00102+K00102+K01958…	yes
Pentose phosphate pathway	map00030	38	40	1580	3231	0.00282815	0.0399083	TRINITY_DN13301_c0_g6|K01624;TRINITY_DN20602_c0_g1|K01810;TRINITY_DN17036_c0_g1|K01623;TRINITY_DN18584_c0_g1|K00850;TRINITY_DN8487_c0_g1|K00850;TRINITY_DN18690_c0_g1|K01835;TRINITY_DN20664_c0_g1|K00616;TRINITY_DN9099_c0_g1|K00948;TRINITY_DN5259_c0_g1|K00033;TRINITY_DN9099_c0_g3|K00948;TRINITY_DN5529_c0_g1|K01835;TRINITY_DN6625_c0_g3|K00036;TRINITY_DN10077_c0_g1|K01623;TRINITY_DN9248_c0_g2|K00615;…	TRINITY_DN17036_c0_g1|K01623;TRINITY_DN10077_c0_g1|K01623;TRINITY_DN20548_c0_g1|K00850	3	TRINITY_DN13301_c0_g6|K01624;TRINITY_DN20602_c0_g1|K01810;TRINITY_DN18584_c0_g1|K00850;TRINITY_DN8487_c0_g1|K00850;TRINITY_DN18690_c0_g1|K01835;TRINITY_DN20664_c0_g1|K00616;TRINITY_DN9099_c0_g1|K00948;TRINITY_DN5259_c0_g1|K00033;TRINITY_DN9099_c0_g3|K00948;TRINITY_DN5529_c0_g1|K01835;TRINITY_DN6625_c0_g3|K00036;TRINITY_DN9248_c0_g2|K00615;TRINITY_DN19754_c0_g1|K00948;TRINITY_DN6625_c0_g2|K00036;T…	35	http://www.kegg.jp/pathway/map00030+K01624+K01810+K01623+K00850+K00850+K01835+K00616+K00948+K00033+K00948+K01835+K00036+K01623+K00615+K00948+K00036+K00948+K00615+K00948+K00615+K00948+K00615+K00948+K00615+K00850+K00616+K01623+K01623+K00850+K00948+K00850+K01835+K01623+K01057+K01783+K00616+K01807+K01623	yes
Phagosome	map04145	45	52	1573	3219	0.00407716	0.05178	TRINITY_DN113_c0_g1|K02147;TRINITY_DN16374_c2_g1|K05692;TRINITY_DN23461_c0_g1|K08057;TRINITY_DN20776_c0_g1|K02155;TRINITY_DN8126_c0_g2|K02154;TRINITY_DN14284_c2_g1|K07374;TRINITY_DN952_c0_g1|K02145;TRINITY_DN6183_c0_g1|K03661;TRINITY_DN14831_c2_g5|K05692;TRINITY_DN22646_c0_g1|K10956;TRINITY_DN14831_c2_g11|K05692;TRINITY_DN22913_c0_g1|K02150;TRINITY_DN6238_c0_g2|K02144;TRINITY_DN18153_c0_g4|K05692…	.	0	TRINITY_DN113_c0_g1|K02147;TRINITY_DN16374_c2_g1|K05692;TRINITY_DN23461_c0_g1|K08057;TRINITY_DN20776_c0_g1|K02155;TRINITY_DN8126_c0_g2|K02154;TRINITY_DN14284_c2_g1|K07374;TRINITY_DN952_c0_g1|K02145;TRINITY_DN6183_c0_g1|K03661;TRINITY_DN14831_c2_g5|K05692;TRINITY_DN22646_c0_g1|K10956;TRINITY_DN14831_c2_g11|K05692;TRINITY_DN22913_c0_g1|K02150;TRINITY_DN6238_c0_g2|K02144;TRINITY_DN18153_c0_g4|K05692…	45	http://www.kegg.jp/pathway/map04145+K02147+K05692+K08057+K02155+K02154+K07374+K02145+K03661+K05692+K10956+K05692+K02150+K02144+K05692+K02148+K07889+K07375+K02149+K02155+K07375+K05692+K05692+K07374+K02155+K02146+K07375+K02148+K07889+K02152+K02145+K02151+K02146+K07374+K02155+K07375+K12182+K07342+K02145+K12182+K02144+K07375+K07374+K07897+K10956+K07375	no
Butanoate metabolism	map00650	19	15	1599	3256	0.00503343	0.0581132	TRINITY_DN19578_c0_g1|K00161;TRINITY_DN6646_c0_g1|K00626;TRINITY_DN8212_c0_g2|K00162;TRINITY_DN8212_c0_g1|K00162;TRINITY_DN6155_c0_g1|K01653;TRINITY_DN23891_c0_g1|K00004;TRINITY_DN8302_c0_g2|K01652;TRINITY_DN23958_c0_g1|K13524;TRINITY_DN7885_c0_g1|K01652;TRINITY_DN973_c0_g2|K01580;TRINITY_DN21308_c0_g1|K00004;TRINITY_DN8302_c0_g1|K01652;TRINITY_DN6646_c0_g2|K00626;TRINITY_DN973_c0_g1|K01580;TRINI…	TRINITY_DN17563_c2_g6|K00626	1	TRINITY_DN19578_c0_g1|K00161;TRINITY_DN6646_c0_g1|K00626;TRINITY_DN8212_c0_g2|K00162;TRINITY_DN8212_c0_g1|K00162;TRINITY_DN6155_c0_g1|K01653;TRINITY_DN23891_c0_g1|K00004;TRINITY_DN8302_c0_g2|K01652;TRINITY_DN23958_c0_g1|K13524;TRINITY_DN7885_c0_g1|K01652;TRINITY_DN973_c0_g2|K01580;TRINITY_DN21308_c0_g1|K00004;TRINITY_DN8302_c0_g1|K01652;TRINITY_DN6646_c0_g2|K00626;TRINITY_DN973_c0_g1|K01580;TRINI…	18	http://www.kegg.jp/pathway/map00650+K00161+K00626+K00162+K00162+K01653+K00004+K01652+K13524+K01652+K01580+K00004+K01652+K00626+K01580+K07511+K00626+K00135+K00004+K01580	no
Glycolysis / Gluconeogenesis	map00010	69	94	1549	3177	0.00761154	0.0805555	TRINITY_DN15485_c0_g1|K01689;TRINITY_DN13301_c0_g6|K01624;TRINITY_DN15669_c0_g1|K00134;TRINITY_DN10505_c0_g3|K00873;TRINITY_DN21522_c0_g1|K01834;TRINITY_DN8375_c0_g2|K13953;TRINITY_DN20439_c0_g1|K00927;TRINITY_DN21400_c0_g1|K01568;TRINITY_DN19513_c0_g1|K00844;TRINITY_DN22375_c0_g1|K01803;TRINITY_DN17738_c0_g1|K01689;TRINITY_DN20602_c0_g1|K01810;TRINITY_DN19630_c0_g1|K00844;TRINITY_DN17036_c0_g1|K…	TRINITY_DN17036_c0_g1|K01623;TRINITY_DN15602_c2_g2|K00844;TRINITY_DN15964_c1_g7|K01785;TRINITY_DN13973_c0_g1|K15634;TRINITY_DN10077_c0_g1|K01623;TRINITY_DN16318_c0_g1|K01568;TRINITY_DN20548_c0_g1|K00850	7	TRINITY_DN15485_c0_g1|K01689;TRINITY_DN13301_c0_g6|K01624;TRINITY_DN15669_c0_g1|K00134;TRINITY_DN10505_c0_g3|K00873;TRINITY_DN21522_c0_g1|K01834;TRINITY_DN8375_c0_g2|K13953;TRINITY_DN20439_c0_g1|K00927;TRINITY_DN21400_c0_g1|K01568;TRINITY_DN19513_c0_g1|K00844;TRINITY_DN22375_c0_g1|K01803;TRINITY_DN17738_c0_g1|K01689;TRINITY_DN20602_c0_g1|K01810;TRINITY_DN19630_c0_g1|K00844;TRINITY_DN16253_c3_g1|K…	62	http://www.kegg.jp/pathway/map00010+K01689+K01624+K00134+K00873+K01834+K13953+K00927+K01568+K00844+K01803+K01689+K01810+K00844+K01623+K00121+K00844+K00844+K00873+K00850+K00850+K01835+K01895+K00128+K00161+K00128+K00844+K01785+K00627+K13953+K00162+K00162+K00128+K15634+K15634+K00382+K01835+K01623+K00873+K00382+K00134+K01689+K00128+K00128+K01792+K00873+K00873+K00128+K15633+K01834+K01689+K01568+K00850…	no
Aminoacyl-tRNA biosynthesis	map00970	45	57	1573	3214	0.012351	0.117465	TRINITY_DN1017_c0_g1|K04567;TRINITY_DN22781_c0_g1|K01876;TRINITY_DN22374_c0_g1|K01875;TRINITY_DN6089_c0_g2|K01868;TRINITY_DN23472_c0_g1|K01893;TRINITY_DN1223_c0_g2|K01887;TRINITY_DN8214_c0_g1|K01870;TRINITY_DN22488_c0_g1|K01880;TRINITY_DN9376_c0_g2|K01886;TRINITY_DN6134_c0_g1|K01867;TRINITY_DN9168_c0_g2|K01885;TRINITY_DN18217_c1_g2|K01873;TRINITY_DN9249_c0_g1|K01889;TRINITY_DN23328_c0_g1|K01890;T…	.	0	TRINITY_DN1017_c0_g1|K04567;TRINITY_DN22781_c0_g1|K01876;TRINITY_DN22374_c0_g1|K01875;TRINITY_DN6089_c0_g2|K01868;TRINITY_DN23472_c0_g1|K01893;TRINITY_DN1223_c0_g2|K01887;TRINITY_DN8214_c0_g1|K01870;TRINITY_DN22488_c0_g1|K01880;TRINITY_DN9376_c0_g2|K01886;TRINITY_DN6134_c0_g1|K01867;TRINITY_DN9168_c0_g2|K01885;TRINITY_DN18217_c1_g2|K01873;TRINITY_DN9249_c0_g1|K01889;TRINITY_DN23328_c0_g1|K01890;T…	45	http://www.kegg.jp/pathway/map00970+K04567+K01876+K01875+K01868+K01893+K01887+K01870+K01880+K01886+K01867+K01885+K01873+K01889+K01890+K01873+K01866+K01869+K01874+K01872+K01869+K01886+K01889+K01887+K01883+K01868+K01874+K01881+K01873+K01872+K01881+K01869+K01892+K01883+K01883+K01873+K01869+K01874+K01866+K01885+K01892+K04567+K01870+K01881+K01870+K01889	no
Glyoxylate and dicarboxylate metabolism	map00630	38	46	1580	3225	0.0129489	0.117465	TRINITY_DN23613_c0_g1|K01915;TRINITY_DN9702_c0_g1|K01638;TRINITY_DN21498_c0_g1|K01647;TRINITY_DN6646_c0_g1|K00626;TRINITY_DN12915_c0_g2|K01602;TRINITY_DN6654_c0_g2|K00026;TRINITY_DN6121_c0_g1|K01647;TRINITY_DN9310_c0_g3|K01681;TRINITY_DN21498_c0_g2|K01647;TRINITY_DN7807_c0_g2|K03781;TRINITY_DN8767_c0_g3|K01681;TRINITY_DN7838_c0_g1|K00600;TRINITY_DN7642_c0_g1|K00600;TRINITY_DN3534_c0_g2|K01915;TRI…	TRINITY_DN9702_c0_g1|K01638;TRINITY_DN17563_c2_g6|K00626;TRINITY_DN19828_c0_g1|K01638	3	TRINITY_DN23613_c0_g1|K01915;TRINITY_DN21498_c0_g1|K01647;TRINITY_DN6646_c0_g1|K00626;TRINITY_DN12915_c0_g2|K01602;TRINITY_DN6654_c0_g2|K00026;TRINITY_DN6121_c0_g1|K01647;TRINITY_DN9310_c0_g3|K01681;TRINITY_DN21498_c0_g2|K01647;TRINITY_DN7807_c0_g2|K03781;TRINITY_DN8767_c0_g3|K01681;TRINITY_DN7838_c0_g1|K00600;TRINITY_DN7642_c0_g1|K00600;TRINITY_DN3534_c0_g2|K01915;TRINITY_DN6121_c0_g2|K01647;TRI…	35	http://www.kegg.jp/pathway/map00630+K01915+K01638+K01647+K00626+K01602+K00026+K01647+K01681+K01647+K03781+K01681+K00600+K00600+K01915+K01647+K00626+K00600+K00025+K03781+K00026+K01647+K00026+K01637+K00600+K01915+K00026+K00626+K01638+K01681+K01681+K01681+K01681+K00122+K14263+K01966+K01647+K03781+K01681	no
RNA transport	map03013	83	125	1535	3146	0.0208846	0.176823	TRINITY_DN15715_c1_g1|K03231;TRINITY_DN11192_c0_g1|K13126;TRINITY_DN15715_c1_g2|K03231;TRINITY_DN17261_c0_g7|K03257;TRINITY_DN15715_c1_g3|K03231;TRINITY_DN21436_c0_g1|K03246;TRINITY_DN6039_c0_g1|K12812;TRINITY_DN18640_c0_g1|K13126;TRINITY_DN21396_c0_g1|K07936;TRINITY_DN5575_c0_g1|K12881;TRINITY_DN18959_c0_g1|K03245;TRINITY_DN1000_c0_g1|K03238;TRINITY_DN10621_c0_g1|K03258;TRINITY_DN21673_c0_g1|K03…	TRINITY_DN11192_c0_g1|K13126;TRINITY_DN18027_c6_g2|K03754;TRINITY_DN17799_c2_g2|K09291;TRINITY_DN17607_c4_g2|K09291;TRINITY_DN17969_c1_g3|K14290;TRINITY_DN18027_c6_g1|K03754	6	TRINITY_DN15715_c1_g1|K03231;TRINITY_DN15715_c1_g2|K03231;TRINITY_DN17261_c0_g7|K03257;TRINITY_DN15715_c1_g3|K03231;TRINITY_DN21436_c0_g1|K03246;TRINITY_DN6039_c0_g1|K12812;TRINITY_DN18640_c0_g1|K13126;TRINITY_DN21396_c0_g1|K07936;TRINITY_DN5575_c0_g1|K12881;TRINITY_DN18959_c0_g1|K03245;TRINITY_DN1000_c0_g1|K03238;TRINITY_DN10621_c0_g1|K03258;TRINITY_DN21673_c0_g1|K03236;TRINITY_DN20198_c0_g1|K03…	77	http://www.kegg.jp/pathway/map03013+K03231+K13126+K03231+K03257+K03231+K03246+K12812+K13126+K07936+K12881+K03245+K03238+K03258+K03236+K03113+K03259+K03253+K12883+K13126+K03262+K03242+K03242+K03248+K12160+K13126+K07562+K14297+K03254+K03243+K03754+K03254+K14004+K14284+K10577+K03242+K03253+K03243+K03248+K03243+K14312+K14290+K09291+K14297+K03113+K03249+K09291+K14307+K03252+K03254+K03262+K14290+K03680…	no
Alanine, aspartate and glutamate metabolism	map00250	33	41	1585	3230	0.0248783	0.197472	TRINITY_DN23613_c0_g1|K01915;TRINITY_DN9438_c0_g1|K01953;TRINITY_DN1976_c0_g1|K00262;TRINITY_DN20583_c0_g1|K01756;TRINITY_DN4222_c0_g1|K01424;TRINITY_DN7382_c0_g2|K14454;TRINITY_DN14963_c3_g2|K00811;TRINITY_DN23958_c0_g1|K13524;TRINITY_DN8990_c0_g1|K00261;TRINITY_DN8707_c0_g2|K00820;TRINITY_DN973_c0_g2|K01580;TRINITY_DN3534_c0_g2|K01915;TRINITY_DN4293_c0_g1|K01953;TRINITY_DN8990_c0_g3|K00261;TRIN…	TRINITY_DN14963_c3_g2|K00811;TRINITY_DN10973_c0_g2|K13566;TRINITY_DN10973_c0_g3|K13566	3	TRINITY_DN23613_c0_g1|K01915;TRINITY_DN9438_c0_g1|K01953;TRINITY_DN1976_c0_g1|K00262;TRINITY_DN20583_c0_g1|K01756;TRINITY_DN4222_c0_g1|K01424;TRINITY_DN7382_c0_g2|K14454;TRINITY_DN23958_c0_g1|K13524;TRINITY_DN8990_c0_g1|K00261;TRINITY_DN8707_c0_g2|K00820;TRINITY_DN973_c0_g2|K01580;TRINITY_DN3534_c0_g2|K01915;TRINITY_DN4293_c0_g1|K01953;TRINITY_DN8990_c0_g3|K00261;TRINITY_DN973_c0_g1|K01580;TRINIT…	30	http://www.kegg.jp/pathway/map00250+K01915+K01953+K00262+K01756+K01424+K14454+K00811+K13524+K00261+K00820+K01580+K01915+K01953+K00261+K01580+K01956+K13566+K01424+K00820+K01915+K00814+K15371+K00814+K00135+K00814+K00820+K15371+K01755+K13566+K01955+K01939+K01580+K00261	no
Nitrogen metabolism	map00910	23	26	1595	3245	0.0298276	0.222829	TRINITY_DN23613_c0_g1|K01915;TRINITY_DN9438_c0_g1|K01953;TRINITY_DN1976_c0_g1|K00262;TRINITY_DN4222_c0_g1|K01424;TRINITY_DN2961_c0_g2|K00412;TRINITY_DN19139_c0_g1|K01673;TRINITY_DN8990_c0_g1|K00261;TRINITY_DN2028_c0_g1|K00413;TRINITY_DN3534_c0_g2|K01915;TRINITY_DN4293_c0_g1|K01953;TRINITY_DN8990_c0_g3|K00261;TRINITY_DN2028_c0_g2|K00413;TRINITY_DN9116_c0_g1|K01424;TRINITY_DN4645_c0_g1|K00411;TRINI…	.	0	TRINITY_DN23613_c0_g1|K01915;TRINITY_DN9438_c0_g1|K01953;TRINITY_DN1976_c0_g1|K00262;TRINITY_DN4222_c0_g1|K01424;TRINITY_DN2961_c0_g2|K00412;TRINITY_DN19139_c0_g1|K01673;TRINITY_DN8990_c0_g1|K00261;TRINITY_DN2028_c0_g1|K00413;TRINITY_DN3534_c0_g2|K01915;TRINITY_DN4293_c0_g1|K01953;TRINITY_DN8990_c0_g3|K00261;TRINITY_DN2028_c0_g2|K00413;TRINITY_DN9116_c0_g1|K01424;TRINITY_DN4645_c0_g1|K00411;TRINI…	23	http://www.kegg.jp/pathway/map00910+K01915+K01953+K00262+K01424+K00412+K01673+K00261+K00413+K01915+K01953+K00261+K00413+K01424+K00411+K01915+K01673+K15371+K15371+K01674+K03522+K01674+K00261+K01674	no
Steroid biosynthesis	map00100	18	19	1600	3252	0.0352312	0.248575	TRINITY_DN3295_c0_g1|K00559;TRINITY_DN18588_c0_g1|K07750;TRINITY_DN23666_c0_g1|K09829;TRINITY_DN21726_c0_g1|K09827;TRINITY_DN7741_c0_g1|K00223;TRINITY_DN9027_c0_g1|K00227;TRINITY_DN23836_c0_g1|K07748;TRINITY_DN19343_c0_g1|K00637;TRINITY_DN9027_c0_g2|K00227;TRINITY_DN7464_c0_g4|K00637;TRINITY_DN16020_c1_g1|K14423;TRINITY_DN15086_c0_g5|K05917;TRINITY_DN7741_c0_g2|K00223;TRINITY_DN23568_c0_g1|K09827…	.	0	TRINITY_DN3295_c0_g1|K00559;TRINITY_DN18588_c0_g1|K07750;TRINITY_DN23666_c0_g1|K09829;TRINITY_DN21726_c0_g1|K09827;TRINITY_DN7741_c0_g1|K00223;TRINITY_DN9027_c0_g1|K00227;TRINITY_DN23836_c0_g1|K07748;TRINITY_DN19343_c0_g1|K00637;TRINITY_DN9027_c0_g2|K00227;TRINITY_DN7464_c0_g4|K00637;TRINITY_DN16020_c1_g1|K14423;TRINITY_DN15086_c0_g5|K05917;TRINITY_DN7741_c0_g2|K00223;TRINITY_DN23568_c0_g1|K09827…	18	http://www.kegg.jp/pathway/map00100+K00559+K07750+K09829+K09827+K00223+K00227+K07748+K00637+K00227+K00637+K14423+K05917+K00223+K09827+K14674+K05917+K00637+K00222	no
Propanoate metabolism	map00640	26	32	1592	3239	0.0405665	0.257597	TRINITY_DN14786_c4_g1|K01895;TRINITY_DN20461_c0_g1|K00128;TRINITY_DN6646_c0_g1|K00626;TRINITY_DN22538_c0_g1|K00128;TRINITY_DN23572_c0_g1|K00128;TRINITY_DN22322_c0_g1|K01899;TRINITY_DN23941_c0_g1|K01900;TRINITY_DN23958_c0_g1|K13524;TRINITY_DN2680_c0_g1|K00140;TRINITY_DN10362_c0_g1|K11262;TRINITY_DN10362_c0_g2|K11262;TRINITY_DN3010_c0_g1|K11262;TRINITY_DN6646_c0_g2|K00626;TRINITY_DN22681_c0_g1|K112…	TRINITY_DN17563_c2_g6|K00626;TRINITY_DN14963_c4_g5|K01963	2	TRINITY_DN14786_c4_g1|K01895;TRINITY_DN20461_c0_g1|K00128;TRINITY_DN6646_c0_g1|K00626;TRINITY_DN22538_c0_g1|K00128;TRINITY_DN23572_c0_g1|K00128;TRINITY_DN22322_c0_g1|K01899;TRINITY_DN23941_c0_g1|K01900;TRINITY_DN23958_c0_g1|K13524;TRINITY_DN2680_c0_g1|K00140;TRINITY_DN10362_c0_g1|K11262;TRINITY_DN10362_c0_g2|K11262;TRINITY_DN3010_c0_g1|K11262;TRINITY_DN6646_c0_g2|K00626;TRINITY_DN22681_c0_g1|K112…	24	http://www.kegg.jp/pathway/map00640+K01895+K00128+K00626+K00128+K00128+K01899+K01900+K13524+K00140+K11262+K11262+K11262+K00626+K11262+K00128+K00128+K11262+K11262+K00128+K07511+K00626+K11262+K01963+K11262+K01966+K11262	no
Valine, leucine and isoleucine biosynthesis	map00290	15	15	1603	3256	0.040415	0.257597	TRINITY_DN21585_c0_g1|K00826;TRINITY_DN18645_c0_g1|K01687;TRINITY_DN5985_c0_g2|K01702;TRINITY_DN5985_c0_g1|K01702;TRINITY_DN6155_c0_g1|K01653;TRINITY_DN7134_c0_g1|K01649;TRINITY_DN5756_c0_g2|K00053;TRINITY_DN8302_c0_g2|K01652;TRINITY_DN7885_c0_g1|K01652;TRINITY_DN6492_c0_g1|K01754;TRINITY_DN8302_c0_g1|K01652;TRINITY_DN1209_c0_g1|K00826;TRINITY_DN5756_c0_g1|K00053;TRINITY_DN3101_c0_g1|K00826;TRINI…	.	0	TRINITY_DN21585_c0_g1|K00826;TRINITY_DN18645_c0_g1|K01687;TRINITY_DN5985_c0_g2|K01702;TRINITY_DN5985_c0_g1|K01702;TRINITY_DN6155_c0_g1|K01653;TRINITY_DN7134_c0_g1|K01649;TRINITY_DN5756_c0_g2|K00053;TRINITY_DN8302_c0_g2|K01652;TRINITY_DN7885_c0_g1|K01652;TRINITY_DN6492_c0_g1|K01754;TRINITY_DN8302_c0_g1|K01652;TRINITY_DN1209_c0_g1|K00826;TRINITY_DN5756_c0_g1|K00053;TRINITY_DN3101_c0_g1|K00826;TRINI…	15	http://www.kegg.jp/pathway/map00290+K00826+K01687+K01702+K01702+K01653+K01649+K00053+K01652+K01652+K01754+K01652+K00826+K00053+K00826+K01649	no
Tryptophan metabolism	map00380	23	28	1595	3243	0.0486346	0.280754	TRINITY_DN20461_c0_g1|K00128;TRINITY_DN16685_c1_g4|K11818;TRINITY_DN6646_c0_g1|K00626;TRINITY_DN22538_c0_g1|K00128;TRINITY_DN21669_c0_g1|K00838;TRINITY_DN23572_c0_g1|K00128;TRINITY_DN840_c0_g1|K11816;TRINITY_DN7807_c0_g2|K03781;TRINITY_DN13622_c0_g2|K16903;TRINITY_DN6646_c0_g2|K00626;TRINITY_DN7129_c0_g2|K00128;TRINITY_DN21747_c0_g1|K03781;TRINITY_DN21900_c0_g1|K00128;TRINITY_DN7129_c0_g3|K00128;…	TRINITY_DN16685_c1_g4|K11818;TRINITY_DN17563_c2_g6|K00626;TRINITY_DN6557_c0_g2|K11816;TRINITY_DN6015_c0_g1|K11816;TRINITY_DN6557_c0_g1|K11816	5	TRINITY_DN20461_c0_g1|K00128;TRINITY_DN6646_c0_g1|K00626;TRINITY_DN22538_c0_g1|K00128;TRINITY_DN21669_c0_g1|K00838;TRINITY_DN23572_c0_g1|K00128;TRINITY_DN840_c0_g1|K11816;TRINITY_DN7807_c0_g2|K03781;TRINITY_DN13622_c0_g2|K16903;TRINITY_DN6646_c0_g2|K00626;TRINITY_DN7129_c0_g2|K00128;TRINITY_DN21747_c0_g1|K03781;TRINITY_DN21900_c0_g1|K00128;TRINITY_DN7129_c0_g3|K00128;TRINITY_DN20651_c0_g1|K07511;…	18	http://www.kegg.jp/pathway/map00380+K00128+K11818+K00626+K00128+K00838+K00128+K11816+K03781+K16903+K00626+K00128+K03781+K00128+K00128+K07511+K01556+K00626+K11816+K14263+K00164+K03781+K11816+K11816	no
One carbon pool by folate	map00670	18	20	1600	3251	0.0467796	0.280754	TRINITY_DN6818_c0_g2|K00288;TRINITY_DN6007_c0_g1|K00602;TRINITY_DN6007_c0_g2|K00602;TRINITY_DN8966_c0_g1|K00602;TRINITY_DN7838_c0_g1|K00600;TRINITY_DN21739_c0_g1|K00548;TRINITY_DN7642_c0_g1|K00600;TRINITY_DN7838_c0_g3|K00600;TRINITY_DN979_c0_g1|K00288;TRINITY_DN19832_c0_g1|K00548;TRINITY_DN19919_c0_g1|K00600;TRINITY_DN8411_c0_g3|K00288;TRINITY_DN23971_c0_g1|K00548;TRINITY_DN6818_c0_g1|K00288;TRIN…	.	0	TRINITY_DN6818_c0_g2|K00288;TRINITY_DN6007_c0_g1|K00602;TRINITY_DN6007_c0_g2|K00602;TRINITY_DN8966_c0_g1|K00602;TRINITY_DN7838_c0_g1|K00600;TRINITY_DN21739_c0_g1|K00548;TRINITY_DN7642_c0_g1|K00600;TRINITY_DN7838_c0_g3|K00600;TRINITY_DN979_c0_g1|K00288;TRINITY_DN19832_c0_g1|K00548;TRINITY_DN19919_c0_g1|K00600;TRINITY_DN8411_c0_g3|K00288;TRINITY_DN23971_c0_g1|K00548;TRINITY_DN6818_c0_g1|K00288;TRIN…	18	http://www.kegg.jp/pathway/map00670+K00288+K00602+K00602+K00602+K00600+K00548+K00600+K00600+K00288+K00548+K00600+K00288+K00548+K00288+K00288+K00288+K00602+K00288	no
Fatty acid biosynthesis	map00061	25	33	1593	3238	0.0702247	0.387762	TRINITY_DN9440_c0_g9|K00667;TRINITY_DN7346_c0_g2|K00668;TRINITY_DN9440_c0_g1|K00667;TRINITY_DN9440_c0_g2|K00667;TRINITY_DN9440_c0_g8|K00667;TRINITY_DN10362_c0_g1|K11262;TRINITY_DN10362_c0_g2|K11262;TRINITY_DN3010_c0_g1|K11262;TRINITY_DN20690_c0_g1|K00668;TRINITY_DN22681_c0_g1|K11262;TRINITY_DN7346_c0_g3|K00668;TRINITY_DN9440_c0_g6|K00667;TRINITY_DN10362_c0_g4|K11262;TRINITY_DN7346_c0_g1|K00668;TR…	TRINITY_DN14963_c4_g5|K01963	1	TRINITY_DN9440_c0_g9|K00667;TRINITY_DN7346_c0_g2|K00668;TRINITY_DN9440_c0_g1|K00667;TRINITY_DN9440_c0_g2|K00667;TRINITY_DN9440_c0_g8|K00667;TRINITY_DN10362_c0_g1|K11262;TRINITY_DN10362_c0_g2|K11262;TRINITY_DN3010_c0_g1|K11262;TRINITY_DN20690_c0_g1|K00668;TRINITY_DN22681_c0_g1|K11262;TRINITY_DN7346_c0_g3|K00668;TRINITY_DN9440_c0_g6|K00667;TRINITY_DN10362_c0_g4|K11262;TRINITY_DN7346_c0_g1|K00668;TR…	24	http://www.kegg.jp/pathway/map00061+K00667+K00668+K00667+K00667+K00667+K11262+K11262+K11262+K00668+K11262+K00668+K00667+K11262+K00668+K00668+K11262+K00667+K00668+K11262+K00667+K01963+K11262+K00667+K00668+K11262	no
Protein processing in endoplasmic reticulum	map04141	103	175	1515	3096	0.0849869	0.415129	TRINITY_DN16734_c1_g3|K03283;TRINITY_DN15268_c0_g1|K04079;TRINITY_DN16734_c1_g1|K03283;TRINITY_DN16499_c0_g1|K06689;TRINITY_DN5424_c0_g1|K13993;TRINITY_DN7868_c0_g1|K13525;TRINITY_DN22415_c0_g1|K09485;TRINITY_DN1814_c0_g1|K09518;TRINITY_DN23461_c0_g1|K08057;TRINITY_DN6151_c0_g1|K04079;TRINITY_DN16734_c0_g1|K03283;TRINITY_DN21497_c0_g1|K09503;TRINITY_DN21382_c0_g1|K06689;TRINITY_DN21485_c0_g1|K030…	TRINITY_DN16499_c0_g1|K06689;TRINITY_DN1814_c0_g1|K09518;TRINITY_DN21485_c0_g1|K03094;TRINITY_DN15034_c1_g12|K09518;TRINITY_DN21929_c0_g1|K13525;TRINITY_DN16578_c1_g4|K14026;TRINITY_DN16971_c1_g8|K13989;TRINITY_DN1725_c0_g1|K13993;TRINITY_DN16971_c1_g11|K13989	9	TRINITY_DN16734_c1_g3|K03283;TRINITY_DN15268_c0_g1|K04079;TRINITY_DN16734_c1_g1|K03283;TRINITY_DN5424_c0_g1|K13993;TRINITY_DN7868_c0_g1|K13525;TRINITY_DN22415_c0_g1|K09485;TRINITY_DN23461_c0_g1|K08057;TRINITY_DN6151_c0_g1|K04079;TRINITY_DN16734_c0_g1|K03283;TRINITY_DN21497_c0_g1|K09503;TRINITY_DN21382_c0_g1|K06689;TRINITY_DN22646_c0_g1|K10956;TRINITY_DN21504_c0_g1|K09580;TRINITY_DN20734_c0_g1|K09…	94	http://www.kegg.jp/pathway/map04141+K03283+K04079+K03283+K06689+K13993+K13525+K09485+K09518+K08057+K04079+K03283+K09503+K06689+K03094+K10956+K09580+K09580+K09518+K14009+K09490+K04523+K14012+K03094+K03283+K03283+K10839+K06689+K04079+K12666+K13249+K14004+K04554+K09487+K09490+K09490+K12666+K09490+K12667+K12667+K03283+K03283+K14018+K14012+K03347+K12275+K09490+K12668+K03283+K07151+K14007+K03868+K10839…	no
Other types of O-glycan biosynthesis	map00514	7	6	1611	3265	0.0998303	0.469572	TRINITY_DN2848_c0_g2|K10967;TRINITY_DN18971_c0_g1|K10967;TRINITY_DN8246_c0_g1|K10967;TRINITY_DN5752_c0_g1|K00728;TRINITY_DN23168_c0_g1|K05538;TRINITY_DN6570_c0_g2|K13667;TRINITY_DN22822_c0_g1|K00728	TRINITY_DN6570_c0_g2|K13667	1	TRINITY_DN2848_c0_g2|K10967;TRINITY_DN18971_c0_g1|K10967;TRINITY_DN8246_c0_g1|K10967;TRINITY_DN5752_c0_g1|K00728;TRINITY_DN23168_c0_g1|K05538;TRINITY_DN22822_c0_g1|K00728	6	http://www.kegg.jp/pathway/map00514+K10967+K10967+K10967+K00728+K05538+K13667+K00728	no
Isoflavonoid biosynthesis	map00943	2	0	1616	3271	0.109481	0.470304	TRINITY_DN11414_c0_g1|K13261;TRINITY_DN19726_c0_g1|K13261	TRINITY_DN11414_c0_g1|K13261	1	TRINITY_DN19726_c0_g1|K13261	1	http://www.kegg.jp/pathway/map00943+K13261+K13261	no
Ribosome biogenesis in eukaryotes	map03008	49	78	1569	3193	0.10906	0.470304	TRINITY_DN16722_c0_g1|K12619;TRINITY_DN15556_c0_g2|K14564;TRINITY_DN21396_c0_g1|K07936;TRINITY_DN23915_c0_g1|K11128;TRINITY_DN9189_c0_g1|K14563;TRINITY_DN9038_c0_g1|K14758;TRINITY_DN7213_c0_g2|K14565;TRINITY_DN20465_c0_g1|K07562;TRINITY_DN7183_c0_g1|K14546;TRINITY_DN23439_c0_g1|K03115;TRINITY_DN1051_c0_g1|K14284;TRINITY_DN18807_c0_g1|K12618;TRINITY_DN22993_c0_g1|K14547;TRINITY_DN23049_c0_g1|K1113…	TRINITY_DN16722_c0_g1|K12619;TRINITY_DN17969_c1_g3|K14290	2	TRINITY_DN15556_c0_g2|K14564;TRINITY_DN21396_c0_g1|K07936;TRINITY_DN23915_c0_g1|K11128;TRINITY_DN9189_c0_g1|K14563;TRINITY_DN9038_c0_g1|K14758;TRINITY_DN7213_c0_g2|K14565;TRINITY_DN20465_c0_g1|K07562;TRINITY_DN7183_c0_g1|K14546;TRINITY_DN23439_c0_g1|K03115;TRINITY_DN1051_c0_g1|K14284;TRINITY_DN18807_c0_g1|K12618;TRINITY_DN22993_c0_g1|K14547;TRINITY_DN23049_c0_g1|K11130;TRINITY_DN8945_c0_g1|K14572…	47	http://www.kegg.jp/pathway/map03008+K12619+K14564+K07936+K11128+K14563+K14758+K14565+K07562+K14546+K03115+K14284+K12618+K14547+K11130+K14572+K14290+K14568+K03264+K03264+K03097+K11131+K11129+K14538+K14546+K14290+K14758+K14284+K11883+K14543+K12845+K11128+K14544+K14290+K11131+K06943+K07936+K14290+K14573+K14570+K14290+K07562+K14284+K14538+K14565+K14548+K14546+K14551+K14568+K03097	no
Protein export	map03060	27	39	1591	3232	0.111095	0.470304	TRINITY_DN22646_c0_g1|K10956;TRINITY_DN16734_c1_g2|K09490;TRINITY_DN2845_c0_g1|K12948;TRINITY_DN20078_c0_g1|K03107;TRINITY_DN16734_c1_g17|K09490;TRINITY_DN20639_c0_g1|K03105;TRINITY_DN9412_c0_g1|K03108;TRINITY_DN16734_c1_g8|K09490;TRINITY_DN16734_c1_g15|K09490;TRINITY_DN23711_c0_g1|K12275;TRINITY_DN24031_c0_g1|K13431;TRINITY_DN16734_c2_g1|K09490;TRINITY_DN19192_c0_g1|K12947;TRINITY_DN9556_c0_g1|K…	.	0	TRINITY_DN22646_c0_g1|K10956;TRINITY_DN16734_c1_g2|K09490;TRINITY_DN2845_c0_g1|K12948;TRINITY_DN20078_c0_g1|K03107;TRINITY_DN16734_c1_g17|K09490;TRINITY_DN20639_c0_g1|K03105;TRINITY_DN9412_c0_g1|K03108;TRINITY_DN16734_c1_g8|K09490;TRINITY_DN16734_c1_g15|K09490;TRINITY_DN23711_c0_g1|K12275;TRINITY_DN24031_c0_g1|K13431;TRINITY_DN16734_c2_g1|K09490;TRINITY_DN19192_c0_g1|K12947;TRINITY_DN9556_c0_g1|K…	27	http://www.kegg.jp/pathway/map03060+K10956+K09490+K12948+K03107+K09490+K03105+K03108+K09490+K09490+K12275+K13431+K09490+K12947+K03106+K09540+K09540+K12946+K03104+K07342+K12275+K03108+K13431+K03107+K09540+K09490+K09490+K10956	no
Lysine biosynthesis	map00300	15	19	1603	3252	0.118674	0.486182	TRINITY_DN21669_c0_g1|K00838;TRINITY_DN20688_c0_g1|K00003;TRINITY_DN6921_c0_g1|K00133;TRINITY_DN1481_c0_g1|K00928;TRINITY_DN9310_c0_g3|K01681;TRINITY_DN8767_c0_g3|K01681;TRINITY_DN11364_c0_g2|K01655;TRINITY_DN23826_c0_g1|K00293;TRINITY_DN11364_c0_g1|K01655;TRINITY_DN6229_c0_g2|K01681;TRINITY_DN9310_c0_g2|K01681;TRINITY_DN9310_c0_g1|K01681;TRINITY_DN515_c0_g1|K05824;TRINITY_DN6229_c0_g1|K01681;TRI…	.	0	TRINITY_DN21669_c0_g1|K00838;TRINITY_DN20688_c0_g1|K00003;TRINITY_DN6921_c0_g1|K00133;TRINITY_DN1481_c0_g1|K00928;TRINITY_DN9310_c0_g3|K01681;TRINITY_DN8767_c0_g3|K01681;TRINITY_DN11364_c0_g2|K01655;TRINITY_DN23826_c0_g1|K00293;TRINITY_DN11364_c0_g1|K01655;TRINITY_DN6229_c0_g2|K01681;TRINITY_DN9310_c0_g2|K01681;TRINITY_DN9310_c0_g1|K01681;TRINITY_DN515_c0_g1|K05824;TRINITY_DN6229_c0_g1|K01681;TRI…	15	http://www.kegg.jp/pathway/map00300+K00838+K00003+K00133+K00928+K01681+K01681+K01655+K00293+K01655+K01681+K01681+K01681+K05824+K01681+K01681	no
Selenocompound metabolism	map00450	13	16	1605	3255	0.126341	0.501414	TRINITY_DN5545_c0_g1|K00384;TRINITY_DN23531_c0_g1|K01758;TRINITY_DN8999_c0_g3|K01874;TRINITY_DN20535_c0_g1|K01760;TRINITY_DN7604_c0_g1|K00549;TRINITY_DN21739_c0_g1|K00548;TRINITY_DN8999_c0_g1|K01874;TRINITY_DN19832_c0_g1|K00548;TRINITY_DN23971_c0_g1|K00548;TRINITY_DN24231_c0_g1|K00384;TRINITY_DN8999_c0_g2|K01874;TRINITY_DN23553_c0_g1|K01739;TRINITY_DN7604_c0_g2|K00549	.	0	TRINITY_DN5545_c0_g1|K00384;TRINITY_DN23531_c0_g1|K01758;TRINITY_DN8999_c0_g3|K01874;TRINITY_DN20535_c0_g1|K01760;TRINITY_DN7604_c0_g1|K00549;TRINITY_DN21739_c0_g1|K00548;TRINITY_DN8999_c0_g1|K01874;TRINITY_DN19832_c0_g1|K00548;TRINITY_DN23971_c0_g1|K00548;TRINITY_DN24231_c0_g1|K00384;TRINITY_DN8999_c0_g2|K01874;TRINITY_DN23553_c0_g1|K01739;TRINITY_DN7604_c0_g2|K00549	13	http://www.kegg.jp/pathway/map00450+K00384+K01758+K01874+K01760+K00549+K00548+K01874+K00548+K00548+K00384+K01874+K01739+K00549	no
Limonene and pinene degradation	map00903	10	12	1608	3259	0.156647	0.602854	TRINITY_DN18314_c2_g1|K00517;TRINITY_DN16231_c0_g5|K00517;TRINITY_DN20461_c0_g1|K00128;TRINITY_DN22538_c0_g1|K00128;TRINITY_DN23572_c0_g1|K00128;TRINITY_DN17182_c1_g7|K00517;TRINITY_DN11644_c0_g2|K00517;TRINITY_DN7129_c0_g2|K00128;TRINITY_DN21900_c0_g1|K00128;TRINITY_DN7129_c0_g3|K00128	TRINITY_DN18314_c2_g1|K00517;TRINITY_DN16231_c0_g5|K00517;TRINITY_DN11644_c0_g2|K00517	3	TRINITY_DN20461_c0_g1|K00128;TRINITY_DN22538_c0_g1|K00128;TRINITY_DN23572_c0_g1|K00128;TRINITY_DN17182_c1_g7|K00517;TRINITY_DN7129_c0_g2|K00128;TRINITY_DN21900_c0_g1|K00128;TRINITY_DN7129_c0_g3|K00128	7	http://www.kegg.jp/pathway/map00903+K00517+K00517+K00128+K00128+K00128+K00517+K00517+K00128+K00128+K00128	no
Phenylpropanoid biosynthesis	map00940	30	47	1588	3224	0.163208	0.609631	TRINITY_DN13752_c0_g1|K00430;TRINITY_DN15178_c0_g2|K00430;TRINITY_DN11960_c0_g3|K00430;TRINITY_DN15060_c0_g1|K01904;TRINITY_DN8996_c0_g1|K00430;TRINITY_DN12794_c0_g1|K00430;TRINITY_DN11960_c0_g1|K00430;TRINITY_DN16832_c1_g2|K09754;TRINITY_DN14621_c1_g3|K00430;TRINITY_DN16522_c2_g1|K01188;TRINITY_DN10837_c0_g1|K00430;TRINITY_DN13879_c0_g1|K00430;TRINITY_DN9624_c0_g1|K00430;TRINITY_DN14126_c0_g2|K0…	TRINITY_DN13752_c0_g1|K00430;TRINITY_DN15178_c0_g2|K00430;TRINITY_DN11960_c0_g3|K00430;TRINITY_DN15060_c0_g1|K01904;TRINITY_DN8996_c0_g1|K00430;TRINITY_DN12794_c0_g1|K00430;TRINITY_DN11960_c0_g1|K00430;TRINITY_DN16832_c1_g2|K09754;TRINITY_DN14621_c1_g3|K00430;TRINITY_DN10837_c0_g1|K00430;TRINITY_DN13879_c0_g1|K00430;TRINITY_DN9624_c0_g1|K00430;TRINITY_DN11025_c0_g1|K01188;TRINITY_DN12370_c0_g4|K0…	19	TRINITY_DN16522_c2_g1|K01188;TRINITY_DN14126_c0_g2|K00588;TRINITY_DN15295_c1_g1|K09755;TRINITY_DN15476_c0_g1|K00430;TRINITY_DN8493_c0_g1|K09755;TRINITY_DN15823_c0_g2|K01188;TRINITY_DN15203_c0_g1|K00083;TRINITY_DN15823_c0_g1|K01188;TRINITY_DN3180_c0_g1|K09753;TRINITY_DN19770_c0_g1|K00430;TRINITY_DN20250_c0_g1|K00430	11	http://www.kegg.jp/pathway/map00940+K00430+K00430+K00430+K01904+K00430+K00430+K00430+K09754+K00430+K01188+K00430+K00430+K00430+K00588+K09755+K01188+K00430+K09755+K01188+K00083+K01904+K00430+K01188+K00430+K01904+K09753+K00430+K00430+K01904+K00430	no
Taurine and hypotaurine metabolism	map00430	6	6	1612	3265	0.172702	0.626662	TRINITY_DN973_c0_g2|K01580;TRINITY_DN973_c0_g1|K01580;TRINITY_DN3130_c0_g1|K15371;TRINITY_DN15851_c3_g4|K10712;TRINITY_DN22425_c0_g1|K15371;TRINITY_DN20877_c0_g1|K01580	TRINITY_DN15851_c3_g4|K10712	1	TRINITY_DN973_c0_g2|K01580;TRINITY_DN973_c0_g1|K01580;TRINITY_DN3130_c0_g1|K15371;TRINITY_DN22425_c0_g1|K15371;TRINITY_DN20877_c0_g1|K01580	5	http://www.kegg.jp/pathway/map00430+K01580+K01580+K15371+K10712+K15371+K01580	no
Galactose metabolism	map00052	18	27	1600	3244	0.20182	0.711974	TRINITY_DN19513_c0_g1|K00844;TRINITY_DN19630_c0_g1|K00844;TRINITY_DN5417_c0_g1|K00844;TRINITY_DN19515_c0_g1|K00844;TRINITY_DN18584_c0_g1|K00850;TRINITY_DN8487_c0_g1|K00850;TRINITY_DN23367_c0_g1|K00963;TRINITY_DN18690_c0_g1|K01835;TRINITY_DN15602_c2_g2|K00844;TRINITY_DN5529_c0_g1|K01835;TRINITY_DN17859_c0_g5|K06617;TRINITY_DN21330_c0_g1|K00850;TRINITY_DN20548_c0_g1|K00850;TRINITY_DN12463_c0_g2|K00…	TRINITY_DN15602_c2_g2|K00844;TRINITY_DN17859_c0_g5|K06617;TRINITY_DN20548_c0_g1|K00850;TRINITY_DN17859_c0_g3|K06617	4	TRINITY_DN19513_c0_g1|K00844;TRINITY_DN19630_c0_g1|K00844;TRINITY_DN5417_c0_g1|K00844;TRINITY_DN19515_c0_g1|K00844;TRINITY_DN18584_c0_g1|K00850;TRINITY_DN8487_c0_g1|K00850;TRINITY_DN23367_c0_g1|K00963;TRINITY_DN18690_c0_g1|K01835;TRINITY_DN5529_c0_g1|K01835;TRINITY_DN21330_c0_g1|K00850;TRINITY_DN12463_c0_g2|K00850;TRINITY_DN778_c0_g1|K01835;TRINITY_DN9114_c0_g1|K06617;TRINITY_DN6153_c0_g1|K06617	14	http://www.kegg.jp/pathway/map00052+K00844+K00844+K00844+K00844+K00850+K00850+K00963+K01835+K00844+K01835+K06617+K00850+K00850+K00850+K01835+K06617+K06617+K06617	no
Carbon fixation in photosynthetic organisms	map00710	36	61	1582	3210	0.227908	0.782279	TRINITY_DN13301_c0_g6|K01624;TRINITY_DN15669_c0_g1|K00134;TRINITY_DN10505_c0_g3|K00873;TRINITY_DN20439_c0_g1|K00927;TRINITY_DN22375_c0_g1|K01803;TRINITY_DN17036_c0_g1|K01623;TRINITY_DN15932_c0_g5|K00873;TRINITY_DN12915_c0_g2|K01602;TRINITY_DN6654_c0_g2|K00026;TRINITY_DN7382_c0_g2|K14454;TRINITY_DN10077_c0_g1|K01623;TRINITY_DN9248_c0_g2|K00615;TRINITY_DN7796_c0_g1|K00873;TRINITY_DN15669_c0_g2|K001…	TRINITY_DN17036_c0_g1|K01623;TRINITY_DN10077_c0_g1|K01623	2	TRINITY_DN13301_c0_g6|K01624;TRINITY_DN15669_c0_g1|K00134;TRINITY_DN10505_c0_g3|K00873;TRINITY_DN20439_c0_g1|K00927;TRINITY_DN22375_c0_g1|K01803;TRINITY_DN15932_c0_g5|K00873;TRINITY_DN12915_c0_g2|K01602;TRINITY_DN6654_c0_g2|K00026;TRINITY_DN7382_c0_g2|K14454;TRINITY_DN9248_c0_g2|K00615;TRINITY_DN7796_c0_g1|K00873;TRINITY_DN15669_c0_g2|K00134;TRINITY_DN2023_c0_g1|K00615;TRINITY_DN20790_c0_g1|K0002…	34	http://www.kegg.jp/pathway/map00710+K01624+K00134+K00873+K00927+K01803+K01623+K00873+K01602+K00026+K14454+K01623+K00615+K00873+K00134+K00615+K00025+K00026+K00615+K00873+K00873+K00026+K00615+K00814+K00026+K00615+K01803+K00814+K00814+K01623+K01623+K00873+K01623+K01783+K01807+K01803+K01623	no
Sesquiterpenoid and triterpenoid biosynthesis	map00909	2	1	1616	3270	0.256037	0.793091	TRINITY_DN20448_c0_g1|K00801;TRINITY_DN6318_c0_g1|K00511	.	0	TRINITY_DN20448_c0_g1|K00801;TRINITY_DN6318_c0_g1|K00511	2	http://www.kegg.jp/pathway/map00909+K00801+K00511	no
Phenylalanine metabolism	map00360	27	45	1591	3226	0.247825	0.793091	TRINITY_DN13752_c0_g1|K00430;TRINITY_DN15178_c0_g2|K00430;TRINITY_DN11960_c0_g3|K00430;TRINITY_DN15060_c0_g1|K01904;TRINITY_DN8996_c0_g1|K00430;TRINITY_DN12794_c0_g1|K00430;TRINITY_DN11960_c0_g1|K00430;TRINITY_DN14621_c1_g3|K00430;TRINITY_DN10837_c0_g1|K00430;TRINITY_DN13879_c0_g1|K00430;TRINITY_DN9624_c0_g1|K00430;TRINITY_DN14126_c0_g2|K00588;TRINITY_DN21669_c0_g1|K00838;TRINITY_DN7382_c0_g2|K14…	TRINITY_DN13752_c0_g1|K00430;TRINITY_DN15178_c0_g2|K00430;TRINITY_DN11960_c0_g3|K00430;TRINITY_DN15060_c0_g1|K01904;TRINITY_DN8996_c0_g1|K00430;TRINITY_DN12794_c0_g1|K00430;TRINITY_DN11960_c0_g1|K00430;TRINITY_DN14621_c1_g3|K00430;TRINITY_DN10837_c0_g1|K00430;TRINITY_DN13879_c0_g1|K00430;TRINITY_DN9624_c0_g1|K00430;TRINITY_DN14963_c3_g2|K00811;TRINITY_DN12370_c0_g4|K01904;TRINITY_DN3643_c0_g2|K00…	19	TRINITY_DN14126_c0_g2|K00588;TRINITY_DN21669_c0_g1|K00838;TRINITY_DN7382_c0_g2|K14454;TRINITY_DN15476_c0_g1|K00430;TRINITY_DN19770_c0_g1|K00430;TRINITY_DN20250_c0_g1|K00430;TRINITY_DN18816_c0_g1|K00129;TRINITY_DN21013_c0_g1|K12732	8	http://www.kegg.jp/pathway/map00360+K00430+K00430+K00430+K01904+K00430+K00430+K00430+K00430+K00430+K00430+K00430+K00588+K00838+K14454+K00430+K00811+K01904+K00430+K00430+K01904+K00430+K00430+K01904+K00129+K00276+K00430+K12732	no
RNA polymerase	map03020	22	36	1596	3235	0.25603	0.793091	TRINITY_DN15544_c3_g3|K03007;TRINITY_DN24042_c0_g1|K03003;TRINITY_DN23600_c0_g1|K03013;TRINITY_DN874_c0_g1|K03027;TRINITY_DN9215_c0_g1|K03006;TRINITY_DN22493_c0_g1|K03020;TRINITY_DN19612_c0_g1|K03014;TRINITY_DN23635_c0_g1|K03011;TRINITY_DN21746_c0_g1|K02999;TRINITY_DN20508_c0_g1|K03001;TRINITY_DN21816_c0_g1|K14721;TRINITY_DN21195_c0_g1|K03002;TRINITY_DN19036_c0_g1|K03011;TRINITY_DN1795_c0_g1|K030…	TRINITY_DN12949_c0_g4|K03020	1	TRINITY_DN15544_c3_g3|K03007;TRINITY_DN24042_c0_g1|K03003;TRINITY_DN23600_c0_g1|K03013;TRINITY_DN874_c0_g1|K03027;TRINITY_DN9215_c0_g1|K03006;TRINITY_DN22493_c0_g1|K03020;TRINITY_DN19612_c0_g1|K03014;TRINITY_DN23635_c0_g1|K03011;TRINITY_DN21746_c0_g1|K02999;TRINITY_DN20508_c0_g1|K03001;TRINITY_DN21816_c0_g1|K14721;TRINITY_DN21195_c0_g1|K03002;TRINITY_DN19036_c0_g1|K03011;TRINITY_DN1795_c0_g1|K030…	21	http://www.kegg.jp/pathway/map03020+K03007+K03003+K03013+K03027+K03006+K03020+K03014+K03011+K02999+K03001+K14721+K03002+K03011+K03006+K03010+K03021+K03012+K03020+K03016+K03021+K03024+K03009	no
C5-Branched dibasic acid metabolism	map00660	4	4	1614	3267	0.253637	0.793091	TRINITY_DN6155_c0_g1|K01653;TRINITY_DN8302_c0_g2|K01652;TRINITY_DN7885_c0_g1|K01652;TRINITY_DN8302_c0_g1|K01652	.	0	TRINITY_DN6155_c0_g1|K01653;TRINITY_DN8302_c0_g2|K01652;TRINITY_DN7885_c0_g1|K01652;TRINITY_DN8302_c0_g1|K01652	4	http://www.kegg.jp/pathway/map00660+K01653+K01652+K01652+K01652	no
Cysteine and methionine metabolism	map00270	29	50	1589	3221	0.282208	0.852897	TRINITY_DN1028_c0_g1|K01697;TRINITY_DN23456_c0_g1|K01251;TRINITY_DN3761_c0_g1|K01251;TRINITY_DN4297_c0_g1|K01611;TRINITY_DN10504_c0_g3|K00789;TRINITY_DN23531_c0_g1|K01758;TRINITY_DN21669_c0_g1|K00838;TRINITY_DN20688_c0_g1|K00003;TRINITY_DN6921_c0_g1|K00133;TRINITY_DN1481_c0_g1|K00928;TRINITY_DN2580_c0_g1|K00789;TRINITY_DN7382_c0_g2|K14454;TRINITY_DN14963_c3_g2|K00811;TRINITY_DN20535_c0_g1|K01760;…	TRINITY_DN14963_c3_g2|K00811;TRINITY_DN18034_c1_g2|K01244	2	TRINITY_DN1028_c0_g1|K01697;TRINITY_DN23456_c0_g1|K01251;TRINITY_DN3761_c0_g1|K01251;TRINITY_DN4297_c0_g1|K01611;TRINITY_DN10504_c0_g3|K00789;TRINITY_DN23531_c0_g1|K01758;TRINITY_DN21669_c0_g1|K00838;TRINITY_DN20688_c0_g1|K00003;TRINITY_DN6921_c0_g1|K00133;TRINITY_DN1481_c0_g1|K00928;TRINITY_DN2580_c0_g1|K00789;TRINITY_DN7382_c0_g2|K14454;TRINITY_DN20535_c0_g1|K01760;TRINITY_DN22753_c0_g1|K00547;…	27	http://www.kegg.jp/pathway/map00270+K01697+K01251+K01251+K01611+K00789+K01758+K00838+K00003+K00133+K00928+K00789+K14454+K00811+K01760+K00547+K00549+K00548+K00789+K00772+K08967+K01244+K08967+K00797+K00548+K00789+K17069+K00548+K01739+K00549	no
Sphingolipid metabolism	map00600	15	24	1603	3247	0.288776	0.852897	TRINITY_DN17206_c1_g1|K04718;TRINITY_DN8700_c0_g2|K04711;TRINITY_DN14766_c2_g1|K00654;TRINITY_DN23789_c0_g1|K04713;TRINITY_DN8700_c0_g3|K04711;TRINITY_DN19531_c0_g1|K04713;TRINITY_DN21713_c0_g1|K04709;TRINITY_DN20875_c0_g1|K04709;TRINITY_DN2834_c0_g1|K01634;TRINITY_DN2894_c0_g1|K04709;TRINITY_DN8700_c0_g1|K04711;TRINITY_DN21500_c0_g1|K00654;TRINITY_DN20162_c0_g1|K12351;TRINITY_DN20462_c0_g1|K0470…	.	0	TRINITY_DN17206_c1_g1|K04718;TRINITY_DN8700_c0_g2|K04711;TRINITY_DN14766_c2_g1|K00654;TRINITY_DN23789_c0_g1|K04713;TRINITY_DN8700_c0_g3|K04711;TRINITY_DN19531_c0_g1|K04713;TRINITY_DN21713_c0_g1|K04709;TRINITY_DN20875_c0_g1|K04709;TRINITY_DN2834_c0_g1|K01634;TRINITY_DN2894_c0_g1|K04709;TRINITY_DN8700_c0_g1|K04711;TRINITY_DN21500_c0_g1|K00654;TRINITY_DN20162_c0_g1|K12351;TRINITY_DN20462_c0_g1|K0470…	15	http://www.kegg.jp/pathway/map00600+K04718+K04711+K00654+K04713+K04711+K04713+K04709+K04709+K01634+K04709+K04711+K00654+K12351+K04708+K04708	no
Purine metabolism	map00230	76	142	1542	3129	0.308745	0.891149	TRINITY_DN10505_c0_g3|K00873;TRINITY_DN15932_c0_g5|K00873;TRINITY_DN18690_c0_g1|K01835;TRINITY_DN14358_c0_g4|K10808;TRINITY_DN19575_c0_g1|K11788;TRINITY_DN12213_c0_g1|K00088;TRINITY_DN15544_c3_g3|K03007;TRINITY_DN20583_c0_g1|K01756;TRINITY_DN19110_c0_g1|K00940;TRINITY_DN24042_c0_g1|K03003;TRINITY_DN3776_c0_g1|K00759;TRINITY_DN9099_c0_g1|K00948;TRINITY_DN23600_c0_g1|K03013;TRINITY_DN874_c0_g1|K030…	TRINITY_DN5924_c0_g1|K01514;TRINITY_DN12949_c0_g4|K03020	2	TRINITY_DN10505_c0_g3|K00873;TRINITY_DN15932_c0_g5|K00873;TRINITY_DN18690_c0_g1|K01835;TRINITY_DN14358_c0_g4|K10808;TRINITY_DN19575_c0_g1|K11788;TRINITY_DN12213_c0_g1|K00088;TRINITY_DN15544_c3_g3|K03007;TRINITY_DN20583_c0_g1|K01756;TRINITY_DN19110_c0_g1|K00940;TRINITY_DN24042_c0_g1|K03003;TRINITY_DN3776_c0_g1|K00759;TRINITY_DN9099_c0_g1|K00948;TRINITY_DN23600_c0_g1|K03013;TRINITY_DN874_c0_g1|K030…	74	http://www.kegg.jp/pathway/map00230+K00873+K00873+K01835+K10808+K11788+K00088+K03007+K01756+K00940+K03003+K00759+K00948+K03013+K03027+K01951+K00988+K01951+K00602+K00948+K01835+K00602+K03006+K10808+K00602+K00856+K01952+K00856+K11808+K03020+K00948+K00873+K01923+K01514+K01515+K03014+K00948+K00948+K02328+K01488+K03011+K00942+K01519+K02999+K03001+K00873+K14721+K03002+K00873+K00948+K00088+K03011+K03006…	no
Fatty acid degradation	map00071	21	36	1597	3235	0.31739	0.895746	TRINITY_DN8375_c0_g2|K13953;TRINITY_DN16253_c3_g1|K00121;TRINITY_DN20461_c0_g1|K00128;TRINITY_DN6646_c0_g1|K00626;TRINITY_DN22538_c0_g1|K00128;TRINITY_DN6999_c0_g1|K01897;TRINITY_DN20714_c0_g1|K13953;TRINITY_DN6999_c0_g2|K01897;TRINITY_DN23572_c0_g1|K00128;TRINITY_DN1970_c0_g1|K01897;TRINITY_DN6999_c0_g4|K01897;TRINITY_DN19419_c0_g1|K01897;TRINITY_DN8938_c0_g1|K09478;TRINITY_DN6646_c0_g2|K00626;T…	TRINITY_DN17563_c2_g6|K00626	1	TRINITY_DN8375_c0_g2|K13953;TRINITY_DN16253_c3_g1|K00121;TRINITY_DN20461_c0_g1|K00128;TRINITY_DN6646_c0_g1|K00626;TRINITY_DN22538_c0_g1|K00128;TRINITY_DN6999_c0_g1|K01897;TRINITY_DN20714_c0_g1|K13953;TRINITY_DN6999_c0_g2|K01897;TRINITY_DN23572_c0_g1|K00128;TRINITY_DN1970_c0_g1|K01897;TRINITY_DN6999_c0_g4|K01897;TRINITY_DN19419_c0_g1|K01897;TRINITY_DN8938_c0_g1|K09478;TRINITY_DN6646_c0_g2|K00626;T…	20	http://www.kegg.jp/pathway/map00071+K13953+K00121+K00128+K00626+K00128+K01897+K13953+K01897+K00128+K01897+K01897+K01897+K09478+K00626+K00128+K00128+K00128+K07511+K09478+K00626+K13953	no
Biosynthesis of unsaturated fatty acids	map01040	14	23	1604	3248	0.324497	0.895893	TRINITY_DN15255_c2_g2|K10257;TRINITY_DN16427_c1_g3|K10257;TRINITY_DN18261_c0_g5|K10245;TRINITY_DN23589_c0_g1|K00507;TRINITY_DN21059_c0_g1|K10258;TRINITY_DN3543_c0_g1|K10257;TRINITY_DN8294_c0_g1|K10245;TRINITY_DN3874_c0_g1|K10245;TRINITY_DN8582_c0_g2|K10246;TRINITY_DN2036_c0_g1|K10257;TRINITY_DN2036_c0_g2|K10257;TRINITY_DN8582_c0_g1|K10246;TRINITY_DN9198_c0_g1|K00507;TRINITY_DN6998_c0_g1|K10257	TRINITY_DN15255_c2_g2|K10257;TRINITY_DN16427_c1_g3|K10257	2	TRINITY_DN18261_c0_g5|K10245;TRINITY_DN23589_c0_g1|K00507;TRINITY_DN21059_c0_g1|K10258;TRINITY_DN3543_c0_g1|K10257;TRINITY_DN8294_c0_g1|K10245;TRINITY_DN3874_c0_g1|K10245;TRINITY_DN8582_c0_g2|K10246;TRINITY_DN2036_c0_g1|K10257;TRINITY_DN2036_c0_g2|K10257;TRINITY_DN8582_c0_g1|K10246;TRINITY_DN9198_c0_g1|K00507;TRINITY_DN6998_c0_g1|K10257	12	http://www.kegg.jp/pathway/map01040+K10257+K10257+K10245+K00507+K10258+K10257+K10245+K10245+K10246+K10257+K10257+K10246+K00507+K10257	no
Monoterpenoid biosynthesis	map00902	4	5	1614	3266	0.343749	0.928854	TRINITY_DN17002_c4_g2|K15095;TRINITY_DN16023_c0_g6|K15095;TRINITY_DN16023_c0_g9|K15095;TRINITY_DN7841_c0_g1|K15095	TRINITY_DN17002_c4_g2|K15095	1	TRINITY_DN16023_c0_g6|K15095;TRINITY_DN16023_c0_g9|K15095;TRINITY_DN7841_c0_g1|K15095	3	http://www.kegg.jp/pathway/map00902+K15095+K15095+K15095+K15095	no
Pantothenate and CoA biosynthesis	map00770	13	22	1605	3249	0.363982	0.963036	TRINITY_DN21585_c0_g1|K00826;TRINITY_DN18645_c0_g1|K01687;TRINITY_DN6155_c0_g1|K01653;TRINITY_DN5756_c0_g2|K00053;TRINITY_DN8302_c0_g2|K01652;TRINITY_DN7885_c0_g1|K01652;TRINITY_DN8302_c0_g1|K01652;TRINITY_DN1209_c0_g1|K00826;TRINITY_DN21227_c0_g1|K00859;TRINITY_DN5756_c0_g1|K00053;TRINITY_DN4595_c0_g2|K01918;TRINITY_DN3101_c0_g1|K00826;TRINITY_DN4595_c0_g1|K01918	.	0	TRINITY_DN21585_c0_g1|K00826;TRINITY_DN18645_c0_g1|K01687;TRINITY_DN6155_c0_g1|K01653;TRINITY_DN5756_c0_g2|K00053;TRINITY_DN8302_c0_g2|K01652;TRINITY_DN7885_c0_g1|K01652;TRINITY_DN8302_c0_g1|K01652;TRINITY_DN1209_c0_g1|K00826;TRINITY_DN21227_c0_g1|K00859;TRINITY_DN5756_c0_g1|K00053;TRINITY_DN4595_c0_g2|K01918;TRINITY_DN3101_c0_g1|K00826;TRINITY_DN4595_c0_g1|K01918	13	http://www.kegg.jp/pathway/map00770+K00826+K01687+K01653+K00053+K01652+K01652+K01652+K00826+K00859+K00053+K01918+K00826+K01918	no
Spliceosome	map03040	29	159	1589	3112	1	1	TRINITY_DN16734_c1_g3|K03283;TRINITY_DN16734_c1_g1|K03283;TRINITY_DN21891_c0_g1|K12823;TRINITY_DN14863_c0_g1|K12818;TRINITY_DN6039_c0_g1|K12812;TRINITY_DN16734_c0_g1|K03283;TRINITY_DN5575_c0_g1|K12881;TRINITY_DN23530_c0_g1|K12883;TRINITY_DN14448_c1_g3|K03283;TRINITY_DN16734_c0_g3|K03283;TRINITY_DN3516_c0_g1|K10599;TRINITY_DN18798_c0_g1|K12626;TRINITY_DN20911_c0_g1|K03283;TRINITY_DN3222_c0_g2|K032…	TRINITY_DN14863_c0_g1|K12818	1	TRINITY_DN16734_c1_g3|K03283;TRINITY_DN16734_c1_g1|K03283;TRINITY_DN21891_c0_g1|K12823;TRINITY_DN6039_c0_g1|K12812;TRINITY_DN16734_c0_g1|K03283;TRINITY_DN5575_c0_g1|K12881;TRINITY_DN23530_c0_g1|K12883;TRINITY_DN14448_c1_g3|K03283;TRINITY_DN16734_c0_g3|K03283;TRINITY_DN3516_c0_g1|K10599;TRINITY_DN18798_c0_g1|K12626;TRINITY_DN20911_c0_g1|K03283;TRINITY_DN3222_c0_g2|K03283;TRINITY_DN2266_c0_g1|K1108…	28	http://www.kegg.jp/pathway/map03040+K03283+K03283+K12823+K12818+K12812+K03283+K12881+K12883+K03283+K03283+K10599+K12626+K03283+K03283+K11087+K03283+K12811+K11086+K12845+K12877+K12882+K11096+K12623+K12880+K12814+K11086+K12854+K12820+K12870	no
Stilbenoid, diarylheptanoid and gingerol biosynthesis	map00945	6	13	1612	3258	0.640231	1	TRINITY_DN18314_c2_g1|K00517;TRINITY_DN16231_c0_g5|K00517;TRINITY_DN16832_c1_g2|K09754;TRINITY_DN14126_c0_g2|K00588;TRINITY_DN17182_c1_g7|K00517;TRINITY_DN11644_c0_g2|K00517	TRINITY_DN18314_c2_g1|K00517;TRINITY_DN16231_c0_g5|K00517;TRINITY_DN16832_c1_g2|K09754;TRINITY_DN11644_c0_g2|K00517	4	TRINITY_DN14126_c0_g2|K00588;TRINITY_DN17182_c1_g7|K00517	2	http://www.kegg.jp/pathway/map00945+K00517+K00517+K09754+K00588+K00517+K00517	no
Flavone and flavonol biosynthesis	map00944	0	1	1618	3270	1	1	-	.	0	.	0	http://www.kegg.jp/pathway/map00944+	no
N-Glycan biosynthesis	map00510	14	38	1604	3233	0.86505	1	TRINITY_DN9735_c0_g2|K12666;TRINITY_DN23646_c0_g1|K00721;TRINITY_DN9735_c0_g3|K12666;TRINITY_DN1023_c0_g2|K12667;TRINITY_DN1023_c0_g1|K12667;TRINITY_DN21336_c0_g1|K12668;TRINITY_DN22453_c0_g1|K07151;TRINITY_DN19149_c0_g1|K03846;TRINITY_DN9735_c0_g1|K12666;TRINITY_DN18678_c0_g1|K12691;TRINITY_DN23034_c0_g1|K12669;TRINITY_DN1727_c0_g1|K12670;TRINITY_DN416_c0_g1|K01228;TRINITY_DN24146_c0_g1|K12670	.	0	TRINITY_DN9735_c0_g2|K12666;TRINITY_DN23646_c0_g1|K00721;TRINITY_DN9735_c0_g3|K12666;TRINITY_DN1023_c0_g2|K12667;TRINITY_DN1023_c0_g1|K12667;TRINITY_DN21336_c0_g1|K12668;TRINITY_DN22453_c0_g1|K07151;TRINITY_DN19149_c0_g1|K03846;TRINITY_DN9735_c0_g1|K12666;TRINITY_DN18678_c0_g1|K12691;TRINITY_DN23034_c0_g1|K12669;TRINITY_DN1727_c0_g1|K12670;TRINITY_DN416_c0_g1|K01228;TRINITY_DN24146_c0_g1|K12670	14	http://www.kegg.jp/pathway/map00510+K12666+K00721+K12666+K12667+K12667+K12668+K07151+K03846+K12666+K12691+K12669+K12670+K01228+K12670	no
Other glycan degradation	map00511	0	20	1618	3251	1	1	-	.	0	.	0	http://www.kegg.jp/pathway/map00511+	no
Flavonoid biosynthesis	map00941	2	13	1616	3258	0.979852	1	TRINITY_DN16832_c1_g2|K09754;TRINITY_DN14126_c0_g2|K00588	TRINITY_DN16832_c1_g2|K09754	1	TRINITY_DN14126_c0_g2|K00588	1	http://www.kegg.jp/pathway/map00941+K09754+K00588	no
beta-Alanine metabolism	map00410	17	33	1601	3238	0.498977	1	TRINITY_DN20461_c0_g1|K00128;TRINITY_DN22538_c0_g1|K00128;TRINITY_DN23572_c0_g1|K00128;TRINITY_DN23958_c0_g1|K13524;TRINITY_DN973_c0_g2|K01580;TRINITY_DN2680_c0_g1|K00140;TRINITY_DN7129_c0_g2|K00128;TRINITY_DN973_c0_g1|K01580;TRINITY_DN21900_c0_g1|K00128;TRINITY_DN944_c0_g1|K00797;TRINITY_DN7129_c0_g3|K00128;TRINITY_DN20651_c0_g1|K07511;TRINITY_DN4595_c0_g2|K01918;TRINITY_DN18816_c0_g1|K00129;TRI…	TRINITY_DN8255_c0_g2|K00276	1	TRINITY_DN20461_c0_g1|K00128;TRINITY_DN22538_c0_g1|K00128;TRINITY_DN23572_c0_g1|K00128;TRINITY_DN23958_c0_g1|K13524;TRINITY_DN973_c0_g2|K01580;TRINITY_DN2680_c0_g1|K00140;TRINITY_DN7129_c0_g2|K00128;TRINITY_DN973_c0_g1|K01580;TRINITY_DN21900_c0_g1|K00128;TRINITY_DN944_c0_g1|K00797;TRINITY_DN7129_c0_g3|K00128;TRINITY_DN20651_c0_g1|K07511;TRINITY_DN4595_c0_g2|K01918;TRINITY_DN18816_c0_g1|K00129;TRI…	16	http://www.kegg.jp/pathway/map00410+K00128+K00128+K00128+K13524+K01580+K00140+K00128+K01580+K00128+K00797+K00128+K07511+K01918+K00129+K00276+K01918+K01580	no
Glycine, serine and threonine metabolism	map00260	33	70	1585	3201	0.627606	1	TRINITY_DN21522_c0_g1|K01834;TRINITY_DN16240_c0_g2|K01696;TRINITY_DN1028_c0_g1|K01697;TRINITY_DN6369_c0_g1|K00643;TRINITY_DN23531_c0_g1|K01758;TRINITY_DN20688_c0_g1|K00003;TRINITY_DN6921_c0_g1|K00133;TRINITY_DN19772_c0_g1|K01733;TRINITY_DN23895_c0_g1|K15634;TRINITY_DN1481_c0_g1|K00928;TRINITY_DN13973_c0_g1|K15634;TRINITY_DN22438_c0_g1|K00382;TRINITY_DN19431_c0_g1|K01620;TRINITY_DN7838_c0_g1|K0060…	TRINITY_DN16240_c0_g2|K01696;TRINITY_DN13973_c0_g1|K15634;TRINITY_DN8255_c0_g2|K00276	3	TRINITY_DN21522_c0_g1|K01834;TRINITY_DN1028_c0_g1|K01697;TRINITY_DN6369_c0_g1|K00643;TRINITY_DN23531_c0_g1|K01758;TRINITY_DN20688_c0_g1|K00003;TRINITY_DN6921_c0_g1|K00133;TRINITY_DN19772_c0_g1|K01733;TRINITY_DN23895_c0_g1|K15634;TRINITY_DN1481_c0_g1|K00928;TRINITY_DN22438_c0_g1|K00382;TRINITY_DN19431_c0_g1|K01620;TRINITY_DN7838_c0_g1|K00600;TRINITY_DN22451_c0_g1|K00382;TRINITY_DN7642_c0_g1|K00600…	30	http://www.kegg.jp/pathway/map00260+K01834+K01696+K01697+K00643+K01758+K00003+K00133+K01733+K15634+K00928+K15634+K00382+K01620+K00600+K00382+K00600+K01754+K00600+K00872+K01620+K00058+K01694+K15633+K01834+K00600+K01079+K00872+K00831+K00306+K01079+K00276+K01620+K01834	no
Histidine metabolism	map00340	11	23	1607	3248	0.600736	1	TRINITY_DN20461_c0_g1|K00128;TRINITY_DN22538_c0_g1|K00128;TRINITY_DN23572_c0_g1|K00128;TRINITY_DN19665_c0_g1|K00765;TRINITY_DN9176_c0_g1|K14152;TRINITY_DN7129_c0_g2|K00128;TRINITY_DN21900_c0_g1|K00128;TRINITY_DN7129_c0_g3|K00128;TRINITY_DN21131_c0_g1|K01663;TRINITY_DN6355_c0_g1|K01814;TRINITY_DN18816_c0_g1|K00129	.	0	TRINITY_DN20461_c0_g1|K00128;TRINITY_DN22538_c0_g1|K00128;TRINITY_DN23572_c0_g1|K00128;TRINITY_DN19665_c0_g1|K00765;TRINITY_DN9176_c0_g1|K14152;TRINITY_DN7129_c0_g2|K00128;TRINITY_DN21900_c0_g1|K00128;TRINITY_DN7129_c0_g3|K00128;TRINITY_DN21131_c0_g1|K01663;TRINITY_DN6355_c0_g1|K01814;TRINITY_DN18816_c0_g1|K00129	11	http://www.kegg.jp/pathway/map00340+K00128+K00128+K00128+K00765+K14152+K00128+K00128+K00128+K01663+K01814+K00129	no
Lysine degradation	map00310	13	25	1605	3246	0.502708	1	TRINITY_DN20461_c0_g1|K00128;TRINITY_DN6646_c0_g1|K00626;TRINITY_DN22538_c0_g1|K00128;TRINITY_DN23572_c0_g1|K00128;TRINITY_DN6646_c0_g2|K00626;TRINITY_DN23826_c0_g1|K00293;TRINITY_DN7129_c0_g2|K00128;TRINITY_DN21900_c0_g1|K00128;TRINITY_DN7129_c0_g3|K00128;TRINITY_DN20651_c0_g1|K07511;TRINITY_DN17563_c2_g6|K00626;TRINITY_DN10267_c0_g1|K00306;TRINITY_DN8450_c0_g1|K00164	TRINITY_DN17563_c2_g6|K00626	1	TRINITY_DN20461_c0_g1|K00128;TRINITY_DN6646_c0_g1|K00626;TRINITY_DN22538_c0_g1|K00128;TRINITY_DN23572_c0_g1|K00128;TRINITY_DN6646_c0_g2|K00626;TRINITY_DN23826_c0_g1|K00293;TRINITY_DN7129_c0_g2|K00128;TRINITY_DN21900_c0_g1|K00128;TRINITY_DN7129_c0_g3|K00128;TRINITY_DN20651_c0_g1|K07511;TRINITY_DN10267_c0_g1|K00306;TRINITY_DN8450_c0_g1|K00164	12	http://www.kegg.jp/pathway/map00310+K00128+K00626+K00128+K00128+K00626+K00293+K00128+K00128+K00128+K07511+K00626+K00306+K00164	no
Pentose and glucuronate interconversions	map00040	14	37	1604	3234	0.844062	1	TRINITY_DN23367_c0_g1|K00963;TRINITY_DN1666_c0_g1|K01051;TRINITY_DN20461_c0_g1|K00128;TRINITY_DN22538_c0_g1|K00128;TRINITY_DN23572_c0_g1|K00128;TRINITY_DN5235_c0_g1|K00012;TRINITY_DN7129_c0_g2|K00128;TRINITY_DN21900_c0_g1|K00128;TRINITY_DN7129_c0_g3|K00128;TRINITY_DN19764_c0_g1|K00854;TRINITY_DN23208_c0_g1|K01184;TRINITY_DN24128_c0_g1|K00012;TRINITY_DN521_c0_g1|K00854;TRINITY_DN4713_c0_g1|K01783	TRINITY_DN1666_c0_g1|K01051	1	TRINITY_DN23367_c0_g1|K00963;TRINITY_DN20461_c0_g1|K00128;TRINITY_DN22538_c0_g1|K00128;TRINITY_DN23572_c0_g1|K00128;TRINITY_DN5235_c0_g1|K00012;TRINITY_DN7129_c0_g2|K00128;TRINITY_DN21900_c0_g1|K00128;TRINITY_DN7129_c0_g3|K00128;TRINITY_DN19764_c0_g1|K00854;TRINITY_DN23208_c0_g1|K01184;TRINITY_DN24128_c0_g1|K00012;TRINITY_DN521_c0_g1|K00854;TRINITY_DN4713_c0_g1|K01783	13	http://www.kegg.jp/pathway/map00040+K00963+K01051+K00128+K00128+K00128+K00012+K00128+K00128+K00128+K00854+K01184+K00012+K00854+K01783	no
Homologous recombination	map03440	6	47	1612	3224	0.999945	1	TRINITY_DN22879_c0_g1|K10881;TRINITY_DN277_c0_g1|K02328;TRINITY_DN15659_c1_g10|K07466;TRINITY_DN23259_c0_g1|K02335;TRINITY_DN23304_c0_g1|K10875;TRINITY_DN20708_c0_g1|K10739	.	0	TRINITY_DN22879_c0_g1|K10881;TRINITY_DN277_c0_g1|K02328;TRINITY_DN15659_c1_g10|K07466;TRINITY_DN23259_c0_g1|K02335;TRINITY_DN23304_c0_g1|K10875;TRINITY_DN20708_c0_g1|K10739	6	http://www.kegg.jp/pathway/map03440+K10881+K02328+K07466+K02335+K10875+K10739	no
Porphyrin and chlorophyll metabolism	map00860	16	35	1602	3236	0.654607	1	TRINITY_DN18456_c1_g2|K02492;TRINITY_DN16287_c1_g4|K08099;TRINITY_DN13170_c0_g2|K00522;TRINITY_DN6369_c0_g1|K00643;TRINITY_DN11573_c1_g1|K00522;TRINITY_DN23916_c0_g1|K01764;TRINITY_DN9168_c0_g2|K01885;TRINITY_DN23406_c0_g1|K00228;TRINITY_DN2103_c0_g1|K01599;TRINITY_DN8204_c0_g1|K01764;TRINITY_DN2103_c0_g2|K01599;TRINITY_DN18063_c8_g1|K01749;TRINITY_DN7719_c0_g1|K01772;TRINITY_DN7654_c0_g2|K01698;…	TRINITY_DN18456_c1_g2|K02492;TRINITY_DN13170_c0_g2|K00522;TRINITY_DN15747_c0_g3|K13606	3	TRINITY_DN16287_c1_g4|K08099;TRINITY_DN6369_c0_g1|K00643;TRINITY_DN11573_c1_g1|K00522;TRINITY_DN23916_c0_g1|K01764;TRINITY_DN9168_c0_g2|K01885;TRINITY_DN23406_c0_g1|K00228;TRINITY_DN2103_c0_g1|K01599;TRINITY_DN8204_c0_g1|K01764;TRINITY_DN2103_c0_g2|K01599;TRINITY_DN18063_c8_g1|K01749;TRINITY_DN7719_c0_g1|K01772;TRINITY_DN7654_c0_g2|K01698;TRINITY_DN9168_c0_g1|K01885	13	http://www.kegg.jp/pathway/map00860+K02492+K08099+K00522+K00643+K00522+K01764+K01885+K00228+K01599+K01764+K01599+K01749+K01772+K01698+K01885+K13606	no
SNARE interactions in vesicular transport	map04130	13	34	1605	3237	0.828899	1	TRINITY_DN21856_c0_g1|K08516;TRINITY_DN5709_c0_g2|K08486;TRINITY_DN3795_c0_g1|K08486;TRINITY_DN19892_c0_g1|K08493;TRINITY_DN3795_c0_g2|K08486;TRINITY_DN20745_c0_g1|K08490;TRINITY_DN21967_c0_g1|K08496;TRINITY_DN23906_c0_g1|K08505;TRINITY_DN21755_c0_g1|K13504;TRINITY_DN1723_c0_g1|K08513;TRINITY_DN19014_c0_g1|K08495;TRINITY_DN5709_c0_g1|K08486;TRINITY_DN1740_c0_g1|K08486	TRINITY_DN5709_c0_g2|K08486;TRINITY_DN5709_c0_g1|K08486	2	TRINITY_DN21856_c0_g1|K08516;TRINITY_DN3795_c0_g1|K08486;TRINITY_DN19892_c0_g1|K08493;TRINITY_DN3795_c0_g2|K08486;TRINITY_DN20745_c0_g1|K08490;TRINITY_DN21967_c0_g1|K08496;TRINITY_DN23906_c0_g1|K08505;TRINITY_DN21755_c0_g1|K13504;TRINITY_DN1723_c0_g1|K08513;TRINITY_DN19014_c0_g1|K08495;TRINITY_DN1740_c0_g1|K08486	11	http://www.kegg.jp/pathway/map04130+K08516+K08486+K08486+K08493+K08486+K08490+K08496+K08505+K13504+K08513+K08495+K08486+K08486	no
Ubiquinone and other terpenoid-quinone biosynthesis	map00130	9	25	1609	3246	0.843092	1	TRINITY_DN15060_c0_g1|K01904;TRINITY_DN15786_c5_g6|K09834;TRINITY_DN21669_c0_g1|K00838;TRINITY_DN3983_c0_g1|K06126;TRINITY_DN12370_c0_g4|K01904;TRINITY_DN1147_c0_g2|K06127;TRINITY_DN21224_c0_g1|K06126;TRINITY_DN12370_c0_g5|K01904;TRINITY_DN12370_c0_g1|K01904	TRINITY_DN15060_c0_g1|K01904;TRINITY_DN15786_c5_g6|K09834;TRINITY_DN12370_c0_g4|K01904;TRINITY_DN12370_c0_g5|K01904;TRINITY_DN12370_c0_g1|K01904	5	TRINITY_DN21669_c0_g1|K00838;TRINITY_DN3983_c0_g1|K06126;TRINITY_DN1147_c0_g2|K06127;TRINITY_DN21224_c0_g1|K06126	4	http://www.kegg.jp/pathway/map00130+K01904+K09834+K00838+K06126+K01904+K06127+K06126+K01904+K01904	no
Glycosylphosphatidylinositol (GPI)-anchor biosynthesis	map00563	4	19	1614	3252	0.97235	1	TRINITY_DN4197_c0_g2|K05291;TRINITY_DN5274_c0_g1|K07541;TRINITY_DN5274_c0_g2|K07541;TRINITY_DN19057_c0_g1|K05286	.	0	TRINITY_DN4197_c0_g2|K05291;TRINITY_DN5274_c0_g1|K07541;TRINITY_DN5274_c0_g2|K07541;TRINITY_DN19057_c0_g1|K05286	4	http://www.kegg.jp/pathway/map00563+K05291+K07541+K07541+K05286	no
Photosynthesis	map00195	4	22	1614	3249	0.988346	1	TRINITY_DN4042_c0_g1|K03541;TRINITY_DN24003_c0_g1|K03541;TRINITY_DN17390_c1_g5|K02109;TRINITY_DN17057_c0_g1|K02690	TRINITY_DN17390_c1_g5|K02109;TRINITY_DN17057_c0_g1|K02690	2	TRINITY_DN4042_c0_g1|K03541;TRINITY_DN24003_c0_g1|K03541	2	http://www.kegg.jp/pathway/map00195+K03541+K03541+K02109+K02690	no
Phosphatidylinositol signaling system	map04070	7	52	1611	3219	0.999961	1	TRINITY_DN15279_c1_g4|K00901;TRINITY_DN19707_c0_g1|K02183;TRINITY_DN16368_c2_g3|K15422;TRINITY_DN22528_c0_g1|K00889;TRINITY_DN19122_c0_g1|K02677;TRINITY_DN5619_c0_g1|K00915;TRINITY_DN21775_c0_g1|K05857	TRINITY_DN15279_c1_g4|K00901;TRINITY_DN16368_c2_g3|K15422	2	TRINITY_DN19707_c0_g1|K02183;TRINITY_DN22528_c0_g1|K00889;TRINITY_DN19122_c0_g1|K02677;TRINITY_DN5619_c0_g1|K00915;TRINITY_DN21775_c0_g1|K05857	5	http://www.kegg.jp/pathway/map04070+K00901+K02183+K15422+K00889+K02677+K00915+K05857	no
Zeatin biosynthesis	map00908	4	10	1614	3261	0.732974	1	TRINITY_DN16017_c3_g9|K00279;TRINITY_DN16187_c0_g1|K00279;TRINITY_DN16187_c0_g3|K00279;TRINITY_DN18236_c0_g5|K00279	TRINITY_DN16017_c3_g9|K00279;TRINITY_DN16187_c0_g1|K00279;TRINITY_DN16187_c0_g3|K00279	3	TRINITY_DN18236_c0_g5|K00279	1	http://www.kegg.jp/pathway/map00908+K00279+K00279+K00279+K00279	no
Indole alkaloid biosynthesis	map00901	1	2	1617	3269	0.700601	1	TRINITY_DN9995_c0_g1|K01757	.	0	TRINITY_DN9995_c0_g1|K01757	1	http://www.kegg.jp/pathway/map00901+K01757	no
Terpenoid backbone biosynthesis	map00900	10	29	1608	3242	0.879527	1	TRINITY_DN18054_c0_g5|K01662;TRINITY_DN11553_c0_g1|K11778;TRINITY_DN6646_c0_g1|K00626;TRINITY_DN3730_c0_g1|K00787;TRINITY_DN4007_c0_g1|K01823;TRINITY_DN6646_c0_g2|K00626;TRINITY_DN20424_c0_g1|K05355;TRINITY_DN7001_c0_g1|K00021;TRINITY_DN17563_c2_g6|K00626;TRINITY_DN23416_c0_g1|K06013	TRINITY_DN18054_c0_g5|K01662;TRINITY_DN11553_c0_g1|K11778;TRINITY_DN17563_c2_g6|K00626	3	TRINITY_DN6646_c0_g1|K00626;TRINITY_DN3730_c0_g1|K00787;TRINITY_DN4007_c0_g1|K01823;TRINITY_DN6646_c0_g2|K00626;TRINITY_DN20424_c0_g1|K05355;TRINITY_DN7001_c0_g1|K00021;TRINITY_DN23416_c0_g1|K06013	7	http://www.kegg.jp/pathway/map00900+K01662+K11778+K00626+K00787+K01823+K00626+K05355+K00021+K00626+K06013	no
Nucleotide excision repair	map03420	11	55	1607	3216	0.999212	1	TRINITY_DN15995_c4_g1|K10754;TRINITY_DN7767_c0_g2|K10839;TRINITY_DN10831_c1_g1|K04802;TRINITY_DN277_c0_g1|K02328;TRINITY_DN15280_c0_g7|K03868;TRINITY_DN7767_c0_g1|K10839;TRINITY_DN15659_c1_g10|K07466;TRINITY_DN23259_c0_g1|K02335;TRINITY_DN3924_c0_g1|K10843;TRINITY_DN22291_c0_g1|K02326;TRINITY_DN20708_c0_g1|K10739	TRINITY_DN10831_c1_g1|K04802	1	TRINITY_DN15995_c4_g1|K10754;TRINITY_DN7767_c0_g2|K10839;TRINITY_DN277_c0_g1|K02328;TRINITY_DN15280_c0_g7|K03868;TRINITY_DN7767_c0_g1|K10839;TRINITY_DN15659_c1_g10|K07466;TRINITY_DN23259_c0_g1|K02335;TRINITY_DN3924_c0_g1|K10843;TRINITY_DN22291_c0_g1|K02326;TRINITY_DN20708_c0_g1|K10739	10	http://www.kegg.jp/pathway/map03420+K10754+K10839+K04802+K02328+K03868+K10839+K07466+K02335+K10843+K02326+K10739	no
Brassinosteroid biosynthesis	map00905	0	9	1618	3262	1	1	-	.	0	.	0	http://www.kegg.jp/pathway/map00905+	no
Carotenoid biosynthesis	map00906	6	21	1612	3250	0.925051	1	TRINITY_DN7956_c0_g1|K09843;TRINITY_DN15007_c0_g6|K09843;TRINITY_DN12849_c0_g1|K15746;TRINITY_DN13694_c0_g2|K09843;TRINITY_DN9073_c0_g1|K09840;TRINITY_DN9073_c0_g3|K09840	TRINITY_DN7956_c0_g1|K09843;TRINITY_DN12849_c0_g1|K15746;TRINITY_DN13694_c0_g2|K09843	3	TRINITY_DN15007_c0_g6|K09843;TRINITY_DN9073_c0_g1|K09840;TRINITY_DN9073_c0_g3|K09840	3	http://www.kegg.jp/pathway/map00906+K09843+K09843+K15746+K09843+K09840+K09840	no
Plant hormone signal transduction	map04075	26	149	1592	3122	1	1	TRINITY_DN16260_c0_g2|K13422;TRINITY_DN16168_c0_g9|K14487;TRINITY_DN13707_c0_g1|K14487;TRINITY_DN18095_c0_g1|K14504;TRINITY_DN17010_c1_g1|K14492;TRINITY_DN16235_c3_g1|K14484;TRINITY_DN16264_c0_g3|K14508;TRINITY_DN17582_c2_g1|K14508;TRINITY_DN14556_c0_g1|K14490;TRINITY_DN13707_c0_g2|K14487;TRINITY_DN16672_c1_g6|K14496;TRINITY_DN3499_c0_g1|K14432;TRINITY_DN13811_c0_g1|K14488;TRINITY_DN21191_c0_g1|K…	TRINITY_DN16260_c0_g2|K13422;TRINITY_DN16168_c0_g9|K14487;TRINITY_DN18095_c0_g1|K14504;TRINITY_DN17010_c1_g1|K14492;TRINITY_DN14556_c0_g1|K14490;TRINITY_DN3499_c0_g1|K14432;TRINITY_DN7205_c0_g1|K14484;TRINITY_DN11680_c0_g1|K14491;TRINITY_DN6830_c0_g1|K14488;TRINITY_DN9355_c0_g1|K14487;TRINITY_DN7315_c0_g1|K14490	11	TRINITY_DN13707_c0_g1|K14487;TRINITY_DN16235_c3_g1|K14484;TRINITY_DN16264_c0_g3|K14508;TRINITY_DN17582_c2_g1|K14508;TRINITY_DN13707_c0_g2|K14487;TRINITY_DN16672_c1_g6|K14496;TRINITY_DN13811_c0_g1|K14488;TRINITY_DN21191_c0_g1|K14488;TRINITY_DN20906_c0_g1|K14488;TRINITY_DN11099_c0_g2|K14495;TRINITY_DN23623_c0_g1|K14488;TRINITY_DN21686_c0_g1|K14488;TRINITY_DN7844_c0_g1|K14488;TRINITY_DN7670_c0_g1|K1…	15	http://www.kegg.jp/pathway/map04075+K13422+K14487+K14487+K14504+K14492+K14484+K14508+K14508+K14490+K14487+K14496+K14432+K14488+K14488+K14488+K14484+K14491+K14495+K14488+K14488+K14488+K14487+K14488+K14499+K14488+K14490	no
Folate biosynthesis	map00790	7	12	1611	3259	0.447998	1	TRINITY_DN18733_c0_g1|K01077;TRINITY_DN8365_c0_g1|K01495;TRINITY_DN3436_c0_g1|K01077;TRINITY_DN3436_c0_g2|K01077;TRINITY_DN22759_c0_g1|K13950;TRINITY_DN5622_c0_g1|K13939;TRINITY_DN22563_c0_g1|K01307	.	0	TRINITY_DN18733_c0_g1|K01077;TRINITY_DN8365_c0_g1|K01495;TRINITY_DN3436_c0_g1|K01077;TRINITY_DN3436_c0_g2|K01077;TRINITY_DN22759_c0_g1|K13950;TRINITY_DN5622_c0_g1|K13939;TRINITY_DN22563_c0_g1|K01307	7	http://www.kegg.jp/pathway/map00790+K01077+K01495+K01077+K01077+K13950+K13939+K01307	no
Cyanoamino acid metabolism	map00460	11	19	1607	3252	0.404118	1	TRINITY_DN16522_c2_g1|K01188;TRINITY_DN6206_c0_g1|K08248;TRINITY_DN4222_c0_g1|K01424;TRINITY_DN11025_c0_g1|K01188;TRINITY_DN15823_c0_g2|K01188;TRINITY_DN7838_c0_g1|K00600;TRINITY_DN7642_c0_g1|K00600;TRINITY_DN7838_c0_g3|K00600;TRINITY_DN9116_c0_g1|K01424;TRINITY_DN15823_c0_g1|K01188;TRINITY_DN19919_c0_g1|K00600	TRINITY_DN6206_c0_g1|K08248;TRINITY_DN11025_c0_g1|K01188	2	TRINITY_DN16522_c2_g1|K01188;TRINITY_DN4222_c0_g1|K01424;TRINITY_DN15823_c0_g2|K01188;TRINITY_DN7838_c0_g1|K00600;TRINITY_DN7642_c0_g1|K00600;TRINITY_DN7838_c0_g3|K00600;TRINITY_DN9116_c0_g1|K01424;TRINITY_DN15823_c0_g1|K01188;TRINITY_DN19919_c0_g1|K00600	9	http://www.kegg.jp/pathway/map00460+K01188+K08248+K01424+K01188+K01188+K00600+K00600+K00600+K01424+K01188+K00600	no
Arachidonic acid metabolism	map00590	5	14	1613	3257	0.806637	1	TRINITY_DN18768_c0_g1|K00432;TRINITY_DN5982_c0_g1|K00432;TRINITY_DN22353_c0_g1|K14674;TRINITY_DN21729_c0_g1|K00432;TRINITY_DN18809_c0_g1|K01254	.	0	TRINITY_DN18768_c0_g1|K00432;TRINITY_DN5982_c0_g1|K00432;TRINITY_DN22353_c0_g1|K14674;TRINITY_DN21729_c0_g1|K00432;TRINITY_DN18809_c0_g1|K01254	5	http://www.kegg.jp/pathway/map00590+K00432+K00432+K14674+K00432+K01254	no
Biotin metabolism	map00780	0	17	1618	3254	1	1	-	.	0	.	0	http://www.kegg.jp/pathway/map00780+	no
DNA replication	map03030	7	43	1611	3228	0.999444	1	TRINITY_DN15995_c4_g1|K10754;TRINITY_DN10831_c1_g1|K04802;TRINITY_DN277_c0_g1|K02328;TRINITY_DN15659_c1_g10|K07466;TRINITY_DN23259_c0_g1|K02335;TRINITY_DN22291_c0_g1|K02326;TRINITY_DN20708_c0_g1|K10739	TRINITY_DN10831_c1_g1|K04802	1	TRINITY_DN15995_c4_g1|K10754;TRINITY_DN277_c0_g1|K02328;TRINITY_DN15659_c1_g10|K07466;TRINITY_DN23259_c0_g1|K02335;TRINITY_DN22291_c0_g1|K02326;TRINITY_DN20708_c0_g1|K10739	6	http://www.kegg.jp/pathway/map03030+K10754+K04802+K02328+K07466+K02335+K02326+K10739	no
Starch and sucrose metabolism	map00500	50	116	1568	3155	0.818842	1	TRINITY_DN19513_c0_g1|K00844;TRINITY_DN1996_c0_g1|K16055;TRINITY_DN20602_c0_g1|K01810;TRINITY_DN17618_c2_g2|K00700;TRINITY_DN19630_c0_g1|K00844;TRINITY_DN15192_c6_g2|K15920;TRINITY_DN5417_c0_g1|K00844;TRINITY_DN3268_c0_g1|K01210;TRINITY_DN19515_c0_g1|K00844;TRINITY_DN18587_c0_g1|K00693;TRINITY_DN23367_c0_g1|K00963;TRINITY_DN19572_c0_g1|K00697;TRINITY_DN18690_c0_g1|K01835;TRINITY_DN1666_c0_g1|K010…	TRINITY_DN17618_c2_g2|K00700;TRINITY_DN15192_c6_g2|K15920;TRINITY_DN1666_c0_g1|K01051;TRINITY_DN15514_c0_g1|K16055;TRINITY_DN18239_c0_g4|K16055;TRINITY_DN15602_c2_g2|K00844;TRINITY_DN11025_c0_g1|K01188;TRINITY_DN22350_c0_g1|K01179	8	TRINITY_DN19513_c0_g1|K00844;TRINITY_DN1996_c0_g1|K16055;TRINITY_DN20602_c0_g1|K01810;TRINITY_DN19630_c0_g1|K00844;TRINITY_DN5417_c0_g1|K00844;TRINITY_DN3268_c0_g1|K01210;TRINITY_DN19515_c0_g1|K00844;TRINITY_DN18587_c0_g1|K00693;TRINITY_DN23367_c0_g1|K00963;TRINITY_DN19572_c0_g1|K00697;TRINITY_DN18690_c0_g1|K01835;TRINITY_DN954_c0_g1|K00688;TRINITY_DN23458_c0_g1|K00693;TRINITY_DN16522_c2_g1|K0118…	42	http://www.kegg.jp/pathway/map00500+K00844+K16055+K01810+K00700+K00844+K15920+K00844+K01210+K00844+K00693+K00963+K00697+K01835+K01051+K00688+K00693+K01188+K16055+K16055+K00844+K00700+K00688+K00706+K16055+K01210+K16055+K00706+K01835+K01188+K01179+K00706+K01188+K00706+K16055+K16055+K00706+K00012+K01194+K16055+K01194+K00706+K01188+K01184+K01196+K16147+K00012+K00706+K08679+K01835+K08678	no
Isoquinoline alkaloid biosynthesis	map00950	6	19	1612	3252	0.883878	1	TRINITY_DN16323_c0_g3|K00422;TRINITY_DN21669_c0_g1|K00838;TRINITY_DN16338_c2_g5|K00422;TRINITY_DN7382_c0_g2|K14454;TRINITY_DN14963_c3_g2|K00811;TRINITY_DN8255_c0_g2|K00276	TRINITY_DN16323_c0_g3|K00422;TRINITY_DN16338_c2_g5|K00422;TRINITY_DN14963_c3_g2|K00811;TRINITY_DN8255_c0_g2|K00276	4	TRINITY_DN21669_c0_g1|K00838;TRINITY_DN7382_c0_g2|K14454	2	http://www.kegg.jp/pathway/map00950+K00422+K00838+K00422+K14454+K00811+K00276	no
Ascorbate and aldarate metabolism	map00053	10	34	1608	3237	0.952333	1	TRINITY_DN12585_c0_g1|K00423;TRINITY_DN20461_c0_g1|K00128;TRINITY_DN22538_c0_g1|K00128;TRINITY_DN13247_c0_g1|K00423;TRINITY_DN23572_c0_g1|K00128;TRINITY_DN5235_c0_g1|K00012;TRINITY_DN7129_c0_g2|K00128;TRINITY_DN21900_c0_g1|K00128;TRINITY_DN7129_c0_g3|K00128;TRINITY_DN24128_c0_g1|K00012	TRINITY_DN12585_c0_g1|K00423;TRINITY_DN13247_c0_g1|K00423	2	TRINITY_DN20461_c0_g1|K00128;TRINITY_DN22538_c0_g1|K00128;TRINITY_DN23572_c0_g1|K00128;TRINITY_DN5235_c0_g1|K00012;TRINITY_DN7129_c0_g2|K00128;TRINITY_DN21900_c0_g1|K00128;TRINITY_DN7129_c0_g3|K00128;TRINITY_DN24128_c0_g1|K00012	8	http://www.kegg.jp/pathway/map00053+K00423+K00128+K00128+K00423+K00128+K00012+K00128+K00128+K00128+K00012	no
Arginine and proline metabolism	map00330	30	59	1588	3212	0.490906	1	TRINITY_DN23613_c0_g1|K01915;TRINITY_DN4297_c0_g1|K01611;TRINITY_DN20461_c0_g1|K00128;TRINITY_DN1976_c0_g1|K00262;TRINITY_DN22538_c0_g1|K00128;TRINITY_DN21410_c0_g1|K01485;TRINITY_DN23572_c0_g1|K00128;TRINITY_DN7382_c0_g2|K14454;TRINITY_DN8103_c0_g2|K01476;TRINITY_DN14963_c3_g2|K00811;TRINITY_DN16734_c0_g2|K00934;TRINITY_DN8782_c0_g2|K00147;TRINITY_DN9171_c0_g1|K00933;TRINITY_DN8990_c0_g1|K00261;…	TRINITY_DN14963_c3_g2|K00811	1	TRINITY_DN23613_c0_g1|K01915;TRINITY_DN4297_c0_g1|K01611;TRINITY_DN20461_c0_g1|K00128;TRINITY_DN1976_c0_g1|K00262;TRINITY_DN22538_c0_g1|K00128;TRINITY_DN21410_c0_g1|K01485;TRINITY_DN23572_c0_g1|K00128;TRINITY_DN7382_c0_g2|K14454;TRINITY_DN8103_c0_g2|K01476;TRINITY_DN16734_c0_g2|K00934;TRINITY_DN8782_c0_g2|K00147;TRINITY_DN9171_c0_g1|K00933;TRINITY_DN8990_c0_g1|K00261;TRINITY_DN3534_c0_g2|K01915;T…	29	http://www.kegg.jp/pathway/map00330+K01915+K01611+K00128+K00262+K00128+K01485+K00128+K14454+K01476+K00811+K00934+K00147+K00933+K00261+K01915+K00261+K00128+K00128+K00797+K00128+K01915+K15371+K01581+K00286+K15371+K00147+K01755+K01476+K00933+K00261	no
Fatty acid elongation	map00062	10	23	1608	3248	0.695398	1	TRINITY_DN17014_c1_g2|K15397;TRINITY_DN18261_c0_g5|K10245;TRINITY_DN21059_c0_g1|K10258;TRINITY_DN8294_c0_g1|K10245;TRINITY_DN22661_c0_g1|K07512;TRINITY_DN3874_c0_g1|K10245;TRINITY_DN8582_c0_g2|K10246;TRINITY_DN8582_c0_g1|K10246;TRINITY_DN20651_c0_g1|K07511;TRINITY_DN17314_c1_g2|K15397	.	0	TRINITY_DN17014_c1_g2|K15397;TRINITY_DN18261_c0_g5|K10245;TRINITY_DN21059_c0_g1|K10258;TRINITY_DN8294_c0_g1|K10245;TRINITY_DN22661_c0_g1|K07512;TRINITY_DN3874_c0_g1|K10245;TRINITY_DN8582_c0_g2|K10246;TRINITY_DN8582_c0_g1|K10246;TRINITY_DN20651_c0_g1|K07511;TRINITY_DN17314_c1_g2|K15397	10	http://www.kegg.jp/pathway/map00062+K15397+K10245+K10258+K10245+K07512+K10245+K10246+K10246+K07511+K15397	no
alpha-Linolenic acid metabolism	map00592	5	32	1613	3239	0.998286	1	TRINITY_DN10571_c0_g1|K01723;TRINITY_DN1578_c0_g1|K16818;TRINITY_DN22353_c0_g1|K14674;TRINITY_DN10540_c0_g1|K16818;TRINITY_DN15891_c1_g1|K00454	TRINITY_DN10571_c0_g1|K01723;TRINITY_DN1578_c0_g1|K16818;TRINITY_DN10540_c0_g1|K16818	3	TRINITY_DN22353_c0_g1|K14674;TRINITY_DN15891_c1_g1|K00454	2	http://www.kegg.jp/pathway/map00592+K01723+K16818+K14674+K16818+K00454	no
Linoleic acid metabolism	map00591	2	18	1616	3253	0.99653	1	TRINITY_DN22353_c0_g1|K14674;TRINITY_DN15891_c1_g1|K00454	.	0	TRINITY_DN22353_c0_g1|K14674;TRINITY_DN15891_c1_g1|K00454	2	http://www.kegg.jp/pathway/map00591+K14674+K00454	no
Fructose and mannose metabolism	map00051	25	46	1593	3225	0.394527	1	TRINITY_DN13301_c0_g6|K01624;TRINITY_DN19513_c0_g1|K00844;TRINITY_DN22375_c0_g1|K01803;TRINITY_DN19630_c0_g1|K00844;TRINITY_DN17036_c0_g1|K01623;TRINITY_DN5417_c0_g1|K00844;TRINITY_DN19515_c0_g1|K00844;TRINITY_DN18584_c0_g1|K00850;TRINITY_DN8487_c0_g1|K00850;TRINITY_DN5714_c0_g1|K00966;TRINITY_DN15602_c2_g2|K00844;TRINITY_DN10077_c0_g1|K01623;TRINITY_DN19873_c0_g1|K00900;TRINITY_DN18792_c0_g1|K00…	TRINITY_DN17036_c0_g1|K01623;TRINITY_DN15602_c2_g2|K00844;TRINITY_DN10077_c0_g1|K01623;TRINITY_DN20548_c0_g1|K00850	4	TRINITY_DN13301_c0_g6|K01624;TRINITY_DN19513_c0_g1|K00844;TRINITY_DN22375_c0_g1|K01803;TRINITY_DN19630_c0_g1|K00844;TRINITY_DN5417_c0_g1|K00844;TRINITY_DN19515_c0_g1|K00844;TRINITY_DN18584_c0_g1|K00850;TRINITY_DN8487_c0_g1|K00850;TRINITY_DN5714_c0_g1|K00966;TRINITY_DN19873_c0_g1|K00900;TRINITY_DN18792_c0_g1|K00900;TRINITY_DN21330_c0_g1|K00850;TRINITY_DN15341_c3_g8|K01803;TRINITY_DN10055_c0_g1|K01…	21	http://www.kegg.jp/pathway/map00051+K01624+K00844+K01803+K00844+K01623+K00844+K00844+K00850+K00850+K00966+K00844+K01623+K00900+K00900+K00850+K01803+K01623+K01623+K00850+K00850+K01809+K01809+K01623+K01803+K01623	no
Basal transcription factors	map03022	13	45	1605	3226	0.973247	1	TRINITY_DN4359_c0_g1|K14651;TRINITY_DN16220_c0_g3|K03124;TRINITY_DN2964_c0_g1|K03120;TRINITY_DN8093_c0_g1|K03124;TRINITY_DN3633_c0_g1|K03138;TRINITY_DN2396_c0_g1|K03123;TRINITY_DN6772_c0_g1|K03138;TRINITY_DN8549_c0_g3|K03124;TRINITY_DN18993_c0_g1|K03122;TRINITY_DN15139_c0_g4|K03136;TRINITY_DN3924_c0_g1|K10843;TRINITY_DN8549_c0_g1|K03124;TRINITY_DN8549_c0_g2|K03124	TRINITY_DN8549_c0_g3|K03124;TRINITY_DN8549_c0_g1|K03124;TRINITY_DN8549_c0_g2|K03124	3	TRINITY_DN4359_c0_g1|K14651;TRINITY_DN16220_c0_g3|K03124;TRINITY_DN2964_c0_g1|K03120;TRINITY_DN8093_c0_g1|K03124;TRINITY_DN3633_c0_g1|K03138;TRINITY_DN2396_c0_g1|K03123;TRINITY_DN6772_c0_g1|K03138;TRINITY_DN18993_c0_g1|K03122;TRINITY_DN15139_c0_g4|K03136;TRINITY_DN3924_c0_g1|K10843	10	http://www.kegg.jp/pathway/map03022+K14651+K03124+K03120+K03124+K03138+K03123+K03138+K03124+K03122+K03136+K10843+K03124+K03124	no
Vitamin B6 metabolism	map00750	3	11	1615	3260	0.891616	1	TRINITY_DN19772_c0_g1|K01733;TRINITY_DN6546_c0_g2|K00275;TRINITY_DN8259_c0_g1|K00831	.	0	TRINITY_DN19772_c0_g1|K01733;TRINITY_DN6546_c0_g2|K00275;TRINITY_DN8259_c0_g1|K00831	3	http://www.kegg.jp/pathway/map00750+K01733+K00275+K00831	no
Sulfur relay system	map04122	2	11	1616	3260	0.960194	1	TRINITY_DN1332_c0_g1|K14171;TRINITY_DN19544_c0_g1|K12161	.	0	TRINITY_DN1332_c0_g1|K14171;TRINITY_DN19544_c0_g1|K12161	2	http://www.kegg.jp/pathway/map04122+K14171+K12161	no
Ubiquitin mediated proteolysis	map04120	30	115	1588	3156	0.999708	1	TRINITY_DN16499_c0_g1|K06689;TRINITY_DN21382_c0_g1|K06689;TRINITY_DN21485_c0_g1|K03094;TRINITY_DN2748_c0_g2|K03094;TRINITY_DN14660_c0_g3|K10595;TRINITY_DN8833_c0_g1|K03178;TRINITY_DN3516_c0_g1|K10599;TRINITY_DN14727_c1_g10|K06689;TRINITY_DN23501_c0_g1|K04649;TRINITY_DN20051_c0_g1|K04554;TRINITY_DN3855_c0_g1|K10577;TRINITY_DN18860_c0_g1|K03360;TRINITY_DN481_c0_g1|K03347;TRINITY_DN24178_c0_g1|K0317…	TRINITY_DN16499_c0_g1|K06689;TRINITY_DN21485_c0_g1|K03094;TRINITY_DN14660_c0_g3|K10595;TRINITY_DN14660_c0_g2|K10595	4	TRINITY_DN21382_c0_g1|K06689;TRINITY_DN2748_c0_g2|K03094;TRINITY_DN8833_c0_g1|K03178;TRINITY_DN3516_c0_g1|K10599;TRINITY_DN14727_c1_g10|K06689;TRINITY_DN23501_c0_g1|K04649;TRINITY_DN20051_c0_g1|K04554;TRINITY_DN3855_c0_g1|K10577;TRINITY_DN18860_c0_g1|K03360;TRINITY_DN481_c0_g1|K03347;TRINITY_DN24178_c0_g1|K03178;TRINITY_DN15280_c0_g7|K03868;TRINITY_DN19422_c0_g1|K10582;TRINITY_DN108_c0_g1|K10684;…	26	http://www.kegg.jp/pathway/map04120+K06689+K06689+K03094+K03094+K10595+K03178+K10599+K06689+K04649+K04554+K10577+K03360+K03347+K03178+K03868+K10595+K10582+K10684+K10597+K03178+K10597+K03871+K03178+K06689+K03178+K04553+K10579+K03348+K03347+K03094	no
Diterpenoid biosynthesis	map00904	5	9	1613	3262	0.516915	1	TRINITY_DN16361_c2_g4|K05282;TRINITY_DN12031_c0_g1|K04125;TRINITY_DN9925_c0_g1|K04125;TRINITY_DN3147_c0_g1|K16084;TRINITY_DN7538_c0_g2|K04120	TRINITY_DN16361_c2_g4|K05282;TRINITY_DN7538_c0_g2|K04120	2	TRINITY_DN12031_c0_g1|K04125;TRINITY_DN9925_c0_g1|K04125;TRINITY_DN3147_c0_g1|K16084	3	http://www.kegg.jp/pathway/map00904+K05282+K04125+K04125+K16084+K04120	no
Circadian rhythm - plant	map04712	4	25	1614	3246	0.995263	1	TRINITY_DN23439_c0_g1|K03115;TRINITY_DN1202_c0_g2|K03097;TRINITY_DN24035_c0_g1|K12133;TRINITY_DN1202_c0_g1|K03097	.	0	TRINITY_DN23439_c0_g1|K03115;TRINITY_DN1202_c0_g2|K03097;TRINITY_DN24035_c0_g1|K12133;TRINITY_DN1202_c0_g1|K03097	4	http://www.kegg.jp/pathway/map04712+K03115+K03097+K12133+K03097	no
Pyrimidine metabolism	map00240	42	104	1576	3167	0.88928	1	TRINITY_DN7889_c0_g3|K16904;TRINITY_DN14358_c0_g4|K10808;TRINITY_DN5545_c0_g1|K00384;TRINITY_DN15544_c3_g3|K03007;TRINITY_DN21410_c0_g1|K01485;TRINITY_DN19110_c0_g1|K00940;TRINITY_DN24042_c0_g1|K03003;TRINITY_DN23600_c0_g1|K03013;TRINITY_DN874_c0_g1|K03027;TRINITY_DN23323_c0_g1|K00761;TRINITY_DN9215_c0_g1|K03006;TRINITY_DN6687_c0_g1|K10808;TRINITY_DN8558_c0_g1|K00762;TRINITY_DN22493_c0_g1|K03020;…	TRINITY_DN7889_c0_g3|K16904;TRINITY_DN12949_c0_g4|K03020	2	TRINITY_DN14358_c0_g4|K10808;TRINITY_DN5545_c0_g1|K00384;TRINITY_DN15544_c3_g3|K03007;TRINITY_DN21410_c0_g1|K01485;TRINITY_DN19110_c0_g1|K00940;TRINITY_DN24042_c0_g1|K03003;TRINITY_DN23600_c0_g1|K03013;TRINITY_DN874_c0_g1|K03027;TRINITY_DN23323_c0_g1|K00761;TRINITY_DN9215_c0_g1|K03006;TRINITY_DN6687_c0_g1|K10808;TRINITY_DN8558_c0_g1|K00762;TRINITY_DN22493_c0_g1|K03020;TRINITY_DN19612_c0_g1|K03014…	40	http://www.kegg.jp/pathway/map00240+K16904+K10808+K00384+K03007+K01485+K00940+K03003+K03013+K03027+K00761+K03006+K10808+K00762+K03020+K03014+K02328+K01956+K03011+K01519+K02999+K03001+K16066+K14721+K03002+K01937+K03011+K16066+K03006+K03010+K03021+K03012+K02335+K00384+K13800+K02326+K03783+K01955+K03020+K03016+K03021+K03024+K03009	no
Glycosphingolipid biosynthesis - ganglio series	map00604	0	4	1618	3267	1	1	-	.	0	.	0	http://www.kegg.jp/pathway/map00604+	no
Sulfur metabolism	map00920	5	25	1613	3246	0.987124	1	TRINITY_DN16368_c2_g3|K15422;TRINITY_DN20535_c0_g1|K01760;TRINITY_DN21811_c0_g1|K17069;TRINITY_DN4255_c0_g1|K00390;TRINITY_DN23553_c0_g1|K01739	TRINITY_DN16368_c2_g3|K15422	1	TRINITY_DN20535_c0_g1|K01760;TRINITY_DN21811_c0_g1|K17069;TRINITY_DN4255_c0_g1|K00390;TRINITY_DN23553_c0_g1|K01739	4	http://www.kegg.jp/pathway/map00920+K15422+K01760+K17069+K00390+K01739	no
Tropane, piperidine and pyridine alkaloid biosynthesis	map00960	4	21	1614	3250	0.984389	1	TRINITY_DN21669_c0_g1|K00838;TRINITY_DN7382_c0_g2|K14454;TRINITY_DN14963_c3_g2|K00811;TRINITY_DN8255_c0_g2|K00276	TRINITY_DN14963_c3_g2|K00811;TRINITY_DN8255_c0_g2|K00276	2	TRINITY_DN21669_c0_g1|K00838;TRINITY_DN7382_c0_g2|K14454	2	http://www.kegg.jp/pathway/map00960+K00838+K14454+K00811+K00276	no
Glucosinolate biosynthesis	map00966	1	3	1617	3268	0.799747	1	TRINITY_DN16685_c1_g4|K11818	TRINITY_DN16685_c1_g4|K11818	1	.	0	http://www.kegg.jp/pathway/map00966+K11818	no
Betalain biosynthesis	map00965	0	1	1618	3270	1	1	-	.	0	.	0	http://www.kegg.jp/pathway/map00965+	no
Nicotinate and nicotinamide metabolism	map00760	7	21	1611	3250	0.868964	1	TRINITY_DN19569_c0_g1|K01440;TRINITY_DN21452_c0_g1|K00763;TRINITY_DN2053_c0_g1|K11121;TRINITY_DN16794_c1_g5|K06210;TRINITY_DN8622_c0_g1|K11121;TRINITY_DN20763_c0_g1|K03783;TRINITY_DN2053_c0_g2|K11121	TRINITY_DN16794_c1_g5|K06210	1	TRINITY_DN19569_c0_g1|K01440;TRINITY_DN21452_c0_g1|K00763;TRINITY_DN2053_c0_g1|K11121;TRINITY_DN8622_c0_g1|K11121;TRINITY_DN20763_c0_g1|K03783;TRINITY_DN2053_c0_g2|K11121	6	http://www.kegg.jp/pathway/map00760+K01440+K00763+K11121+K06210+K11121+K03783+K11121	no
Base excision repair	map03410	6	27	1612	3244	0.98241	1	TRINITY_DN16402_c1_g4|K01246;TRINITY_DN10831_c1_g1|K04802;TRINITY_DN277_c0_g1|K02328;TRINITY_DN2009_c0_g1|K10771;TRINITY_DN23259_c0_g1|K02335;TRINITY_DN22291_c0_g1|K02326	TRINITY_DN10831_c1_g1|K04802	1	TRINITY_DN16402_c1_g4|K01246;TRINITY_DN277_c0_g1|K02328;TRINITY_DN2009_c0_g1|K10771;TRINITY_DN23259_c0_g1|K02335;TRINITY_DN22291_c0_g1|K02326	5	http://www.kegg.jp/pathway/map03410+K01246+K04802+K02328+K10771+K02335+K02326	no
Autophagy	map04140	1	22	1617	3249	0.999906	1	TRINITY_DN22784_c0_g1|K08341	.	0	TRINITY_DN22784_c0_g1|K08341	1	http://www.kegg.jp/pathway/map04140+K08341	no
Cutin, suberine and wax biosynthesis	map00073	4	21	1614	3250	0.984389	1	TRINITY_DN17095_c2_g2|K15402;TRINITY_DN17522_c0_g1|K15400;TRINITY_DN13833_c0_g1|K15406;TRINITY_DN19546_c0_g1|K15401	TRINITY_DN17095_c2_g2|K15402;TRINITY_DN17522_c0_g1|K15400;TRINITY_DN13833_c0_g1|K15406;TRINITY_DN19546_c0_g1|K15401	4	.	0	http://www.kegg.jp/pathway/map00073+K15402+K15400+K15406+K15401	no
Synthesis and degradation of ketone bodies	map00072	3	4	1615	3267	0.423853	1	TRINITY_DN6646_c0_g1|K00626;TRINITY_DN6646_c0_g2|K00626;TRINITY_DN17563_c2_g6|K00626	TRINITY_DN17563_c2_g6|K00626	1	TRINITY_DN6646_c0_g1|K00626;TRINITY_DN6646_c0_g2|K00626	2	http://www.kegg.jp/pathway/map00072+K00626+K00626+K00626	no
Endocytosis	map04144	40	87	1578	3184	0.682729	1	TRINITY_DN16734_c1_g3|K03283;TRINITY_DN16734_c1_g1|K03283;TRINITY_DN16734_c0_g1|K03283;TRINITY_DN20159_c0_g1|K12194;TRINITY_DN22442_c0_g1|K04513;TRINITY_DN22372_c0_g1|K07889;TRINITY_DN20749_c0_g1|K04393;TRINITY_DN14448_c1_g3|K03283;TRINITY_DN16734_c0_g3|K03283;TRINITY_DN21_c0_g1|K12191;TRINITY_DN17219_c2_g3|K12486;TRINITY_DN5467_c0_g1|K07905;TRINITY_DN19570_c0_g1|K07889;TRINITY_DN23419_c0_g1|K124…	TRINITY_DN17219_c2_g3|K12486	1	TRINITY_DN16734_c1_g3|K03283;TRINITY_DN16734_c1_g1|K03283;TRINITY_DN16734_c0_g1|K03283;TRINITY_DN20159_c0_g1|K12194;TRINITY_DN22442_c0_g1|K04513;TRINITY_DN22372_c0_g1|K07889;TRINITY_DN20749_c0_g1|K04393;TRINITY_DN14448_c1_g3|K03283;TRINITY_DN16734_c0_g3|K03283;TRINITY_DN21_c0_g1|K12191;TRINITY_DN5467_c0_g1|K07905;TRINITY_DN19570_c0_g1|K07889;TRINITY_DN23419_c0_g1|K12471;TRINITY_DN20911_c0_g1|K032…	39	http://www.kegg.jp/pathway/map04144+K03283+K03283+K03283+K12194+K04513+K07889+K04393+K03283+K03283+K12191+K12486+K07905+K07889+K12471+K03283+K03283+K12198+K12472+K12200+K12493+K03283+K12493+K00889+K12475+K12476+K04646+K12182+K11826+K04705+K12197+K12471+K12472+K12182+K11826+K12471+K07904+K12472+K07897+K11826+K12492	no
Thiamine metabolism	map00730	1	8	1617	3263	0.973235	1	TRINITY_DN18054_c0_g5|K01662	TRINITY_DN18054_c0_g5|K01662	1	.	0	http://www.kegg.jp/pathway/map00730+K01662	no
Peroxisome	map04146	20	73	1598	3198	0.995257	1	TRINITY_DN2228_c0_g1|K04565;TRINITY_DN17562_c4_g5|K04564;TRINITY_DN6999_c0_g1|K01897;TRINITY_DN6999_c0_g2|K01897;TRINITY_DN1970_c0_g1|K01897;TRINITY_DN4903_c0_g1|K06664;TRINITY_DN7807_c0_g2|K03781;TRINITY_DN6999_c0_g4|K01897;TRINITY_DN15712_c0_g4|K04564;TRINITY_DN19419_c0_g1|K01897;TRINITY_DN19590_c0_g1|K04565;TRINITY_DN21747_c0_g1|K03781;TRINITY_DN635_c0_g1|K00031;TRINITY_DN14652_c0_g2|K13346;TR…	TRINITY_DN15712_c0_g4|K04564;TRINITY_DN14652_c0_g2|K13346	2	TRINITY_DN2228_c0_g1|K04565;TRINITY_DN17562_c4_g5|K04564;TRINITY_DN6999_c0_g1|K01897;TRINITY_DN6999_c0_g2|K01897;TRINITY_DN1970_c0_g1|K01897;TRINITY_DN4903_c0_g1|K06664;TRINITY_DN7807_c0_g2|K03781;TRINITY_DN6999_c0_g4|K01897;TRINITY_DN19419_c0_g1|K01897;TRINITY_DN19590_c0_g1|K04565;TRINITY_DN21747_c0_g1|K03781;TRINITY_DN635_c0_g1|K00031;TRINITY_DN19520_c0_g1|K11147;TRINITY_DN23225_c0_g1|K04564;TR…	18	http://www.kegg.jp/pathway/map04146+K04565+K04564+K01897+K01897+K01897+K06664+K03781+K01897+K04564+K01897+K04565+K03781+K00031+K13346+K11147+K04564+K00306+K04564+K03781+K13343	no
Caffeine metabolism	map00232	0	1	1618	3270	1	1	-	.	0	.	0	http://www.kegg.jp/pathway/map00232+	no
Riboflavin metabolism	map00740	8	14	1610	3257	0.450366	1	TRINITY_DN15202_c5_g3|K14652;TRINITY_DN14200_c0_g1|K01078;TRINITY_DN3702_c0_g1|K02858;TRINITY_DN14200_c0_g2|K01078;TRINITY_DN22075_c0_g1|K01497;TRINITY_DN3896_c0_g1|K00793;TRINITY_DN23424_c0_g1|K00953;TRINITY_DN16774_c3_g13|K14379	TRINITY_DN15202_c5_g3|K14652	1	TRINITY_DN14200_c0_g1|K01078;TRINITY_DN3702_c0_g1|K02858;TRINITY_DN14200_c0_g2|K01078;TRINITY_DN22075_c0_g1|K01497;TRINITY_DN3896_c0_g1|K00793;TRINITY_DN23424_c0_g1|K00953;TRINITY_DN16774_c3_g13|K14379	7	http://www.kegg.jp/pathway/map00740+K14652+K01078+K02858+K01078+K01497+K00793+K00953+K14379	no
Ether lipid metabolism	map00565	4	28	1614	3243	0.998131	1	TRINITY_DN18279_c1_g1|K00993;TRINITY_DN18598_c0_g1|K13519;TRINITY_DN19899_c0_g1|K06123;TRINITY_DN22353_c0_g1|K14674	.	0	TRINITY_DN18279_c1_g1|K00993;TRINITY_DN18598_c0_g1|K13519;TRINITY_DN19899_c0_g1|K06123;TRINITY_DN22353_c0_g1|K14674	4	http://www.kegg.jp/pathway/map00565+K00993+K13519+K06123+K14674	no
Plant-pathogen interaction	map04626	38	118	1580	3153	0.99377	1	TRINITY_DN16260_c0_g2|K13422;TRINITY_DN8043_c0_g2|K13448;TRINITY_DN17161_c0_g1|K13420;TRINITY_DN16331_c2_g2|K13448;TRINITY_DN13279_c0_g1|K13448;TRINITY_DN18461_c2_g1|K13457;TRINITY_DN15268_c0_g1|K04079;TRINITY_DN20833_c0_g1|K13448;TRINITY_DN16032_c0_g2|K05391;TRINITY_DN15483_c1_g3|K13459;TRINITY_DN18374_c1_g2|K13448;TRINITY_DN18461_c0_g1|K13457;TRINITY_DN14914_c0_g1|K13457;TRINITY_DN17897_c2_g2|K…	TRINITY_DN16260_c0_g2|K13422;TRINITY_DN8043_c0_g2|K13448;TRINITY_DN17161_c0_g1|K13420;TRINITY_DN16331_c2_g2|K13448;TRINITY_DN13279_c0_g1|K13448;TRINITY_DN18461_c2_g1|K13457;TRINITY_DN20833_c0_g1|K13448;TRINITY_DN16032_c0_g2|K05391;TRINITY_DN15483_c1_g3|K13459;TRINITY_DN18374_c1_g2|K13448;TRINITY_DN18461_c0_g1|K13457;TRINITY_DN14914_c0_g1|K13457;TRINITY_DN17897_c2_g2|K13420;TRINITY_DN15377_c4_g6|K…	29	TRINITY_DN15268_c0_g1|K04079;TRINITY_DN6151_c0_g1|K04079;TRINITY_DN19707_c0_g1|K02183;TRINITY_DN6151_c0_g2|K04079;TRINITY_DN8671_c0_g2|K02358;TRINITY_DN18853_c0_g1|K09487;TRINITY_DN21014_c0_g1|K00864;TRINITY_DN16032_c4_g3|K05391;TRINITY_DN14894_c1_g1|K04079	9	http://www.kegg.jp/pathway/map04626+K13422+K13448+K13420+K13448+K13448+K13457+K04079+K13448+K05391+K13459+K13448+K13457+K13457+K13420+K04079+K13448+K02183+K13459+K13447+K13447+K13457+K05391+K13457+K13457+K04079+K02358+K09487+K13447+K05391+K13430+K13424+K00864+K13448+K05391+K05391+K13448+K04079+K13428	no
RNA degradation	map03018	38	95	1580	3176	0.889316	1	TRINITY_DN15485_c0_g1|K01689;TRINITY_DN15173_c0_g1|K12581;TRINITY_DN11192_c0_g1|K13126;TRINITY_DN17738_c0_g1|K01689;TRINITY_DN16722_c0_g1|K12619;TRINITY_DN16734_c1_g13|K04043;TRINITY_DN18640_c0_g1|K13126;TRINITY_DN15109_c3_g3|K13126;TRINITY_DN1330_c0_g1|K12620;TRINITY_DN8680_c0_g1|K04077;TRINITY_DN15109_c3_g6|K13126;TRINITY_DN18798_c0_g1|K12626;TRINITY_DN2694_c0_g1|K12590;TRINITY_DN18807_c0_g1|K1…	TRINITY_DN15173_c0_g1|K12581;TRINITY_DN11192_c0_g1|K13126;TRINITY_DN16722_c0_g1|K12619;TRINITY_DN6974_c0_g3|K12581	4	TRINITY_DN15485_c0_g1|K01689;TRINITY_DN17738_c0_g1|K01689;TRINITY_DN16734_c1_g13|K04043;TRINITY_DN18640_c0_g1|K13126;TRINITY_DN15109_c3_g3|K13126;TRINITY_DN1330_c0_g1|K12620;TRINITY_DN8680_c0_g1|K04077;TRINITY_DN15109_c3_g6|K13126;TRINITY_DN18798_c0_g1|K12626;TRINITY_DN2694_c0_g1|K12590;TRINITY_DN18807_c0_g1|K12618;TRINITY_DN9340_c0_g2|K12613;TRINITY_DN19213_c0_g1|K10643;TRINITY_DN20892_c0_g1|K12…	34	http://www.kegg.jp/pathway/map03018+K01689+K12581+K13126+K01689+K12619+K04043+K13126+K13126+K12620+K04077+K13126+K12626+K12590+K12618+K12613+K10643+K12614+K12615+K01689+K04077+K04077+K03514+K12614+K12606+K12606+K12605+K12617+K12584+K01689+K12613+K13126+K12623+K12614+K03514+K12603+K01689+K12581+K01689	no
Lipoic acid metabolism	map00785	0	5	1618	3266	1	1	-	.	0	.	0	http://www.kegg.jp/pathway/map00785+	no
Glycerophospholipid metabolism	map00564	25	89	1593	3182	0.997024	1	TRINITY_DN14808_c1_g2|K13508;TRINITY_DN18633_c0_g1|K00006;TRINITY_DN18279_c1_g1|K00993;TRINITY_DN15279_c1_g4|K00901;TRINITY_DN831_c0_g1|K00006;TRINITY_DN21607_c0_g1|K13509;TRINITY_DN8964_c0_g2|K00968;TRINITY_DN18598_c0_g1|K13519;TRINITY_DN19117_c0_g1|K00550;TRINITY_DN19899_c0_g1|K06123;TRINITY_DN11469_c0_g1|K13523;TRINITY_DN8964_c0_g1|K00968;TRINITY_DN20244_c0_g1|K16369;TRINITY_DN1578_c0_g1|K1681…	TRINITY_DN14808_c1_g2|K13508;TRINITY_DN15279_c1_g4|K00901;TRINITY_DN1578_c0_g1|K16818;TRINITY_DN10540_c0_g1|K16818	4	TRINITY_DN18633_c0_g1|K00006;TRINITY_DN18279_c1_g1|K00993;TRINITY_DN831_c0_g1|K00006;TRINITY_DN21607_c0_g1|K13509;TRINITY_DN8964_c0_g2|K00968;TRINITY_DN18598_c0_g1|K13519;TRINITY_DN19117_c0_g1|K00550;TRINITY_DN19899_c0_g1|K06123;TRINITY_DN11469_c0_g1|K13523;TRINITY_DN8964_c0_g1|K00968;TRINITY_DN20244_c0_g1|K16369;TRINITY_DN8399_c0_g1|K13333;TRINITY_DN8964_c0_g3|K00968;TRINITY_DN22353_c0_g1|K14674…	21	http://www.kegg.jp/pathway/map00564+K13508+K00006+K00993+K00901+K00006+K13509+K00968+K13519+K00550+K06123+K13523+K00968+K16369+K16818+K13333+K00968+K14674+K01613+K16818+K13507+K00111+K00968+K13507+K13333+K00967	no
Phenylalanine, tyrosine and tryptophan biosynthesis	map00400	14	47	1604	3224	0.969749	1	TRINITY_DN16240_c0_g2|K01696;TRINITY_DN18626_c0_g1|K01626;TRINITY_DN21669_c0_g1|K00838;TRINITY_DN15282_c6_g1|K01626;TRINITY_DN19522_c0_g1|K01736;TRINITY_DN7382_c0_g2|K14454;TRINITY_DN14963_c3_g2|K00811;TRINITY_DN230_c0_g1|K01626;TRINITY_DN22495_c0_g1|K01657;TRINITY_DN15466_c0_g2|K01657;TRINITY_DN8655_c0_g1|K01694;TRINITY_DN230_c0_g2|K01626;TRINITY_DN16159_c1_g7|K05359;TRINITY_DN7762_c0_g1|K00211	TRINITY_DN16240_c0_g2|K01696;TRINITY_DN14963_c3_g2|K00811;TRINITY_DN15466_c0_g2|K01657	3	TRINITY_DN18626_c0_g1|K01626;TRINITY_DN21669_c0_g1|K00838;TRINITY_DN15282_c6_g1|K01626;TRINITY_DN19522_c0_g1|K01736;TRINITY_DN7382_c0_g2|K14454;TRINITY_DN230_c0_g1|K01626;TRINITY_DN22495_c0_g1|K01657;TRINITY_DN8655_c0_g1|K01694;TRINITY_DN230_c0_g2|K01626;TRINITY_DN16159_c1_g7|K05359;TRINITY_DN7762_c0_g1|K00211	11	http://www.kegg.jp/pathway/map00400+K01696+K01626+K00838+K01626+K01736+K14454+K00811+K01626+K01657+K01657+K01694+K01626+K05359+K00211	no
Inositol phosphate metabolism	map00562	8	56	1610	3215	0.999964	1	TRINITY_DN22375_c0_g1|K01803;TRINITY_DN16368_c2_g3|K15422;TRINITY_DN2680_c0_g1|K00140;TRINITY_DN22528_c0_g1|K00889;TRINITY_DN15341_c3_g8|K01803;TRINITY_DN5619_c0_g1|K00915;TRINITY_DN21775_c0_g1|K05857;TRINITY_DN7070_c0_g2|K01803	TRINITY_DN16368_c2_g3|K15422	1	TRINITY_DN22375_c0_g1|K01803;TRINITY_DN2680_c0_g1|K00140;TRINITY_DN22528_c0_g1|K00889;TRINITY_DN15341_c3_g8|K01803;TRINITY_DN5619_c0_g1|K00915;TRINITY_DN21775_c0_g1|K05857;TRINITY_DN7070_c0_g2|K01803	7	http://www.kegg.jp/pathway/map00562+K01803+K15422+K00140+K00889+K01803+K00915+K05857+K01803	no
Glycerolipid metabolism	map00561	22	59	1596	3212	0.898453	1	TRINITY_DN14808_c1_g2|K13508;TRINITY_DN18548_c0_g1|K06116;TRINITY_DN15279_c1_g4|K00901;TRINITY_DN20461_c0_g1|K00128;TRINITY_DN22538_c0_g1|K00128;TRINITY_DN23572_c0_g1|K00128;TRINITY_DN4762_c0_g1|K06117;TRINITY_DN21607_c0_g1|K13509;TRINITY_DN18598_c0_g1|K13519;TRINITY_DN11469_c0_g1|K13523;TRINITY_DN7129_c0_g2|K00128;TRINITY_DN21900_c0_g1|K00128;TRINITY_DN21014_c0_g1|K00864;TRINITY_DN7129_c0_g3|K00…	TRINITY_DN14808_c1_g2|K13508;TRINITY_DN15279_c1_g4|K00901	2	TRINITY_DN18548_c0_g1|K06116;TRINITY_DN20461_c0_g1|K00128;TRINITY_DN22538_c0_g1|K00128;TRINITY_DN23572_c0_g1|K00128;TRINITY_DN4762_c0_g1|K06117;TRINITY_DN21607_c0_g1|K13509;TRINITY_DN18598_c0_g1|K13519;TRINITY_DN11469_c0_g1|K13523;TRINITY_DN7129_c0_g2|K00128;TRINITY_DN21900_c0_g1|K00128;TRINITY_DN21014_c0_g1|K00864;TRINITY_DN7129_c0_g3|K00128;TRINITY_DN22353_c0_g1|K14674;TRINITY_DN6985_c0_g2|K008…	20	http://www.kegg.jp/pathway/map00561+K13508+K06116+K00901+K00128+K00128+K00128+K06117+K13509+K13519+K13523+K00128+K00128+K00864+K00128+K14674+K00863+K00002+K13507+K00863+K13507+K00863+K00002	no
mRNA surveillance pathway	map03015	34	98	1584	3173	0.973905	1	TRINITY_DN11192_c0_g1|K13126;TRINITY_DN6039_c0_g1|K12812;TRINITY_DN18640_c0_g1|K13126;TRINITY_DN5575_c0_g1|K12881;TRINITY_DN6447_c0_g1|K03265;TRINITY_DN15505_c1_g1|K06269;TRINITY_DN23530_c0_g1|K12883;TRINITY_DN19794_c0_g1|K03456;TRINITY_DN15109_c3_g3|K13126;TRINITY_DN15109_c3_g6|K13126;TRINITY_DN6447_c0_g2|K03265;TRINITY_DN1051_c0_g1|K14284;TRINITY_DN17610_c0_g1|K11584;TRINITY_DN2013_c0_g2|K03267…	TRINITY_DN11192_c0_g1|K13126	1	TRINITY_DN6039_c0_g1|K12812;TRINITY_DN18640_c0_g1|K13126;TRINITY_DN5575_c0_g1|K12881;TRINITY_DN6447_c0_g1|K03265;TRINITY_DN15505_c1_g1|K06269;TRINITY_DN23530_c0_g1|K12883;TRINITY_DN19794_c0_g1|K03456;TRINITY_DN15109_c3_g3|K13126;TRINITY_DN15109_c3_g6|K13126;TRINITY_DN6447_c0_g2|K03265;TRINITY_DN1051_c0_g1|K14284;TRINITY_DN17610_c0_g1|K11584;TRINITY_DN2013_c0_g2|K03267;TRINITY_DN22586_c0_g1|K11584…	33	http://www.kegg.jp/pathway/map03015+K13126+K12812+K13126+K12881+K03265+K06269+K12883+K03456+K13126+K13126+K03265+K14284+K11584+K03267+K11584+K06269+K14407+K03267+K06269+K14405+K14284+K14543+K12877+K12882+K04354+K06269+K04382+K13126+K04382+K14403+K14328+K14284+K03456+K03456	no
Amino sugar and nucleotide sugar metabolism	map00520	42	95	1576	3176	0.758662	1	TRINITY_DN16430_c2_g2|K01183;TRINITY_DN16430_c2_g1|K01183;TRINITY_DN19513_c0_g1|K00844;TRINITY_DN20602_c0_g1|K01810;TRINITY_DN19630_c0_g1|K00844;TRINITY_DN15192_c6_g2|K15920;TRINITY_DN5417_c0_g1|K00844;TRINITY_DN19515_c0_g1|K00844;TRINITY_DN23367_c0_g1|K00963;TRINITY_DN18690_c0_g1|K01835;TRINITY_DN16430_c1_g1|K01183;TRINITY_DN6522_c0_g1|K01183;TRINITY_DN5714_c0_g1|K00966;TRINITY_DN15371_c1_g3|K01…	TRINITY_DN15192_c6_g2|K15920;TRINITY_DN16430_c1_g1|K01183;TRINITY_DN15371_c1_g3|K01183;TRINITY_DN15602_c2_g2|K00844;TRINITY_DN3991_c0_g1|K12451	5	TRINITY_DN16430_c2_g2|K01183;TRINITY_DN16430_c2_g1|K01183;TRINITY_DN19513_c0_g1|K00844;TRINITY_DN20602_c0_g1|K01810;TRINITY_DN19630_c0_g1|K00844;TRINITY_DN5417_c0_g1|K00844;TRINITY_DN19515_c0_g1|K00844;TRINITY_DN23367_c0_g1|K00963;TRINITY_DN18690_c0_g1|K01835;TRINITY_DN6522_c0_g1|K01183;TRINITY_DN5714_c0_g1|K00966;TRINITY_DN16682_c3_g6|K00790;TRINITY_DN889_c0_g2|K00326;TRINITY_DN23639_c0_g1|K0032…	37	http://www.kegg.jp/pathway/map00520+K01183+K01183+K00844+K01810+K00844+K15920+K00844+K00844+K00963+K01835+K01183+K01183+K00966+K01183+K00790+K00844+K00326+K00326+K00326+K01835+K00621+K00820+K00326+K00698+K00012+K12451+K00326+K00698+K01836+K00820+K00698+K00820+K12451+K00012+K08679+K01835+K01809+K00698+K01809+K08678+K12450+K12451	no
Glutathione metabolism	map00480	24	49	1594	3222	0.560228	1	TRINITY_DN16982_c0_g1|K00799;TRINITY_DN16907_c0_g1|K00799;TRINITY_DN5646_c0_g1|K00799;TRINITY_DN14358_c0_g4|K10808;TRINITY_DN16907_c0_g2|K00799;TRINITY_DN1029_c0_g1|K15428;TRINITY_DN5259_c0_g1|K00033;TRINITY_DN6687_c0_g1|K10808;TRINITY_DN19969_c0_g1|K00799;TRINITY_DN6625_c0_g3|K00036;TRINITY_DN6625_c0_g2|K00036;TRINITY_DN18768_c0_g1|K00432;TRINITY_DN2025_c0_g2|K01920;TRINITY_DN7544_c0_g1|K00799;T…	TRINITY_DN16982_c0_g1|K00799;TRINITY_DN16907_c0_g1|K00799;TRINITY_DN5646_c0_g1|K00799;TRINITY_DN16907_c0_g2|K00799	4	TRINITY_DN14358_c0_g4|K10808;TRINITY_DN1029_c0_g1|K15428;TRINITY_DN5259_c0_g1|K00033;TRINITY_DN6687_c0_g1|K10808;TRINITY_DN19969_c0_g1|K00799;TRINITY_DN6625_c0_g3|K00036;TRINITY_DN6625_c0_g2|K00036;TRINITY_DN18768_c0_g1|K00432;TRINITY_DN2025_c0_g2|K01920;TRINITY_DN7544_c0_g1|K00799;TRINITY_DN944_c0_g1|K00797;TRINITY_DN5982_c0_g1|K00432;TRINITY_DN635_c0_g1|K00031;TRINITY_DN23047_c0_g1|K01581;TRINI…	20	http://www.kegg.jp/pathway/map00480+K00799+K00799+K00799+K10808+K00799+K15428+K00033+K10808+K00799+K00036+K00036+K00432+K01920+K00799+K00797+K00432+K00031+K01581+K00799+K00432+K01920+K00383+K11204+K15428	no
Glycosaminoglycan degradation	map00531	1	12	1617	3259	0.99466	1	TRINITY_DN16390_c0_g4|K01205	.	0	TRINITY_DN16390_c0_g4|K01205	1	http://www.kegg.jp/pathway/map00531+K01205	no
Tyrosine metabolism	map00350	12	32	1606	3239	0.837696	1	TRINITY_DN8375_c0_g2|K13953;TRINITY_DN16253_c3_g1|K00121;TRINITY_DN16323_c0_g3|K00422;TRINITY_DN21669_c0_g1|K00838;TRINITY_DN20714_c0_g1|K13953;TRINITY_DN16338_c2_g5|K00422;TRINITY_DN7382_c0_g2|K14454;TRINITY_DN14963_c3_g2|K00811;TRINITY_DN20125_c0_g1|K00135;TRINITY_DN5342_c0_g1|K13953;TRINITY_DN18816_c0_g1|K00129;TRINITY_DN8255_c0_g2|K00276	TRINITY_DN16323_c0_g3|K00422;TRINITY_DN16338_c2_g5|K00422;TRINITY_DN14963_c3_g2|K00811;TRINITY_DN8255_c0_g2|K00276	4	TRINITY_DN8375_c0_g2|K13953;TRINITY_DN16253_c3_g1|K00121;TRINITY_DN21669_c0_g1|K00838;TRINITY_DN20714_c0_g1|K13953;TRINITY_DN7382_c0_g2|K14454;TRINITY_DN20125_c0_g1|K00135;TRINITY_DN5342_c0_g1|K13953;TRINITY_DN18816_c0_g1|K00129	8	http://www.kegg.jp/pathway/map00350+K13953+K00121+K00422+K00838+K13953+K00422+K14454+K00811+K00135+K13953+K00129+K00276	no
Glycosphingolipid biosynthesis - globo and isoglobo series	map00603	0	7	1618	3264	1	1	-	.	0	.	0	http://www.kegg.jp/pathway/map00603+	no
Non-homologous end-joining	map03450	0	11	1618	3260	1	1	-	.	0	.	0	http://www.kegg.jp/pathway/map03450+	no
Photosynthesis - antenna proteins	map00196	3	10	1615	3261	0.857621	1	TRINITY_DN11655_c0_g1|K08912;TRINITY_DN2716_c0_g1|K08907;TRINITY_DN2716_c0_g2|K08907	.	0	TRINITY_DN11655_c0_g1|K08912;TRINITY_DN2716_c0_g1|K08907;TRINITY_DN2716_c0_g2|K08907	3	http://www.kegg.jp/pathway/map00196+K08912+K08907+K08907	no
Valine, leucine and isoleucine degradation	map00280	21	40	1597	3231	0.460007	1	TRINITY_DN21585_c0_g1|K00826;TRINITY_DN20461_c0_g1|K00128;TRINITY_DN6646_c0_g1|K00626;TRINITY_DN22538_c0_g1|K00128;TRINITY_DN23572_c0_g1|K00128;TRINITY_DN22438_c0_g1|K00382;TRINITY_DN23958_c0_g1|K13524;TRINITY_DN22451_c0_g1|K00382;TRINITY_DN2680_c0_g1|K00140;TRINITY_DN1209_c0_g1|K00826;TRINITY_DN8938_c0_g1|K09478;TRINITY_DN6646_c0_g2|K00626;TRINITY_DN7129_c0_g2|K00128;TRINITY_DN21900_c0_g1|K00128…	TRINITY_DN17563_c2_g6|K00626	1	TRINITY_DN21585_c0_g1|K00826;TRINITY_DN20461_c0_g1|K00128;TRINITY_DN6646_c0_g1|K00626;TRINITY_DN22538_c0_g1|K00128;TRINITY_DN23572_c0_g1|K00128;TRINITY_DN22438_c0_g1|K00382;TRINITY_DN23958_c0_g1|K13524;TRINITY_DN22451_c0_g1|K00382;TRINITY_DN2680_c0_g1|K00140;TRINITY_DN1209_c0_g1|K00826;TRINITY_DN8938_c0_g1|K09478;TRINITY_DN6646_c0_g2|K00626;TRINITY_DN7129_c0_g2|K00128;TRINITY_DN21900_c0_g1|K00128…	20	http://www.kegg.jp/pathway/map00280+K00826+K00128+K00626+K00128+K00128+K00382+K13524+K00382+K00140+K00826+K09478+K00626+K00128+K00128+K00128+K07511+K09478+K00626+K01966+K00826+K00253	no
Mismatch repair	map03430	6	38	1612	3233	0.999155	1	TRINITY_DN15995_c4_g1|K10754;TRINITY_DN10831_c1_g1|K04802;TRINITY_DN277_c0_g1|K02328;TRINITY_DN20013_c0_g1|K08734;TRINITY_DN15659_c1_g10|K07466;TRINITY_DN20708_c0_g1|K10739	TRINITY_DN10831_c1_g1|K04802	1	TRINITY_DN15995_c4_g1|K10754;TRINITY_DN277_c0_g1|K02328;TRINITY_DN20013_c0_g1|K08734;TRINITY_DN15659_c1_g10|K07466;TRINITY_DN20708_c0_g1|K10739	5	http://www.kegg.jp/pathway/map03430+K10754+K04802+K02328+K08734+K07466+K10739	no
ABC transporters	map02010	8	21	1610	3250	0.794566	1	TRINITY_DN18127_c0_g6|K05658;TRINITY_DN5684_c0_g1|K05658;TRINITY_DN7108_c0_g1|K05658;TRINITY_DN8756_c0_g2|K05658;TRINITY_DN19017_c0_g1|K02013;TRINITY_DN17934_c3_g1|K05658;TRINITY_DN4478_c0_g1|K05658;TRINITY_DN20876_c0_g1|K05658	TRINITY_DN18127_c0_g6|K05658;TRINITY_DN5684_c0_g1|K05658;TRINITY_DN7108_c0_g1|K05658;TRINITY_DN8756_c0_g2|K05658;TRINITY_DN17934_c3_g1|K05658;TRINITY_DN4478_c0_g1|K05658	6	TRINITY_DN19017_c0_g1|K02013;TRINITY_DN20876_c0_g1|K05658	2	http://www.kegg.jp/pathway/map02010+K05658+K05658+K05658+K05658+K02013+K05658+K05658+K05658	no
