# Supplementary material for: Anatomy and RNA-Seq reveal important gene pathways regulating sex differentiation in a functionally Androdioecious tree, Tapiscia sinensis
Source: BMC Plant Biol. 2019 Dec 16;19:554. doi: 10.1186/s12870-019-2081-7 (PMC6915933; doi:10.1186/s12870-019-2081-7)
Supplement: Supplementary file 2 — Additional files 2: GO analysis in M1_vs_H1, M2_vs_H2, and M3_vs_H3. [file 12870_2019_2081_MOESM2_ESM.zip › M1-vs-H1_Up_Down.xls]

GO Term	GO Subterm	Up_Count	Up_Percent	Down_Count	Down_Percent
biological_process	cellular process	756	0.559585492227979	2932	0.763342879458474
biological_process	metabolic process	722	0.534418948926721	2355	0.613121582921114
biological_process	single-organism process	522	0.386380458919319	1951	0.507940640458214
biological_process	biological regulation	377	0.279052553663953	1189	0.309554803436605
biological_process	response to stimulus	360	0.266469282013323	637	0.165842228586306
biological_process	localization	193	0.142857142857143	911	0.237177818276491
biological_process	developmental process	158	0.116950407105848	367	0.0955480343660505
biological_process	cellular component organization or biogenesis	120	0.0888230940044412	1042	0.271283519916688
biological_process	reproductive process	114	0.0843819393042191	224	0.0583181463160635
biological_process	multicellular organismal process	104	0.076980014803849	163	0.0424368653996355
biological_process	multi-organism process	86	0.0636565507031828	87	0.0226503514709711
biological_process	immune system process	45	0.0333086602516654	41	0.0106743035667795
biological_process	growth	28	0.0207253886010363	64	0.0166623275188753
biological_process	locomotion	4	0.00296076980014804	26	0.00676907055454309
biological_process	reproduction	3	0.00222057735011103	28	0.00728976828950794
biological_process	signaling	2	0.00148038490007402	4	0.00104139546992971
biological_process	biological adhesion	2	0.00148038490007402	11	0.00286383754230669
biological_process	behavior	1	0.00074019245003701	19	0.0049466284821661
biological_process	cell killing	1	0.00074019245003701	4	0.00104139546992971
biological_process	detoxification	0	0	2	0.000520697734964853
biological_process	cell aggregation	0	0	1	0.000260348867482426
biological_process	biological phase	0	0	0	0
biological_process	rhythmic process	0	0	10	0.00260348867482426
biological_process	presynaptic process involved in chemical synaptic transmission	0	0	2	0.000520697734964853
cellular_component	cell part	921	0.681717246484086	3337	0.868784170788857
cellular_component	organelle	484	0.358253145817913	1860	0.484248893517313
cellular_component	membrane part	464	0.343449296817172	1030	0.268159333506899
cellular_component	membrane	409	0.302738712065137	1018	0.26503514709711
cellular_component	organelle part	212	0.156920799407846	1699	0.442332725852643
cellular_component	extracellular region	112	0.0829015544041451	178	0.0463420984118719
cellular_component	macromolecular complex	73	0.0540340488527017	1387	0.361103879198125
cellular_component	cell junction	58	0.0429311621021466	70	0.0182244207237699
cellular_component	extracellular region part	11	0.00814211695040711	114	0.0296797708929966
cellular_component	membrane-enclosed lumen	8	0.00592153960029608	168	0.0437386097370476
cellular_component	supramolecular complex	5	0.00370096225018505	62	0.0161416297839104
cellular_component	nucleoid	3	0.00222057735011103	28	0.00728976828950794
cellular_component	cell	1	0.00074019245003701	8	0.00208279093985941
cellular_component	synapse part	1	0.00074019245003701	15	0.0039052330122364
cellular_component	virion part	1	0.00074019245003701	0	0
cellular_component	other organism part	1	0.00074019245003701	1	0.000260348867482426
cellular_component	mitochondrion-associated adherens complex	0	0	0	0
cellular_component	viral occlusion body	0	0	0	0
cellular_component	symplast	0	0	0	0
cellular_component	other organism	0	0	0	0
cellular_component	virion	0	0	0	0
cellular_component	synapse	0	0	8	0.00208279093985941
molecular_function	binding	857	0.634344929681717	2299	0.598542046342098
molecular_function	catalytic	741	0.548482605477424	1788	0.465503775058578
molecular_function	transporter	140	0.103626943005181	327	0.0851340796667534
molecular_function	nucleic acid binding transcription factor	112	0.0829015544041451	132	0.0343660505076803
molecular_function	signal transducer	35	0.0259067357512953	27	0.00702941942202551
molecular_function	molecular transducer	30	0.0222057735011103	17	0.00442593074720125
molecular_function	antioxidant	23	0.0170244263508512	35	0.00911221036188493
molecular_function	electron carrier	21	0.0155440414507772	51	0.0132777922416037
molecular_function	molecular function regulator	20	0.0148038490007402	176	0.0458214006769071
molecular_function	structural molecule	17	0.0125832716506292	381	0.0991929185108045
molecular_function	transcription factor activity, protein binding	15	0.0111028867505551	62	0.0161416297839104
molecular_function	nutrient reservoir	9	0.00666173205033309	21	0.00546732621713096
molecular_function	chemorepellent	0	0	0	0
molecular_function	translation regulator	0	0	10	0.00260348867482426
molecular_function	chemoattractant	0	0	1	0.000260348867482426
molecular_function	metallochaperone	0	0	2	0.000520697734964853
molecular_function	D-alanyl carrier	0	0	0	0
molecular_function	morphogen	0	0	0	0
molecular_function	protein tag	0	0	6	0.00156209320489456
