# Supplementary material for: Anatomy and RNA-Seq reveal important gene pathways regulating sex differentiation in a functionally Androdioecious tree, Tapiscia sinensis
Source: BMC Plant Biol. 2019 Dec 16;19:554. doi: 10.1186/s12870-019-2081-7 (PMC6915933; doi:10.1186/s12870-019-2081-7)
Supplement: Supplementary file 2 — Additional files 2: GO analysis in M1_vs_H1, M2_vs_H2, and M3_vs_H3. [file 12870_2019_2081_MOESM2_ESM.zip › S2 M2-VS-H2_down.Level2.xls]

Ontology	Class	number_of_A1-VS-C1_down	genes_of_A1-VS-C1_down
Biological Process	biological regulation	94	Unigene0000040;Unigene0000087;Unigene0001116;Unigene0001625;Unigene0002531;Unigene0002551;Unigene0002583;Unigene0003912;Unigene0004066;Unigene0004142;Unigene0004159;Unigene0004325;Unigene0004865;Unigene0005181;Unigene0005261;Unigene0006988;Unigene0007903;Unigene0007941;Unigene0008077;Unigene0010471;Unigene0010474;Unigene0010902;Unigene0010940;Unigene0010961;Unigene0010962;Unigene0010963;Unigene00…
Biological Process	signaling	38	Unigene0002531;Unigene0002551;Unigene0003912;Unigene0004325;Unigene0005181;Unigene0006988;Unigene0007903;Unigene0008077;Unigene0010902;Unigene0010961;Unigene0010962;Unigene0010963;Unigene0011444;Unigene0011561;Unigene0014974;Unigene0025195;Unigene0025767;Unigene0025896;Unigene0026511;Unigene0029916;Unigene0030357;Unigene0030359;Unigene0035899;Unigene0036532;Unigene0036533;Unigene0036534;Unigene00…
Biological Process	response to stimulus	187	Unigene0001269;Unigene0001625;Unigene0002051;Unigene0002138;Unigene0002175;Unigene0002531;Unigene0002551;Unigene0003536;Unigene0003912;Unigene0004256;Unigene0004325;Unigene0004755;Unigene0004885;Unigene0005064;Unigene0005181;Unigene0005266;Unigene0005461;Unigene0005490;Unigene0005563;Unigene0005614;Unigene0006026;Unigene0006088;Unigene0006233;Unigene0006438;Unigene0006988;Unigene0007306;Unigene00…
Biological Process	immune system process	7	Unigene0004256;Unigene0005461;Unigene0014845;Unigene0019165;Unigene0021263;Unigene0036805;Unigene0040959
Biological Process	growth	9	Unigene0000443;Unigene0003302;Unigene0010471;Unigene0010474;Unigene0019313;Unigene0027060;Unigene0027089;Unigene0039183;Unigene0039184
Biological Process	metabolic process	517	Unigene0000087;Unigene0000165;Unigene0000443;Unigene0000465;Unigene0000555;Unigene0000622;Unigene0000684;Unigene0000934;Unigene0001042;Unigene0001068;Unigene0001094;Unigene0001116;Unigene0001138;Unigene0001176;Unigene0001201;Unigene0001295;Unigene0001523;Unigene0001625;Unigene0001676;Unigene0001697;Unigene0002008;Unigene0002051;Unigene0002072;Unigene0002138;Unigene0002175;Unigene0002323;Unigene00…
Biological Process	cellular process	451	Unigene0000087;Unigene0000124;Unigene0000443;Unigene0000465;Unigene0000684;Unigene0001042;Unigene0001116;Unigene0001138;Unigene0001176;Unigene0001201;Unigene0001295;Unigene0001523;Unigene0001625;Unigene0001676;Unigene0001697;Unigene0002138;Unigene0002175;Unigene0002323;Unigene0002366;Unigene0002531;Unigene0002543;Unigene0002551;Unigene0002583;Unigene0002762;Unigene0003123;Unigene0003188;Unigene00…
Biological Process	rhythmic process	3	Unigene0035238;Unigene0040686;Unigene0043752
Biological Process	multi-organism process	28	Unigene0004256;Unigene0004755;Unigene0004885;Unigene0005064;Unigene0010474;Unigene0010963;Unigene0011303;Unigene0011304;Unigene0015128;Unigene0019313;Unigene0020272;Unigene0024334;Unigene0025632;Unigene0026511;Unigene0026788;Unigene0029288;Unigene0030103;Unigene0032156;Unigene0033284;Unigene0035058;Unigene0036118;Unigene0036785;Unigene0036805;Unigene0037368;Unigene0039514;Unigene0045479;Unigene00…
Biological Process	reproduction	25	Unigene0000917;Unigene0004885;Unigene0010474;Unigene0016192;Unigene0019165;Unigene0019194;Unigene0022952;Unigene0025767;Unigene0025827;Unigene0026788;Unigene0027060;Unigene0030577;Unigene0031001;Unigene0031390;Unigene0033259;Unigene0033284;Unigene0035058;Unigene0036118;Unigene0037368;Unigene0037592;Unigene0040526;Unigene0040894;Unigene0041207;Unigene0043363;Unigene0050812
Biological Process	reproductive process	23	Unigene0000917;Unigene0004885;Unigene0010474;Unigene0016192;Unigene0019165;Unigene0019194;Unigene0025767;Unigene0025827;Unigene0026788;Unigene0027060;Unigene0030577;Unigene0031390;Unigene0033259;Unigene0033284;Unigene0035058;Unigene0036118;Unigene0037368;Unigene0037592;Unigene0040526;Unigene0040894;Unigene0041207;Unigene0043363;Unigene0050812
Biological Process	developmental process	58	Unigene0000443;Unigene0000917;Unigene0004256;Unigene0004885;Unigene0005490;Unigene0006026;Unigene0006438;Unigene0006469;Unigene0006740;Unigene0008722;Unigene0010471;Unigene0010474;Unigene0010963;Unigene0011561;Unigene0013258;Unigene0013757;Unigene0014974;Unigene0015151;Unigene0016192;Unigene0016914;Unigene0019165;Unigene0019194;Unigene0019313;Unigene0020272;Unigene0022952;Unigene0025632;Unigene00…
Biological Process	multicellular organismal process	40	Unigene0000917;Unigene0004256;Unigene0004885;Unigene0005490;Unigene0006026;Unigene0006438;Unigene0006469;Unigene0006740;Unigene0010471;Unigene0010963;Unigene0011868;Unigene0014974;Unigene0015151;Unigene0016192;Unigene0019165;Unigene0019313;Unigene0019939;Unigene0020272;Unigene0022952;Unigene0025632;Unigene0026511;Unigene0026788;Unigene0027060;Unigene0027954;Unigene0030357;Unigene0030359;Unigene00…
Biological Process	localization	80	Unigene0000087;Unigene0002100;Unigene0002175;Unigene0002508;Unigene0002583;Unigene0003912;Unigene0004180;Unigene0005461;Unigene0005699;Unigene0006438;Unigene0006914;Unigene0006988;Unigene0009491;Unigene0010140;Unigene0010471;Unigene0011441;Unigene0011442;Unigene0011444;Unigene0011868;Unigene0014881;Unigene0014974;Unigene0015151;Unigene0015752;Unigene0015966;Unigene0016019;Unigene0016190;Unigene00…
Biological Process	cellular component organization or biogenesis	38	Unigene0000443;Unigene0003302;Unigene0005261;Unigene0005310;Unigene0006026;Unigene0006740;Unigene0010471;Unigene0010474;Unigene0011868;Unigene0013258;Unigene0014974;Unigene0015151;Unigene0015628;Unigene0016914;Unigene0017576;Unigene0019313;Unigene0019526;Unigene0022952;Unigene0025317;Unigene0025827;Unigene0025842;Unigene0026043;Unigene0026466;Unigene0026788;Unigene0027060;Unigene0027089;Unigene00…
Biological Process	single-organism process	290	Unigene0000087;Unigene0000124;Unigene0000165;Unigene0000443;Unigene0000555;Unigene0000917;Unigene0001042;Unigene0001138;Unigene0001269;Unigene0001625;Unigene0002051;Unigene0002175;Unigene0002531;Unigene0002551;Unigene0002583;Unigene0003123;Unigene0003302;Unigene0003536;Unigene0003586;Unigene0003912;Unigene0004142;Unigene0004180;Unigene0004256;Unigene0004265;Unigene0004325;Unigene0004612;Unigene00…
Molecular Function	binding	517	Unigene0000056;Unigene0000087;Unigene0000124;Unigene0000165;Unigene0000443;Unigene0000622;Unigene0000684;Unigene0000934;Unigene0000964;Unigene0000973;Unigene0001042;Unigene0001068;Unigene0001094;Unigene0001138;Unigene0001176;Unigene0001201;Unigene0001269;Unigene0001295;Unigene0001373;Unigene0001523;Unigene0001697;Unigene0002051;Unigene0002072;Unigene0002100;Unigene0002138;Unigene0002175;Unigene00…
Molecular Function	molecular transducer activity	11	Unigene0004325;Unigene0006988;Unigene0011441;Unigene0011442;Unigene0011444;Unigene0011561;Unigene0038010;Unigene0039335;Unigene0042091;Unigene0042317;Unigene0050964
Molecular Function	electron carrier activity	4	Unigene0018096;Unigene0030809;Unigene0030810;Unigene0045669
Molecular Function	nucleic acid binding transcription factor activity	21	Unigene0000917;Unigene0001138;Unigene0002138;Unigene0004755;Unigene0005064;Unigene0016898;Unigene0017199;Unigene0017439;Unigene0018737;Unigene0023450;Unigene0024334;Unigene0024552;Unigene0029858;Unigene0030747;Unigene0034714;Unigene0035403;Unigene0040039;Unigene0040570;Unigene0040824;Unigene0045226;Unigene0052257
Molecular Function	signal transducer activity	9	Unigene0002531;Unigene0005181;Unigene0007903;Unigene0008077;Unigene0010961;Unigene0010962;Unigene0010963;Unigene0036534;Unigene0042742
Molecular Function	molecular function regulator	10	Unigene0000040;Unigene0002583;Unigene0004159;Unigene0004865;Unigene0005261;Unigene0010940;Unigene0016023;Unigene0027549;Unigene0027620;Unigene0031620
Molecular Function	catalytic activity	478	Unigene0000124;Unigene0000165;Unigene0000187;Unigene0000443;Unigene0000555;Unigene0000684;Unigene0001003;Unigene0001042;Unigene0001138;Unigene0001176;Unigene0001201;Unigene0001295;Unigene0001523;Unigene0001676;Unigene0001697;Unigene0002008;Unigene0002051;Unigene0002175;Unigene0002332;Unigene0002366;Unigene0002463;Unigene0002531;Unigene0002543;Unigene0002551;Unigene0002575;Unigene0002762;Unigene00…
Molecular Function	antioxidant activity	4	Unigene0003536;Unigene0017113;Unigene0018505;Unigene0040959
Molecular Function	transcription factor activity, protein binding	1	Unigene0027524
Molecular Function	structural molecule activity	25	Unigene0000934;Unigene0002072;Unigene0005229;Unigene0008300;Unigene0008734;Unigene0009094;Unigene0014175;Unigene0014978;Unigene0015077;Unigene0017576;Unigene0018319;Unigene0021295;Unigene0021732;Unigene0022059;Unigene0025317;Unigene0025751;Unigene0031181;Unigene0033249;Unigene0037123;Unigene0037236;Unigene0041690;Unigene0046772;Unigene0047258;Unigene0047638;Unigene0048621
Molecular Function	transporter activity	35	Unigene0002175;Unigene0004180;Unigene0005699;Unigene0006988;Unigene0011441;Unigene0011442;Unigene0011444;Unigene0014881;Unigene0015752;Unigene0015966;Unigene0016019;Unigene0016190;Unigene0016682;Unigene0016712;Unigene0017076;Unigene0023133;Unigene0026018;Unigene0026207;Unigene0026966;Unigene0027617;Unigene0029672;Unigene0029722;Unigene0030291;Unigene0033325;Unigene0036655;Unigene0038683;Unigene00…
Cellular Component	extracellular region part	2	Unigene0005450;Unigene0036600
Cellular Component	cell junction	44	Unigene0000165;Unigene0000443;Unigene0002072;Unigene0004180;Unigene0005490;Unigene0008077;Unigene0008734;Unigene0009094;Unigene0010471;Unigene0010474;Unigene0010902;Unigene0014175;Unigene0014974;Unigene0014978;Unigene0015966;Unigene0017113;Unigene0019904;Unigene0020272;Unigene0021295;Unigene0021335;Unigene0023188;Unigene0024156;Unigene0025195;Unigene0029350;Unigene0030216;Unigene0030217;Unigene00…
Cellular Component	extracellular region	19	Unigene0000443;Unigene0004159;Unigene0005450;Unigene0011303;Unigene0011304;Unigene0012910;Unigene0014709;Unigene0022472;Unigene0022952;Unigene0028798;Unigene0031390;Unigene0035058;Unigene0036600;Unigene0036785;Unigene0037123;Unigene0041822;Unigene0041823;Unigene0049954;Unigene0052842
Cellular Component	membrane part	83	Unigene0000087;Unigene0000443;Unigene0002175;Unigene0003302;Unigene0004180;Unigene0004265;Unigene0005071;Unigene0005699;Unigene0006438;Unigene0006914;Unigene0006988;Unigene0007487;Unigene0008077;Unigene0010471;Unigene0010474;Unigene0011359;Unigene0011444;Unigene0011868;Unigene0012441;Unigene0013792;Unigene0014173;Unigene0014881;Unigene0015208;Unigene0015752;Unigene0015953;Unigene0016190;Unigene00…
Cellular Component	membrane	139	Unigene0000087;Unigene0000443;Unigene0000934;Unigene0001625;Unigene0001697;Unigene0002100;Unigene0002175;Unigene0002583;Unigene0003302;Unigene0004180;Unigene0004265;Unigene0004612;Unigene0005020;Unigene0005071;Unigene0005310;Unigene0005461;Unigene0005490;Unigene0005699;Unigene0006438;Unigene0006914;Unigene0006988;Unigene0007487;Unigene0008077;Unigene0008300;Unigene0008734;Unigene0010471;Unigene00…
Cellular Component	supramolecular fiber	1	Unigene0025842
Cellular Component	membrane-enclosed lumen	23	Unigene0002072;Unigene0002175;Unigene0006740;Unigene0007825;Unigene0008300;Unigene0009094;Unigene0014175;Unigene0014978;Unigene0018319;Unigene0019194;Unigene0025632;Unigene0027617;Unigene0028672;Unigene0029073;Unigene0029350;Unigene0030663;Unigene0033249;Unigene0036785;Unigene0041690;Unigene0043008;Unigene0044305;Unigene0047258;Unigene0047638
Cellular Component	organelle part	94	Unigene0000087;Unigene0000124;Unigene0000443;Unigene0000934;Unigene0002051;Unigene0002072;Unigene0002100;Unigene0002175;Unigene0003302;Unigene0003912;Unigene0005490;Unigene0006740;Unigene0007487;Unigene0007825;Unigene0008300;Unigene0008480;Unigene0008734;Unigene0009094;Unigene0012910;Unigene0014175;Unigene0014348;Unigene0014709;Unigene0014978;Unigene0015077;Unigene0015128;Unigene0015628;Unigene00…
Cellular Component	macromolecular complex	59	Unigene0000087;Unigene0000124;Unigene0000934;Unigene0002072;Unigene0002175;Unigene0002583;Unigene0005229;Unigene0007487;Unigene0008300;Unigene0008480;Unigene0008734;Unigene0009094;Unigene0010140;Unigene0014175;Unigene0014978;Unigene0015077;Unigene0015628;Unigene0017576;Unigene0018096;Unigene0018319;Unigene0018416;Unigene0021295;Unigene0021732;Unigene0022059;Unigene0022293;Unigene0025317;Unigene00…
Cellular Component	organelle	210	Unigene0000056;Unigene0000087;Unigene0000124;Unigene0000443;Unigene0000934;Unigene0001138;Unigene0002051;Unigene0002072;Unigene0002100;Unigene0002175;Unigene0003302;Unigene0003912;Unigene0004256;Unigene0004901;Unigene0005229;Unigene0005310;Unigene0005461;Unigene0005490;Unigene0005576;Unigene0006740;Unigene0007487;Unigene0007825;Unigene0007941;Unigene0008300;Unigene0008480;Unigene0008734;Unigene00…
Cellular Component	cell	279	Unigene0000056;Unigene0000087;Unigene0000124;Unigene0000165;Unigene0000443;Unigene0000934;Unigene0001138;Unigene0001490;Unigene0001625;Unigene0002051;Unigene0002072;Unigene0002100;Unigene0002175;Unigene0002583;Unigene0003123;Unigene0003302;Unigene0003586;Unigene0003912;Unigene0004159;Unigene0004256;Unigene0004901;Unigene0005229;Unigene0005261;Unigene0005266;Unigene0005310;Unigene0005461;Unigene00…
Cellular Component	cell part	279	Unigene0000056;Unigene0000087;Unigene0000124;Unigene0000165;Unigene0000443;Unigene0000934;Unigene0001138;Unigene0001490;Unigene0001625;Unigene0002051;Unigene0002072;Unigene0002100;Unigene0002175;Unigene0002583;Unigene0003123;Unigene0003302;Unigene0003586;Unigene0003912;Unigene0004159;Unigene0004256;Unigene0004901;Unigene0005229;Unigene0005261;Unigene0005266;Unigene0005310;Unigene0005461;Unigene00…
