# Supplementary material for: Anatomy and RNA-Seq reveal important gene pathways regulating sex differentiation in a functionally Androdioecious tree, Tapiscia sinensis
Source: BMC Plant Biol. 2019 Dec 16;19:554. doi: 10.1186/s12870-019-2081-7 (PMC6915933; doi:10.1186/s12870-019-2081-7)
Supplement: Supplementary file 2 — Additional files 2: GO analysis in M1_vs_H1, M2_vs_H2, and M3_vs_H3. [file 12870_2019_2081_MOESM2_ESM.zip › S2 M2-VS-H2_up.Level2.xls]

Ontology	Class	number_of_A1-VS-C1_up	genes_of_A1-VS-C1_up
Biological Process	single-organism process	599	Unigene0000035;Unigene0000181;Unigene0000185;Unigene0000195;Unigene0000267;Unigene0000413;Unigene0000429;Unigene0000468;Unigene0000481;Unigene0000485;Unigene0000542;Unigene0000591;Unigene0000634;Unigene0000650;Unigene0000813;Unigene0000836;Unigene0001063;Unigene0001274;Unigene0001833;Unigene0002010;Unigene0002135;Unigene0002299;Unigene0002353;Unigene0002538;Unigene0002566;Unigene0002735;Unigene00…
Biological Process	metabolic process	870	Unigene0000181;Unigene0000213;Unigene0000267;Unigene0000337;Unigene0000413;Unigene0000429;Unigene0000458;Unigene0000481;Unigene0000485;Unigene0000491;Unigene0000516;Unigene0000542;Unigene0000549;Unigene0000565;Unigene0000587;Unigene0000634;Unigene0000650;Unigene0000706;Unigene0000709;Unigene0000813;Unigene0000836;Unigene0000922;Unigene0000952;Unigene0001063;Unigene0001093;Unigene0001205;Unigene00…
Biological Process	response to stimulus	295	Unigene0000261;Unigene0000413;Unigene0000468;Unigene0001443;Unigene0001833;Unigene0001884;Unigene0002135;Unigene0002190;Unigene0002233;Unigene0002538;Unigene0002652;Unigene0003233;Unigene0003532;Unigene0004091;Unigene0004102;Unigene0004129;Unigene0004299;Unigene0004536;Unigene0004571;Unigene0004644;Unigene0004750;Unigene0004837;Unigene0004903;Unigene0004932;Unigene0005183;Unigene0005185;Unigene00…
Biological Process	localization	166	Unigene0000035;Unigene0000181;Unigene0000185;Unigene0000195;Unigene0000468;Unigene0000952;Unigene0001063;Unigene0002010;Unigene0002884;Unigene0004170;Unigene0004536;Unigene0004669;Unigene0004978;Unigene0004998;Unigene0005078;Unigene0005089;Unigene0005187;Unigene0005231;Unigene0005237;Unigene0005319;Unigene0005383;Unigene0005401;Unigene0005482;Unigene0005690;Unigene0005721;Unigene0005731;Unigene00…
Biological Process	immune system process	10	Unigene0004837;Unigene0009478;Unigene0018500;Unigene0019234;Unigene0021110;Unigene0030287;Unigene0042262;Unigene0042644;Unigene0043661;Unigene0044204
Biological Process	biological adhesion	1	Unigene0037178
Biological Process	rhythmic process	5	Unigene0005185;Unigene0023738;Unigene0030081;Unigene0033852;Unigene0035546
Biological Process	signaling	45	Unigene0001833;Unigene0004571;Unigene0004644;Unigene0004837;Unigene0005185;Unigene0005831;Unigene0007304;Unigene0009478;Unigene0012945;Unigene0016620;Unigene0016759;Unigene0016760;Unigene0017357;Unigene0017931;Unigene0018066;Unigene0018068;Unigene0019234;Unigene0022122;Unigene0023495;Unigene0023738;Unigene0025281;Unigene0026314;Unigene0027955;Unigene0028303;Unigene0031187;Unigene0031781;Unigene00…
Biological Process	multi-organism process	42	Unigene0002233;Unigene0002566;Unigene0002919;Unigene0003233;Unigene0003532;Unigene0008736;Unigene0009243;Unigene0009478;Unigene0009741;Unigene0010821;Unigene0013234;Unigene0014837;Unigene0016427;Unigene0016620;Unigene0017090;Unigene0018500;Unigene0018776;Unigene0020388;Unigene0021110;Unigene0022332;Unigene0022576;Unigene0023681;Unigene0023803;Unigene0024489;Unigene0025357;Unigene0026429;Unigene00…
Biological Process	reproduction	47	Unigene0000591;Unigene0000881;Unigene0002566;Unigene0002919;Unigene0003849;Unigene0004129;Unigene0004571;Unigene0005061;Unigene0005580;Unigene0008736;Unigene0009570;Unigene0011323;Unigene0011780;Unigene0012377;Unigene0013239;Unigene0015625;Unigene0016743;Unigene0017515;Unigene0018403;Unigene0020346;Unigene0022122;Unigene0022182;Unigene0022447;Unigene0023738;Unigene0023803;Unigene0024664;Unigene00…
Biological Process	multicellular organismal process	78	Unigene0001063;Unigene0002566;Unigene0002919;Unigene0003233;Unigene0003532;Unigene0003836;Unigene0004129;Unigene0004299;Unigene0004536;Unigene0004571;Unigene0004644;Unigene0004669;Unigene0005061;Unigene0005319;Unigene0005580;Unigene0005831;Unigene0007153;Unigene0007304;Unigene0007785;Unigene0008736;Unigene0009570;Unigene0010105;Unigene0011323;Unigene0011780;Unigene0012318;Unigene0012377;Unigene00…
Biological Process	reproductive process	45	Unigene0000591;Unigene0000881;Unigene0002566;Unigene0002919;Unigene0003849;Unigene0004129;Unigene0004571;Unigene0005061;Unigene0005580;Unigene0008736;Unigene0009570;Unigene0011323;Unigene0011780;Unigene0012377;Unigene0013239;Unigene0015625;Unigene0016743;Unigene0017515;Unigene0020346;Unigene0022122;Unigene0022182;Unigene0022447;Unigene0023738;Unigene0023803;Unigene0024664;Unigene0025036;Unigene00…
Biological Process	growth	8	Unigene0005319;Unigene0007100;Unigene0023179;Unigene0024664;Unigene0030491;Unigene0032428;Unigene0037200;Unigene0048005
Biological Process	developmental process	101	Unigene0000881;Unigene0001063;Unigene0002566;Unigene0002919;Unigene0003233;Unigene0003532;Unigene0003836;Unigene0003849;Unigene0004129;Unigene0004299;Unigene0004536;Unigene0004571;Unigene0004644;Unigene0004669;Unigene0005061;Unigene0005319;Unigene0005580;Unigene0005831;Unigene0005858;Unigene0007153;Unigene0007304;Unigene0007785;Unigene0008442;Unigene0008736;Unigene0009167;Unigene0009570;Unigene00…
Biological Process	biological regulation	113	Unigene0000591;Unigene0000634;Unigene0000836;Unigene0001063;Unigene0001443;Unigene0001833;Unigene0002566;Unigene0002884;Unigene0002919;Unigene0003664;Unigene0003849;Unigene0004536;Unigene0004571;Unigene0004644;Unigene0004669;Unigene0004837;Unigene0004903;Unigene0005141;Unigene0005185;Unigene0005319;Unigene0005711;Unigene0005831;Unigene0006875;Unigene0007304;Unigene0007951;Unigene0008442;Unigene00…
Biological Process	cellular component organization or biogenesis	82	Unigene0000627;Unigene0000634;Unigene0000836;Unigene0001274;Unigene0003233;Unigene0003836;Unigene0005061;Unigene0005711;Unigene0005740;Unigene0005858;Unigene0007100;Unigene0007260;Unigene0007760;Unigene0009064;Unigene0009167;Unigene0009570;Unigene0010401;Unigene0010548;Unigene0011190;Unigene0012074;Unigene0012075;Unigene0012095;Unigene0012377;Unigene0012432;Unigene0013669;Unigene0013725;Unigene00…
Biological Process	cellular process	704	Unigene0000035;Unigene0000181;Unigene0000185;Unigene0000213;Unigene0000337;Unigene0000413;Unigene0000458;Unigene0000491;Unigene0000516;Unigene0000549;Unigene0000565;Unigene0000587;Unigene0000591;Unigene0000634;Unigene0000650;Unigene0000706;Unigene0000709;Unigene0000813;Unigene0000836;Unigene0000922;Unigene0000952;Unigene0001063;Unigene0001274;Unigene0001356;Unigene0001405;Unigene0001833;Unigene00…
Molecular Function	transporter activity	106	Unigene0000035;Unigene0000181;Unigene0000185;Unigene0000468;Unigene0002884;Unigene0004170;Unigene0004536;Unigene0004669;Unigene0004978;Unigene0004998;Unigene0005078;Unigene0005089;Unigene0005187;Unigene0005231;Unigene0005401;Unigene0005482;Unigene0005690;Unigene0005721;Unigene0005938;Unigene0006327;Unigene0006636;Unigene0006886;Unigene0007041;Unigene0007171;Unigene0008191;Unigene0008245;Unigene00…
Molecular Function	antioxidant activity	20	Unigene0008246;Unigene0009593;Unigene0010875;Unigene0013234;Unigene0015456;Unigene0015457;Unigene0015772;Unigene0016590;Unigene0016620;Unigene0016998;Unigene0016999;Unigene0017090;Unigene0017344;Unigene0018487;Unigene0022903;Unigene0023681;Unigene0024731;Unigene0027834;Unigene0032119;Unigene0048362
Molecular Function	catalytic activity	816	Unigene0000153;Unigene0000171;Unigene0000181;Unigene0000197;Unigene0000261;Unigene0000267;Unigene0000337;Unigene0000413;Unigene0000429;Unigene0000458;Unigene0000481;Unigene0000485;Unigene0000491;Unigene0000542;Unigene0000549;Unigene0000565;Unigene0000576;Unigene0000650;Unigene0000706;Unigene0000709;Unigene0000813;Unigene0000922;Unigene0000952;Unigene0001063;Unigene0001356;Unigene0001405;Unigene00…
Molecular Function	structural molecule activity	66	Unigene0000634;Unigene0000836;Unigene0001972;Unigene0002123;Unigene0002233;Unigene0002774;Unigene0003836;Unigene0004576;Unigene0005336;Unigene0005429;Unigene0006023;Unigene0007359;Unigene0009167;Unigene0009564;Unigene0009637;Unigene0010132;Unigene0011296;Unigene0012377;Unigene0014659;Unigene0015303;Unigene0015679;Unigene0015774;Unigene0016291;Unigene0016555;Unigene0019015;Unigene0019353;Unigene00…
Molecular Function	signal transducer activity	14	Unigene0001833;Unigene0005185;Unigene0016759;Unigene0016760;Unigene0018068;Unigene0025281;Unigene0028303;Unigene0031187;Unigene0036643;Unigene0038386;Unigene0042744;Unigene0043390;Unigene0048496;Unigene0052495
Molecular Function	nucleic acid binding transcription factor activity	23	Unigene0004129;Unigene0006245;Unigene0007153;Unigene0007172;Unigene0008812;Unigene0011780;Unigene0013050;Unigene0013427;Unigene0013612;Unigene0015482;Unigene0018214;Unigene0023124;Unigene0024645;Unigene0030790;Unigene0033947;Unigene0041832;Unigene0042069;Unigene0042507;Unigene0042593;Unigene0046223;Unigene0051423;Unigene0051773;Unigene0052636
Molecular Function	electron carrier activity	2	Unigene0044886;Unigene0048569
Molecular Function	transcription factor activity, protein binding	2	Unigene0012095;Unigene0035922
Molecular Function	binding	758	Unigene0000041;Unigene0000061;Unigene0000181;Unigene0000197;Unigene0000213;Unigene0000267;Unigene0000337;Unigene0000429;Unigene0000458;Unigene0000491;Unigene0000516;Unigene0000565;Unigene0000587;Unigene0000650;Unigene0000709;Unigene0000712;Unigene0000758;Unigene0000813;Unigene0000922;Unigene0000967;Unigene0000971;Unigene0001063;Unigene0001310;Unigene0001356;Unigene0001381;Unigene0001405;Unigene00…
Molecular Function	molecular transducer activity	4	Unigene0012945;Unigene0030081;Unigene0048496;Unigene0049985
Molecular Function	molecular function regulator	10	Unigene0001443;Unigene0013708;Unigene0013812;Unigene0014837;Unigene0016141;Unigene0023880;Unigene0025025;Unigene0025937;Unigene0050893;Unigene0051211
Cellular Component	membrane	286	Unigene0000035;Unigene0000181;Unigene0000195;Unigene0000634;Unigene0000709;Unigene0000836;Unigene0000952;Unigene0001063;Unigene0001274;Unigene0001356;Unigene0001833;Unigene0001972;Unigene0002010;Unigene0002233;Unigene0002522;Unigene0002538;Unigene0002566;Unigene0002774;Unigene0002884;Unigene0002919;Unigene0003233;Unigene0003587;Unigene0003849;Unigene0003925;Unigene0004044;Unigene0004170;Unigene00…
Cellular Component	membrane part	170	Unigene0000035;Unigene0000181;Unigene0000195;Unigene0000952;Unigene0001833;Unigene0002010;Unigene0002522;Unigene0002538;Unigene0002566;Unigene0002884;Unigene0002919;Unigene0004044;Unigene0004170;Unigene0004327;Unigene0004536;Unigene0004669;Unigene0004725;Unigene0004998;Unigene0005068;Unigene0005078;Unigene0005089;Unigene0005187;Unigene0005231;Unigene0005383;Unigene0005391;Unigene0005401;Unigene00…
Cellular Component	extracellular region	36	Unigene0003233;Unigene0006515;Unigene0009878;Unigene0010875;Unigene0013812;Unigene0014837;Unigene0016115;Unigene0016590;Unigene0017090;Unigene0017515;Unigene0018084;Unigene0019621;Unigene0020388;Unigene0023335;Unigene0023505;Unigene0023506;Unigene0024729;Unigene0025038;Unigene0025721;Unigene0029155;Unigene0029156;Unigene0029921;Unigene0030491;Unigene0032428;Unigene0033959;Unigene0035204;Unigene00…
Cellular Component	macromolecular complex	147	Unigene0000181;Unigene0000627;Unigene0000634;Unigene0000836;Unigene0000952;Unigene0001274;Unigene0001972;Unigene0002123;Unigene0002233;Unigene0002774;Unigene0003233;Unigene0003836;Unigene0004091;Unigene0004576;Unigene0005027;Unigene0005078;Unigene0005336;Unigene0005383;Unigene0005429;Unigene0006023;Unigene0006300;Unigene0006515;Unigene0007304;Unigene0007340;Unigene0007359;Unigene0007899;Unigene00…
Cellular Component	cell junction	73	Unigene0000836;Unigene0001274;Unigene0001972;Unigene0002135;Unigene0002233;Unigene0002725;Unigene0002774;Unigene0003233;Unigene0003587;Unigene0003664;Unigene0003925;Unigene0004657;Unigene0005231;Unigene0005401;Unigene0005429;Unigene0009027;Unigene0009167;Unigene0009685;Unigene0011190;Unigene0011579;Unigene0011706;Unigene0012590;Unigene0013812;Unigene0014924;Unigene0015303;Unigene0016555;Unigene00…
Cellular Component	membrane-enclosed lumen	49	Unigene0000587;Unigene0001274;Unigene0001972;Unigene0002233;Unigene0002774;Unigene0003836;Unigene0005336;Unigene0005429;Unigene0007359;Unigene0009564;Unigene0009637;Unigene0010480;Unigene0011190;Unigene0012095;Unigene0012804;Unigene0013669;Unigene0014659;Unigene0015303;Unigene0015673;Unigene0015774;Unigene0019015;Unigene0019680;Unigene0020388;Unigene0021202;Unigene0022216;Unigene0023444;Unigene00…
Cellular Component	virion	1	Unigene0013669
Cellular Component	virion part	1	Unigene0013669
Cellular Component	organelle part	156	Unigene0000587;Unigene0000634;Unigene0000836;Unigene0000952;Unigene0001274;Unigene0001884;Unigene0001972;Unigene0002233;Unigene0002774;Unigene0003233;Unigene0003836;Unigene0003925;Unigene0004576;Unigene0005027;Unigene0005104;Unigene0005336;Unigene0005383;Unigene0005429;Unigene0005482;Unigene0005710;Unigene0005711;Unigene0006515;Unigene0007359;Unigene0007665;Unigene0008117;Unigene0008416;Unigene00…
Cellular Component	organelle	373	Unigene0000181;Unigene0000185;Unigene0000413;Unigene0000587;Unigene0000627;Unigene0000634;Unigene0000650;Unigene0000709;Unigene0000836;Unigene0000952;Unigene0001063;Unigene0001274;Unigene0001485;Unigene0001603;Unigene0001787;Unigene0001884;Unigene0001972;Unigene0002233;Unigene0002503;Unigene0002593;Unigene0002774;Unigene0002884;Unigene0003233;Unigene0003532;Unigene0003587;Unigene0003836;Unigene00…
Cellular Component	cell	504	Unigene0000181;Unigene0000185;Unigene0000413;Unigene0000587;Unigene0000627;Unigene0000634;Unigene0000650;Unigene0000709;Unigene0000836;Unigene0000952;Unigene0001063;Unigene0001274;Unigene0001485;Unigene0001603;Unigene0001787;Unigene0001884;Unigene0001972;Unigene0002010;Unigene0002123;Unigene0002233;Unigene0002503;Unigene0002566;Unigene0002593;Unigene0002774;Unigene0002884;Unigene0002919;Unigene00…
Cellular Component	cell part	504	Unigene0000181;Unigene0000185;Unigene0000413;Unigene0000587;Unigene0000627;Unigene0000634;Unigene0000650;Unigene0000709;Unigene0000836;Unigene0000952;Unigene0001063;Unigene0001274;Unigene0001485;Unigene0001603;Unigene0001787;Unigene0001884;Unigene0001972;Unigene0002010;Unigene0002123;Unigene0002233;Unigene0002503;Unigene0002566;Unigene0002593;Unigene0002774;Unigene0002884;Unigene0002919;Unigene00…
