# Supplementary material for: Anatomy and RNA-Seq reveal important gene pathways regulating sex differentiation in a functionally Androdioecious tree, Tapiscia sinensis
Source: BMC Plant Biol. 2019 Dec 16;19:554. doi: 10.1186/s12870-019-2081-7 (PMC6915933; doi:10.1186/s12870-019-2081-7)
Supplement: Supplementary file 2 — Additional files 2: GO analysis in M1_vs_H1, M2_vs_H2, and M3_vs_H3. [file 12870_2019_2081_MOESM2_ESM.zip › S2 M3-VS-H3_down.Level2.xls]

Ontology	Class	number_of_A2-VS-C2_down	genes_of_A2-VS-C2_down
Biological Process	response to stimulus	356	Unigene0000083;Unigene0000261;Unigene0000417;Unigene0000764;Unigene0001058;Unigene0001714;Unigene0001764;Unigene0001864;Unigene0002304;Unigene0002636;Unigene0002791;Unigene0003083;Unigene0003142;Unigene0003143;Unigene0003191;Unigene0003421;Unigene0003611;Unigene0004138;Unigene0004347;Unigene0004574;Unigene0004627;Unigene0004636;Unigene0004781;Unigene0005035;Unigene0005140;Unigene0005169;Unigene00…
Biological Process	cellular component organization or biogenesis	146	Unigene0000633;Unigene0001534;Unigene0001540;Unigene0001808;Unigene0002304;Unigene0002636;Unigene0003191;Unigene0003302;Unigene0003657;Unigene0004138;Unigene0005035;Unigene0005061;Unigene0005210;Unigene0005261;Unigene0005858;Unigene0006375;Unigene0006854;Unigene0007100;Unigene0007477;Unigene0007854;Unigene0008310;Unigene0008455;Unigene0008475;Unigene0009071;Unigene0009072;Unigene0009164;Unigene00…
Biological Process	localization	201	Unigene0000035;Unigene0000036;Unigene0001714;Unigene0001800;Unigene0001808;Unigene0001858;Unigene0002645;Unigene0003191;Unigene0003611;Unigene0004125;Unigene0004170;Unigene0004180;Unigene0004347;Unigene0004627;Unigene0004998;Unigene0005035;Unigene0005699;Unigene0005938;Unigene0006214;Unigene0006914;Unigene0007041;Unigene0007495;Unigene0007607;Unigene0007785;Unigene0008191;Unigene0008325;Unigene00…
Biological Process	developmental process	145	Unigene0001764;Unigene0001808;Unigene0002053;Unigene0002636;Unigene0002791;Unigene0003191;Unigene0003478;Unigene0003979;Unigene0004138;Unigene0004574;Unigene0004627;Unigene0004661;Unigene0005035;Unigene0005061;Unigene0005079;Unigene0005140;Unigene0005296;Unigene0005490;Unigene0005858;Unigene0006854;Unigene0007477;Unigene0007785;Unigene0008310;Unigene0008325;Unigene0009072;Unigene0009164;Unigene00…
Biological Process	multicellular organismal process	105	Unigene0001808;Unigene0002791;Unigene0003478;Unigene0004574;Unigene0004627;Unigene0004661;Unigene0005035;Unigene0005061;Unigene0005079;Unigene0005140;Unigene0005490;Unigene0006854;Unigene0007477;Unigene0007785;Unigene0008325;Unigene0009406;Unigene0009569;Unigene0009570;Unigene0010064;Unigene0010105;Unigene0010292;Unigene0010869;Unigene0011068;Unigene0011069;Unigene0011311;Unigene0011326;Unigene00…
Biological Process	single-organism process	635	Unigene0000035;Unigene0000036;Unigene0000083;Unigene0000123;Unigene0000555;Unigene0000633;Unigene0000764;Unigene0001018;Unigene0001534;Unigene0001714;Unigene0001764;Unigene0001800;Unigene0001808;Unigene0001858;Unigene0002001;Unigene0002020;Unigene0002053;Unigene0002055;Unigene0002636;Unigene0002669;Unigene0002791;Unigene0002809;Unigene0003142;Unigene0003143;Unigene0003191;Unigene0003302;Unigene00…
Biological Process	reproduction	62	Unigene0001808;Unigene0002053;Unigene0002791;Unigene0004574;Unigene0004627;Unigene0005061;Unigene0005296;Unigene0007477;Unigene0009164;Unigene0009569;Unigene0009570;Unigene0010594;Unigene0011068;Unigene0011069;Unigene0012377;Unigene0012497;Unigene0012498;Unigene0014715;Unigene0015571;Unigene0016192;Unigene0016218;Unigene0016966;Unigene0017381;Unigene0017466;Unigene0018179;Unigene0019165;Unigene00…
Biological Process	reproductive process	60	Unigene0001808;Unigene0002053;Unigene0002791;Unigene0004574;Unigene0004627;Unigene0005061;Unigene0005296;Unigene0007477;Unigene0009164;Unigene0009569;Unigene0009570;Unigene0010594;Unigene0011068;Unigene0011069;Unigene0012377;Unigene0012497;Unigene0012498;Unigene0014715;Unigene0015571;Unigene0016192;Unigene0016218;Unigene0016966;Unigene0017381;Unigene0018179;Unigene0019165;Unigene0020346;Unigene00…
Biological Process	biological regulation	150	Unigene0000633;Unigene0002304;Unigene0002791;Unigene0003478;Unigene0003664;Unigene0004574;Unigene0004636;Unigene0005035;Unigene0005079;Unigene0005112;Unigene0005140;Unigene0005261;Unigene0006854;Unigene0008232;Unigene0008453;Unigene0008478;Unigene0008500;Unigene0008602;Unigene0008653;Unigene0008794;Unigene0008984;Unigene0009164;Unigene0009165;Unigene0010292;Unigene0010770;Unigene0010962;Unigene00…
Biological Process	multi-organism process	53	Unigene0002636;Unigene0004347;Unigene0004627;Unigene0005169;Unigene0005581;Unigene0006854;Unigene0007477;Unigene0009243;Unigene0009406;Unigene0009741;Unigene0011068;Unigene0011069;Unigene0011387;Unigene0011564;Unigene0011565;Unigene0013135;Unigene0015571;Unigene0016511;Unigene0017791;Unigene0018729;Unigene0018826;Unigene0020359;Unigene0020389;Unigene0021135;Unigene0022332;Unigene0023947;Unigene00…
Biological Process	biological adhesion	1	Unigene0033808
Biological Process	rhythmic process	5	Unigene0000764;Unigene0013005;Unigene0014129;Unigene0020868;Unigene0028006
Biological Process	signaling	51	Unigene0004636;Unigene0005035;Unigene0005140;Unigene0006854;Unigene0008453;Unigene0008478;Unigene0008500;Unigene0008794;Unigene0010962;Unigene0011675;Unigene0012570;Unigene0012571;Unigene0013034;Unigene0013270;Unigene0013337;Unigene0015352;Unigene0016052;Unigene0016325;Unigene0016717;Unigene0016718;Unigene0016759;Unigene0016760;Unigene0018066;Unigene0018179;Unigene0020174;Unigene0021135;Unigene00…
Biological Process	growth	11	Unigene0001764;Unigene0003191;Unigene0003302;Unigene0007100;Unigene0016813;Unigene0016814;Unigene0017629;Unigene0018037;Unigene0027752;Unigene0027754;Unigene0046069
Biological Process	metabolic process	931	Unigene0000031;Unigene0000036;Unigene0000070;Unigene0000083;Unigene0000088;Unigene0000089;Unigene0000199;Unigene0000336;Unigene0000467;Unigene0000555;Unigene0000621;Unigene0000633;Unigene0000707;Unigene0000764;Unigene0000908;Unigene0001009;Unigene0001018;Unigene0001045;Unigene0001068;Unigene0001165;Unigene0001295;Unigene0001534;Unigene0001584;Unigene0001723;Unigene0001764;Unigene0001800;Unigene00…
Biological Process	immune system process	7	Unigene0009406;Unigene0016966;Unigene0019165;Unigene0024907;Unigene0043257;Unigene0043907;Unigene0051560
Biological Process	cellular process	784	Unigene0000031;Unigene0000035;Unigene0000036;Unigene0000070;Unigene0000083;Unigene0000089;Unigene0000123;Unigene0000199;Unigene0000467;Unigene0000621;Unigene0000633;Unigene0000707;Unigene0000764;Unigene0001009;Unigene0001018;Unigene0001045;Unigene0001295;Unigene0001534;Unigene0001584;Unigene0001723;Unigene0001764;Unigene0001800;Unigene0001808;Unigene0001809;Unigene0001820;Unigene0001858;Unigene00…
Molecular Function	structural molecule activity	104	Unigene0000633;Unigene0001534;Unigene0001972;Unigene0002775;Unigene0003421;Unigene0003657;Unigene0004138;Unigene0004173;Unigene0005296;Unigene0005722;Unigene0006657;Unigene0007222;Unigene0007570;Unigene0008349;Unigene0008475;Unigene0008502;Unigene0008734;Unigene0008876;Unigene0009071;Unigene0009072;Unigene0009110;Unigene0009157;Unigene0009960;Unigene0010131;Unigene0010699;Unigene0010700;Unigene00…
Molecular Function	transporter activity	100	Unigene0000035;Unigene0000036;Unigene0001800;Unigene0001858;Unigene0004125;Unigene0004170;Unigene0004180;Unigene0004998;Unigene0005699;Unigene0005938;Unigene0007041;Unigene0008191;Unigene0008325;Unigene0009164;Unigene0009165;Unigene0009401;Unigene0009876;Unigene0009913;Unigene0010543;Unigene0010545;Unigene0010557;Unigene0010594;Unigene0010930;Unigene0011326;Unigene0011361;Unigene0011397;Unigene00…
Molecular Function	antioxidant activity	16	Unigene0007321;Unigene0008213;Unigene0009779;Unigene0013268;Unigene0015458;Unigene0017113;Unigene0018505;Unigene0020865;Unigene0027834;Unigene0029092;Unigene0030966;Unigene0037984;Unigene0043236;Unigene0044497;Unigene0046704;Unigene0048902
Molecular Function	catalytic activity	845	Unigene0000036;Unigene0000070;Unigene0000083;Unigene0000088;Unigene0000089;Unigene0000123;Unigene0000199;Unigene0000261;Unigene0000492;Unigene0000555;Unigene0000621;Unigene0000633;Unigene0000707;Unigene0000764;Unigene0000908;Unigene0001009;Unigene0001018;Unigene0001165;Unigene0001295;Unigene0001534;Unigene0001584;Unigene0001764;Unigene0001800;Unigene0001808;Unigene0001809;Unigene0001820;Unigene00…
Molecular Function	electron carrier activity	4	Unigene0017919;Unigene0044886;Unigene0045880;Unigene0048569
Molecular Function	molecular function regulator	15	Unigene0002304;Unigene0005261;Unigene0008659;Unigene0008984;Unigene0014012;Unigene0016830;Unigene0017119;Unigene0037984;Unigene0045191;Unigene0049092;Unigene0049101;Unigene0049244;Unigene0050893;Unigene0051211;Unigene0051354
Molecular Function	molecular transducer activity	7	Unigene0008453;Unigene0012570;Unigene0012571;Unigene0033913;Unigene0048496;Unigene0050964;Unigene0052817
Molecular Function	transcription factor activity, protein binding	2	Unigene0012095;Unigene0018179
Molecular Function	binding	812	Unigene0000031;Unigene0000041;Unigene0000056;Unigene0000083;Unigene0000123;Unigene0000161;Unigene0000207;Unigene0000417;Unigene0000467;Unigene0000621;Unigene0000733;Unigene0000758;Unigene0000764;Unigene0000908;Unigene0001018;Unigene0001045;Unigene0001068;Unigene0001139;Unigene0001295;Unigene0001319;Unigene0001534;Unigene0001584;Unigene0001714;Unigene0001723;Unigene0001764;Unigene0001800;Unigene00…
Molecular Function	signal transducer activity	10	Unigene0008794;Unigene0010962;Unigene0016325;Unigene0016759;Unigene0016760;Unigene0033913;Unigene0036643;Unigene0046981;Unigene0048496;Unigene0051289
Molecular Function	nucleic acid binding transcription factor activity	13	Unigene0002669;Unigene0004938;Unigene0012022;Unigene0014824;Unigene0014826;Unigene0016898;Unigene0018024;Unigene0018179;Unigene0018737;Unigene0022458;Unigene0026458;Unigene0031412;Unigene0051773
Cellular Component	macromolecular complex	232	Unigene0000123;Unigene0000633;Unigene0000733;Unigene0000764;Unigene0001534;Unigene0001540;Unigene0001723;Unigene0001972;Unigene0002775;Unigene0003191;Unigene0003259;Unigene0003421;Unigene0003657;Unigene0004138;Unigene0004173;Unigene0004579;Unigene0005112;Unigene0005296;Unigene0005581;Unigene0005722;Unigene0006214;Unigene0006657;Unigene0007222;Unigene0007570;Unigene0007886;Unigene0007971;Unigene00…
Cellular Component	cell junction	122	Unigene0001534;Unigene0001540;Unigene0001808;Unigene0001972;Unigene0002775;Unigene0003142;Unigene0003143;Unigene0003191;Unigene0003611;Unigene0003664;Unigene0004138;Unigene0004173;Unigene0004180;Unigene0004636;Unigene0005035;Unigene0005140;Unigene0005490;Unigene0008453;Unigene0008472;Unigene0008478;Unigene0008653;Unigene0008734;Unigene0009072;Unigene0009110;Unigene0009146;Unigene0009618;Unigene00…
Cellular Component	membrane-enclosed lumen	93	Unigene0001540;Unigene0001972;Unigene0002775;Unigene0003142;Unigene0003143;Unigene0003421;Unigene0003611;Unigene0004173;Unigene0005296;Unigene0006657;Unigene0007222;Unigene0008659;Unigene0009110;Unigene0009146;Unigene0009960;Unigene0010699;Unigene0010700;Unigene0011068;Unigene0011069;Unigene0011190;Unigene0011625;Unigene0011741;Unigene0011757;Unigene0012095;Unigene0012353;Unigene0012804;Unigene00…
Cellular Component	membrane	360	Unigene0000035;Unigene0000036;Unigene0000070;Unigene0000633;Unigene0000764;Unigene0001009;Unigene0001018;Unigene0001534;Unigene0001714;Unigene0001800;Unigene0001808;Unigene0001858;Unigene0001972;Unigene0002645;Unigene0002775;Unigene0003142;Unigene0003143;Unigene0003302;Unigene0003657;Unigene0004125;Unigene0004138;Unigene0004143;Unigene0004170;Unigene0004180;Unigene0004286;Unigene0004627;Unigene00…
Cellular Component	extracellular region	44	Unigene0000764;Unigene0001534;Unigene0004138;Unigene0004781;Unigene0005140;Unigene0006375;Unigene0008455;Unigene0009406;Unigene0009618;Unigene0009840;Unigene0011069;Unigene0011486;Unigene0013458;Unigene0014283;Unigene0016399;Unigene0016401;Unigene0016966;Unigene0016977;Unigene0017119;Unigene0019528;Unigene0020077;Unigene0020278;Unigene0020389;Unigene0022952;Unigene0023232;Unigene0025970;Unigene00…
Cellular Component	organelle part	272	Unigene0000123;Unigene0000633;Unigene0000733;Unigene0000764;Unigene0001534;Unigene0001540;Unigene0001808;Unigene0001972;Unigene0002775;Unigene0003142;Unigene0003143;Unigene0003259;Unigene0003302;Unigene0003421;Unigene0003611;Unigene0003657;Unigene0004138;Unigene0004143;Unigene0004173;Unigene0004627;Unigene0005035;Unigene0005131;Unigene0005140;Unigene0005296;Unigene0005490;Unigene0005722;Unigene00…
Cellular Component	cell	741	Unigene0000056;Unigene0000083;Unigene0000089;Unigene0000123;Unigene0000201;Unigene0000417;Unigene0000432;Unigene0000467;Unigene0000633;Unigene0000733;Unigene0000764;Unigene0001009;Unigene0001018;Unigene0001045;Unigene0001058;Unigene0001091;Unigene0001490;Unigene0001534;Unigene0001540;Unigene0001714;Unigene0001723;Unigene0001764;Unigene0001808;Unigene0001820;Unigene0001844;Unigene0001903;Unigene00…
Cellular Component	cell part	741	Unigene0000056;Unigene0000083;Unigene0000089;Unigene0000123;Unigene0000201;Unigene0000417;Unigene0000432;Unigene0000467;Unigene0000633;Unigene0000733;Unigene0000764;Unigene0001009;Unigene0001018;Unigene0001045;Unigene0001058;Unigene0001091;Unigene0001490;Unigene0001534;Unigene0001540;Unigene0001714;Unigene0001723;Unigene0001764;Unigene0001808;Unigene0001820;Unigene0001844;Unigene0001903;Unigene00…
Cellular Component	extracellular matrix component	1	Unigene0016511
Cellular Component	extracellular matrix	1	Unigene0016511
Cellular Component	supramolecular fiber	2	Unigene0009661;Unigene0018801
Cellular Component	extracellular region part	1	Unigene0011486
Cellular Component	organelle	554	Unigene0000056;Unigene0000083;Unigene0000089;Unigene0000123;Unigene0000417;Unigene0000432;Unigene0000467;Unigene0000633;Unigene0000733;Unigene0000764;Unigene0001009;Unigene0001018;Unigene0001091;Unigene0001534;Unigene0001540;Unigene0001714;Unigene0001764;Unigene0001808;Unigene0001820;Unigene0001844;Unigene0001903;Unigene0001972;Unigene0002036;Unigene0002156;Unigene0002636;Unigene0002669;Unigene00…
Cellular Component	membrane part	171	Unigene0000035;Unigene0000036;Unigene0001009;Unigene0001018;Unigene0001800;Unigene0001858;Unigene0002645;Unigene0003302;Unigene0004125;Unigene0004143;Unigene0004170;Unigene0004180;Unigene0004286;Unigene0004627;Unigene0004998;Unigene0005699;Unigene0005938;Unigene0006676;Unigene0006914;Unigene0007041;Unigene0007100;Unigene0007785;Unigene0008325;Unigene0008797;Unigene0009164;Unigene0009165;Unigene00…
Cellular Component	virion	3	Unigene0011741;Unigene0045053;Unigene0047839
Cellular Component	virion part	3	Unigene0011741;Unigene0045053;Unigene0047839
