# Supplementary material for: Anatomy and RNA-Seq reveal important gene pathways regulating sex differentiation in a functionally Androdioecious tree, Tapiscia sinensis
Source: BMC Plant Biol. 2019 Dec 16;19:554. doi: 10.1186/s12870-019-2081-7 (PMC6915933; doi:10.1186/s12870-019-2081-7)
Supplement: Supplementary file 2 — Additional files 2: GO analysis in M1_vs_H1, M2_vs_H2, and M3_vs_H3. [file 12870_2019_2081_MOESM2_ESM.zip › S2 M3-VS-H3_up.Level2.xls]

Ontology	Class	number_of_A2-VS-C2_up	genes_of_A2-VS-C2_up
Biological Process	multi-organism process	55	Unigene0001143;Unigene0001832;Unigene0002233;Unigene0004121;Unigene0004833;Unigene0004885;Unigene0008645;Unigene0008646;Unigene0009955;Unigene0010046;Unigene0010200;Unigene0010821;Unigene0011371;Unigene0011597;Unigene0012732;Unigene0012960;Unigene0013878;Unigene0014836;Unigene0014837;Unigene0017540;Unigene0018166;Unigene0019313;Unigene0020528;Unigene0021301;Unigene0021731;Unigene0022506;Unigene00…
Biological Process	metabolic process	854	Unigene0000181;Unigene0000196;Unigene0000213;Unigene0000267;Unigene0000309;Unigene0000323;Unigene0000327;Unigene0000338;Unigene0000396;Unigene0000403;Unigene0000413;Unigene0000444;Unigene0000481;Unigene0000491;Unigene0000549;Unigene0000565;Unigene0000582;Unigene0000622;Unigene0000638;Unigene0000794;Unigene0000813;Unigene0000843;Unigene0000934;Unigene0000960;Unigene0001063;Unigene0001093;Unigene00…
Biological Process	reproduction	58	Unigene0000006;Unigene0000403;Unigene0000591;Unigene0004129;Unigene0004162;Unigene0004885;Unigene0005009;Unigene0005557;Unigene0005580;Unigene0006185;Unigene0008645;Unigene0008646;Unigene0009691;Unigene0009943;Unigene0010200;Unigene0011780;Unigene0017567;Unigene0017593;Unigene0018166;Unigene0018167;Unigene0018630;Unigene0019674;Unigene0019979;Unigene0020213;Unigene0020528;Unigene0020911;Unigene00…
Biological Process	reproductive process	57	Unigene0000006;Unigene0000403;Unigene0000591;Unigene0004129;Unigene0004162;Unigene0004885;Unigene0005009;Unigene0005557;Unigene0005580;Unigene0006185;Unigene0008645;Unigene0008646;Unigene0009691;Unigene0009943;Unigene0010200;Unigene0011780;Unigene0017567;Unigene0017593;Unigene0018166;Unigene0018167;Unigene0018630;Unigene0019674;Unigene0019979;Unigene0020213;Unigene0020528;Unigene0020911;Unigene00…
Biological Process	locomotion	1	Unigene0047214
Biological Process	immune system process	11	Unigene0010596;Unigene0014201;Unigene0019234;Unigene0019979;Unigene0022904;Unigene0023813;Unigene0027952;Unigene0036743;Unigene0042262;Unigene0042263;Unigene0042644
Biological Process	multicellular organismal process	92	Unigene0000006;Unigene0000323;Unigene0000403;Unigene0001063;Unigene0004129;Unigene0004162;Unigene0004644;Unigene0004833;Unigene0004850;Unigene0004885;Unigene0005009;Unigene0005557;Unigene0005580;Unigene0005831;Unigene0006185;Unigene0006283;Unigene0006443;Unigene0008645;Unigene0008646;Unigene0009691;Unigene0010200;Unigene0011780;Unigene0012032;Unigene0013603;Unigene0013798;Unigene0014836;Unigene00…
Biological Process	growth	12	Unigene0013798;Unigene0019313;Unigene0026812;Unigene0029379;Unigene0029555;Unigene0030076;Unigene0033532;Unigene0037676;Unigene0042241;Unigene0048990;Unigene0049006;Unigene0051069
Biological Process	developmental process	113	Unigene0000006;Unigene0000323;Unigene0000403;Unigene0001063;Unigene0001484;Unigene0004129;Unigene0004162;Unigene0004644;Unigene0004833;Unigene0004850;Unigene0004885;Unigene0005009;Unigene0005557;Unigene0005580;Unigene0005831;Unigene0006185;Unigene0006283;Unigene0006443;Unigene0006951;Unigene0008645;Unigene0008646;Unigene0008722;Unigene0009167;Unigene0009691;Unigene0009943;Unigene0010200;Unigene00…
Biological Process	single-organism process	547	Unigene0000006;Unigene0000181;Unigene0000267;Unigene0000323;Unigene0000403;Unigene0000413;Unigene0000444;Unigene0000481;Unigene0000582;Unigene0000591;Unigene0000638;Unigene0000813;Unigene0000960;Unigene0001063;Unigene0001143;Unigene0001174;Unigene0001342;Unigene0001387;Unigene0001389;Unigene0001484;Unigene0001654;Unigene0001732;Unigene0001747;Unigene0001788;Unigene0001832;Unigene0001882;Unigene00…
Biological Process	response to stimulus	267	Unigene0000006;Unigene0000229;Unigene0000413;Unigene0001143;Unigene0001342;Unigene0001484;Unigene0001486;Unigene0001732;Unigene0001832;Unigene0001991;Unigene0002175;Unigene0002233;Unigene0002551;Unigene0002673;Unigene0004081;Unigene0004121;Unigene0004129;Unigene0004430;Unigene0004644;Unigene0004750;Unigene0004827;Unigene0004833;Unigene0004874;Unigene0004885;Unigene0004903;Unigene0005365;Unigene00…
Biological Process	biological regulation	119	Unigene0000040;Unigene0000591;Unigene0001063;Unigene0001342;Unigene0002551;Unigene0002583;Unigene0004142;Unigene0004159;Unigene0004644;Unigene0004827;Unigene0004850;Unigene0004903;Unigene0005009;Unigene0005365;Unigene0005711;Unigene0005831;Unigene0006875;Unigene0007228;Unigene0007386;Unigene0007903;Unigene0007904;Unigene0009355;Unigene0009917;Unigene0009955;Unigene0010046;Unigene0010402;Unigene00…
Biological Process	localization	140	Unigene0000181;Unigene0000582;Unigene0001063;Unigene0001342;Unigene0001732;Unigene0001961;Unigene0002175;Unigene0002274;Unigene0002583;Unigene0003433;Unigene0004396;Unigene0004634;Unigene0004827;Unigene0004850;Unigene0004970;Unigene0005107;Unigene0005187;Unigene0005383;Unigene0005770;Unigene0005831;Unigene0006636;Unigene0006886;Unigene0007250;Unigene0008109;Unigene0008245;Unigene0008293;Unigene00…
Biological Process	cellular process	711	Unigene0000181;Unigene0000196;Unigene0000213;Unigene0000229;Unigene0000327;Unigene0000338;Unigene0000396;Unigene0000403;Unigene0000413;Unigene0000491;Unigene0000549;Unigene0000565;Unigene0000582;Unigene0000591;Unigene0000638;Unigene0000813;Unigene0000843;Unigene0001063;Unigene0001176;Unigene0001389;Unigene0001405;Unigene0001484;Unigene0001732;Unigene0001788;Unigene0001806;Unigene0001832;Unigene00…
Biological Process	cellular component organization or biogenesis	85	Unigene0000229;Unigene0000627;Unigene0001484;Unigene0004874;Unigene0005310;Unigene0005711;Unigene0005740;Unigene0006283;Unigene0006951;Unigene0007386;Unigene0008316;Unigene0009167;Unigene0009917;Unigene0010402;Unigene0011481;Unigene0013398;Unigene0013504;Unigene0013725;Unigene0014903;Unigene0015581;Unigene0015894;Unigene0016141;Unigene0016395;Unigene0017162;Unigene0017881;Unigene0018060;Unigene00…
Biological Process	signaling	32	Unigene0002551;Unigene0004644;Unigene0005365;Unigene0005831;Unigene0007903;Unigene0007904;Unigene0009955;Unigene0012032;Unigene0012945;Unigene0014448;Unigene0015721;Unigene0017756;Unigene0017931;Unigene0019234;Unigene0023495;Unigene0024419;Unigene0025281;Unigene0027952;Unigene0029214;Unigene0032501;Unigene0032716;Unigene0033443;Unigene0033739;Unigene0034385;Unigene0035899;Unigene0036532;Unigene00…
Molecular Function	nucleic acid binding transcription factor activity	37	Unigene0004129;Unigene0005009;Unigene0006185;Unigene0007172;Unigene0009523;Unigene0010046;Unigene0010718;Unigene0011141;Unigene0011780;Unigene0012909;Unigene0014772;Unigene0014823;Unigene0015482;Unigene0015483;Unigene0016188;Unigene0017593;Unigene0018214;Unigene0018317;Unigene0020628;Unigene0022711;Unigene0023124;Unigene0023211;Unigene0024334;Unigene0025073;Unigene0025355;Unigene0026327;Unigene00…
Molecular Function	electron carrier activity	7	Unigene0004970;Unigene0007250;Unigene0018096;Unigene0022389;Unigene0027075;Unigene0027483;Unigene0046929
Molecular Function	structural molecule activity	60	Unigene0000934;Unigene0001790;Unigene0002072;Unigene0002233;Unigene0003813;Unigene0004972;Unigene0006680;Unigene0008316;Unigene0009167;Unigene0009224;Unigene0009225;Unigene0009421;Unigene0009565;Unigene0009637;Unigene0009930;Unigene0010402;Unigene0010688;Unigene0011481;Unigene0013504;Unigene0013995;Unigene0014175;Unigene0015775;Unigene0016291;Unigene0019316;Unigene0021295;Unigene0022214;Unigene00…
Molecular Function	molecular function regulator	18	Unigene0000040;Unigene0002583;Unigene0004159;Unigene0007386;Unigene0009917;Unigene0013398;Unigene0014836;Unigene0014837;Unigene0016141;Unigene0016658;Unigene0017756;Unigene0019199;Unigene0020294;Unigene0021300;Unigene0024753;Unigene0030104;Unigene0034122;Unigene0044602
Molecular Function	transporter activity	83	Unigene0000181;Unigene0000582;Unigene0001486;Unigene0001732;Unigene0001961;Unigene0002175;Unigene0002274;Unigene0003433;Unigene0004396;Unigene0004634;Unigene0004850;Unigene0005187;Unigene0005770;Unigene0006636;Unigene0006886;Unigene0008109;Unigene0008245;Unigene0008293;Unigene0010628;Unigene0012772;Unigene0013280;Unigene0013974;Unigene0014222;Unigene0014849;Unigene0015214;Unigene0016019;Unigene00…
Molecular Function	catalytic activity	795	Unigene0000181;Unigene0000196;Unigene0000197;Unigene0000267;Unigene0000291;Unigene0000323;Unigene0000338;Unigene0000396;Unigene0000403;Unigene0000413;Unigene0000444;Unigene0000481;Unigene0000491;Unigene0000549;Unigene0000565;Unigene0000582;Unigene0000638;Unigene0000794;Unigene0000813;Unigene0000843;Unigene0000960;Unigene0001063;Unigene0001143;Unigene0001174;Unigene0001176;Unigene0001342;Unigene00…
Molecular Function	transcription factor activity, protein binding	2	Unigene0007228;Unigene0049735
Molecular Function	binding	781	Unigene0000006;Unigene0000181;Unigene0000196;Unigene0000197;Unigene0000213;Unigene0000227;Unigene0000229;Unigene0000267;Unigene0000309;Unigene0000323;Unigene0000327;Unigene0000338;Unigene0000396;Unigene0000403;Unigene0000441;Unigene0000491;Unigene0000565;Unigene0000582;Unigene0000622;Unigene0000638;Unigene0000813;Unigene0000843;Unigene0000901;Unigene0000934;Unigene0000960;Unigene0000964;Unigene00…
Molecular Function	antioxidant activity	6	Unigene0009955;Unigene0010200;Unigene0015772;Unigene0018487;Unigene0022904;Unigene0029313
Molecular Function	molecular transducer activity	4	Unigene0012945;Unigene0032598;Unigene0042317;Unigene0045870
Molecular Function	signal transducer activity	6	Unigene0007903;Unigene0007904;Unigene0014448;Unigene0025281;Unigene0032501;Unigene0042742
Cellular Component	membrane	283	Unigene0000181;Unigene0000229;Unigene0000582;Unigene0000705;Unigene0000934;Unigene0001063;Unigene0001732;Unigene0001747;Unigene0001961;Unigene0002175;Unigene0002233;Unigene0002522;Unigene0002578;Unigene0002583;Unigene0002673;Unigene0003054;Unigene0003433;Unigene0003742;Unigene0003776;Unigene0003925;Unigene0004121;Unigene0004162;Unigene0004396;Unigene0004612;Unigene0004634;Unigene0004833;Unigene00…
Cellular Component	membrane part	160	Unigene0000181;Unigene0000582;Unigene0001732;Unigene0001747;Unigene0001961;Unigene0002175;Unigene0002522;Unigene0002578;Unigene0003054;Unigene0003742;Unigene0004162;Unigene0004634;Unigene0004850;Unigene0004970;Unigene0005068;Unigene0005187;Unigene0005383;Unigene0005770;Unigene0005831;Unigene0006242;Unigene0006636;Unigene0006886;Unigene0007303;Unigene0008109;Unigene0008245;Unigene0008293;Unigene00…
Cellular Component	extracellular region	34	Unigene0001926;Unigene0002065;Unigene0003776;Unigene0004121;Unigene0004159;Unigene0004833;Unigene0005003;Unigene0006152;Unigene0006515;Unigene0009233;Unigene0011597;Unigene0014836;Unigene0014837;Unigene0017162;Unigene0020322;Unigene0021301;Unigene0022780;Unigene0023505;Unigene0023506;Unigene0025038;Unigene0026034;Unigene0028800;Unigene0029156;Unigene0030104;Unigene0031458;Unigene0033532;Unigene00…
Cellular Component	cell junction	76	Unigene0000229;Unigene0001515;Unigene0002072;Unigene0002233;Unigene0003776;Unigene0003925;Unigene0004121;Unigene0004833;Unigene0008466;Unigene0009167;Unigene0009225;Unigene0009233;Unigene0009930;Unigene0010688;Unigene0011401;Unigene0014175;Unigene0014903;Unigene0016114;Unigene0017540;Unigene0018166;Unigene0018211;Unigene0019058;Unigene0019234;Unigene0020481;Unigene0020848;Unigene0021295;Unigene00…
Cellular Component	membrane-enclosed lumen	50	Unigene0000006;Unigene0000229;Unigene0002072;Unigene0002175;Unigene0002233;Unigene0004833;Unigene0009225;Unigene0009233;Unigene0009565;Unigene0009637;Unigene0009930;Unigene0010480;Unigene0010688;Unigene0011597;Unigene0014175;Unigene0014903;Unigene0015721;Unigene0015775;Unigene0020213;Unigene0022637;Unigene0023793;Unigene0024010;Unigene0024767;Unigene0025376;Unigene0025415;Unigene0029350;Unigene00…
Cellular Component	extracellular region part	1	Unigene0034946
Cellular Component	macromolecular complex	133	Unigene0000181;Unigene0000229;Unigene0000582;Unigene0000627;Unigene0000934;Unigene0001790;Unigene0001806;Unigene0001961;Unigene0002072;Unigene0002175;Unigene0002233;Unigene0002583;Unigene0003742;Unigene0003813;Unigene0004121;Unigene0004833;Unigene0004972;Unigene0005365;Unigene0005383;Unigene0005864;Unigene0006515;Unigene0006680;Unigene0007340;Unigene0007848;Unigene0008109;Unigene0008316;Unigene00…
Cellular Component	organelle	425	Unigene0000006;Unigene0000181;Unigene0000229;Unigene0000327;Unigene0000413;Unigene0000582;Unigene0000627;Unigene0000638;Unigene0000934;Unigene0001063;Unigene0001193;Unigene0001342;Unigene0001484;Unigene0001533;Unigene0001747;Unigene0001782;Unigene0001961;Unigene0002072;Unigene0002175;Unigene0002233;Unigene0002281;Unigene0002578;Unigene0002589;Unigene0002673;Unigene0003054;Unigene0003229;Unigene00…
Cellular Component	virion	4	Unigene0013974;Unigene0014858;Unigene0015958;Unigene0046158
Cellular Component	virion part	4	Unigene0013974;Unigene0014858;Unigene0015958;Unigene0046158
Cellular Component	organelle part	174	Unigene0000006;Unigene0000229;Unigene0000582;Unigene0000934;Unigene0001961;Unigene0002072;Unigene0002175;Unigene0002233;Unigene0003925;Unigene0004121;Unigene0004333;Unigene0004833;Unigene0004970;Unigene0004972;Unigene0005003;Unigene0005104;Unigene0005365;Unigene0005383;Unigene0005711;Unigene0005864;Unigene0006515;Unigene0007848;Unigene0008316;Unigene0009043;Unigene0009167;Unigene0009224;Unigene00…
Cellular Component	cell	525	Unigene0000006;Unigene0000181;Unigene0000229;Unigene0000327;Unigene0000413;Unigene0000582;Unigene0000627;Unigene0000638;Unigene0000934;Unigene0001063;Unigene0001193;Unigene0001342;Unigene0001387;Unigene0001484;Unigene0001515;Unigene0001533;Unigene0001747;Unigene0001782;Unigene0001790;Unigene0001961;Unigene0002072;Unigene0002175;Unigene0002233;Unigene0002281;Unigene0002578;Unigene0002583;Unigene00…
Cellular Component	cell part	525	Unigene0000006;Unigene0000181;Unigene0000229;Unigene0000327;Unigene0000413;Unigene0000582;Unigene0000627;Unigene0000638;Unigene0000934;Unigene0001063;Unigene0001193;Unigene0001342;Unigene0001387;Unigene0001484;Unigene0001515;Unigene0001533;Unigene0001747;Unigene0001782;Unigene0001790;Unigene0001961;Unigene0002072;Unigene0002175;Unigene0002233;Unigene0002281;Unigene0002578;Unigene0002583;Unigene00…
