# Supplementary material for: Anatomy and RNA-Seq reveal important gene pathways regulating sex differentiation in a functionally Androdioecious tree, Tapiscia sinensis
Source: BMC Plant Biol. 2019 Dec 16;19:554. doi: 10.1186/s12870-019-2081-7 (PMC6915933; doi:10.1186/s12870-019-2081-7)
Supplement: Supplementary file 3 — Additional files 3: GO and KEGG pathway enrichment analysis in TERM1 and TERM2. [file 12870_2019_2081_MOESM3_ESM.zip]

Archive with 6 entries (6 files):
- GO TERM1 all.P.xls
- GO TERM1.png
- GO TERM2 all.P.xls
- GO TERM2.png
- KEGG all Pathway Enrichment -TERM1.xls
- KEGG all Pathway Enrichment -TERM2 .xls
