# Supplementary material for: Anatomy and RNA-Seq reveal important gene pathways regulating sex differentiation in a functionally Androdioecious tree, Tapiscia sinensis
Source: BMC Plant Biol. 2019 Dec 16;19:554. doi: 10.1186/s12870-019-2081-7 (PMC6915933; doi:10.1186/s12870-019-2081-7)
Supplement: Supplementary file 3 — Additional files 3: GO and KEGG pathway enrichment analysis in TERM1 and TERM2. [file 12870_2019_2081_MOESM3_ESM.zip › GO TERM1 all.P.xls]

GO ID	Description	GeneRatio (2639)	BgRatio (14193)	pvalue	qvalue	geneID
GO:0006026	aminoglycan catabolic process	13	26	0.000282308390169872	0.180007958763616	Unigene0013428;Unigene0044391;Unigene0031390;Unigene0016427;Unigene0023467;Unigene0033959;Unigene0015755;Unigene0050041;Unigene0033698;Unigene0033697;Unigene0019165;Unigene0020871;Unigene0016966
GO:0044550	secondary metabolite biosynthetic process	28	81	0.000460542987044043	0.180007958763616	Unigene0016175;Unigene0050153;Unigene0010474;Unigene0013708;Unigene0020484;Unigene0035926;Unigene0021110;Unigene0005444;Unigene0052649;Unigene0025340;Unigene0045798;Unigene0048917;Unigene0010471;Unigene0031057;Unigene0037522;Unigene0039975;Unigene0022182;Unigene0047069;Unigene0004299;Unigene0024956;Unigene0007609;Unigene0004755;Unigene0035546;Unigene0036896;Unigene0036204;Unigene0006375;Unigene00…
GO:0006022	aminoglycan metabolic process	13	28	0.000701444173468435	0.180007958763616	Unigene0013428;Unigene0044391;Unigene0031390;Unigene0016427;Unigene0023467;Unigene0033959;Unigene0015755;Unigene0050041;Unigene0033698;Unigene0033697;Unigene0019165;Unigene0020871;Unigene0016966
GO:0009813	flavonoid biosynthetic process	17	43	0.0010933678198994	0.180007958763616	Unigene0008487;Unigene0022702;Unigene0028060;Unigene0027001;Unigene0038034;Unigene0015638;Unigene0021022;Unigene0025195;Unigene0052809;Unigene0004636;Unigene0051919;Unigene0025241;Unigene0047606;Unigene0029386;Unigene0005515;Unigene0016952;Unigene0022162
GO:0009698	phenylpropanoid metabolic process	29	89	0.00109393247953025	0.180007958763616	Unigene0050153;Unigene0010474;Unigene0013708;Unigene0025038;Unigene0020484;Unigene0035926;Unigene0005444;Unigene0052649;Unigene0026489;Unigene0023335;Unigene0017515;Unigene0048917;Unigene0010471;Unigene0031057;Unigene0037522;Unigene0039975;Unigene0022182;Unigene0047069;Unigene0004299;Unigene0024956;Unigene0007609;Unigene0013385;Unigene0043578;Unigene0006375;Unigene0008006;Unigene0045187;Unigene00…
GO:0019748	secondary metabolic process	42	143	0.0011156237418961	0.180007958763616	Unigene0045374;Unigene0016175;Unigene0050153;Unigene0010474;Unigene0013708;Unigene0025038;Unigene0020484;Unigene0035926;Unigene0021110;Unigene0005444;Unigene0052649;Unigene0025340;Unigene0026489;Unigene0023335;Unigene0045798;Unigene0017515;Unigene0003123;Unigene0048917;Unigene0010471;Unigene0031057;Unigene0037522;Unigene0039975;Unigene0022182;Unigene0047069;Unigene0052626;Unigene0043427;Unigene00…
GO:0007127	meiosis I	12	26	0.00119878578611123	0.180007958763616	Unigene0046822;Unigene0015624;Unigene0036803;Unigene0015623;Unigene0020346;Unigene0025037;Unigene0005061;Unigene0016381;Unigene0025036;Unigene0030567;Unigene0007580;Unigene0031698
GO:0009812	flavonoid metabolic process	22	62	0.0012200524115368	0.180007958763616	Unigene0008487;Unigene0009226;Unigene0022702;Unigene0028060;Unigene0027001;Unigene0038034;Unigene0029926;Unigene0015638;Unigene0025037;Unigene0021022;Unigene0025195;Unigene0052809;Unigene0004636;Unigene0051919;Unigene0025241;Unigene0047606;Unigene0029386;Unigene0005515;Unigene0029033;Unigene0002299;Unigene0016952;Unigene0022162
GO:0044092	negative regulation of molecular function	35	115	0.00141680642256323	0.180007958763616	Unigene0004066;Unigene0009918;Unigene0010940;Unigene0035585;Unigene0019904;Unigene0023880;Unigene0004159;Unigene0005261;Unigene0016023;Unigene0017756;Unigene0044602;Unigene0029257;Unigene0000040;Unigene0033526;Unigene0045722;Unigene0016141;Unigene0051148;Unigene0005197;Unigene0002304;Unigene0016830;Unigene0025937;Unigene0001443;Unigene0025268;Unigene0033292;Unigene0019199;Unigene0017461;Unigene00…
GO:0045143	homologous chromosome segregation	8	14	0.00145369642123631	0.180007958763616	Unigene0046822;Unigene0015624;Unigene0015623;Unigene0025037;Unigene0005061;Unigene0025036;Unigene0030567;Unigene0031698
GO:0070192	chromosome organization involved in meiotic cell cycle	8	14	0.00145369642123631	0.180007958763616	Unigene0046822;Unigene0015624;Unigene0015623;Unigene0025037;Unigene0005061;Unigene0025036;Unigene0030567;Unigene0031698
GO:0009699	phenylpropanoid biosynthetic process	19	53	0.00223964325868985	0.254219155854795	Unigene0050153;Unigene0010474;Unigene0013708;Unigene0020484;Unigene0035926;Unigene0005444;Unigene0052649;Unigene0048917;Unigene0010471;Unigene0031057;Unigene0037522;Unigene0039975;Unigene0022182;Unigene0047069;Unigene0004299;Unigene0024956;Unigene0007609;Unigene0006375;Unigene0008006
GO:0045132	meiotic chromosome segregation	8	15	0.00260951092893548	0.266618653160805	Unigene0046822;Unigene0015624;Unigene0015623;Unigene0025037;Unigene0005061;Unigene0025036;Unigene0030567;Unigene0031698
GO:0006811	ion transport	164	725	0.00293895333190517	0.266618653160805	Unigene0009359;Unigene0021236;Unigene0017700;Unigene0045374;Unigene0021206;Unigene0039998;Unigene0015048;Unigene0018034;Unigene0011442;Unigene0026830;Unigene0021207;Unigene0041760;Unigene0017699;Unigene0025620;Unigene0014209;Unigene0005699;Unigene0027871;Unigene0022733;Unigene0011326;Unigene0005078;Unigene0034305;Unigene0006438;Unigene0039338;Unigene0008592;Unigene0004180;Unigene0009491;Unigene00…
GO:0001666	response to hypoxia	5	7	0.00332758210861438	0.266618653160805	Unigene0040039;Unigene0030287;Unigene0017444;Unigene0043523;Unigene0044204
GO:0036293	response to decreased oxygen levels	5	7	0.00332758210861438	0.266618653160805	Unigene0040039;Unigene0030287;Unigene0017444;Unigene0043523;Unigene0044204
GO:0070482	response to oxygen levels	5	7	0.00332758210861438	0.266618653160805	Unigene0040039;Unigene0030287;Unigene0017444;Unigene0043523;Unigene0044204
GO:0051552	flavone metabolic process	9	19	0.00398500055005006	0.285683695942647	Unigene0008487;Unigene0022702;Unigene0027001;Unigene0038034;Unigene0021022;Unigene0025195;Unigene0004636;Unigene0025241;Unigene0022162
GO:0051553	flavone biosynthetic process	9	19	0.00398500055005006	0.285683695942647	Unigene0008487;Unigene0022702;Unigene0027001;Unigene0038034;Unigene0021022;Unigene0025195;Unigene0004636;Unigene0025241;Unigene0022162
GO:0007129	synapsis	6	10	0.00433885648283268	0.295498962567658	Unigene0046822;Unigene0025037;Unigene0005061;Unigene0025036;Unigene0030567;Unigene0031698
GO:0009962	regulation of flavonoid biosynthetic process	3	3	0.00642234314154331	0.332407082233875	Unigene0049026;Unigene0019384;Unigene0019385
GO:0010162	seed dormancy process	3	3	0.00642234314154331	0.332407082233875	Unigene0004571;Unigene0029768;Unigene0004885
GO:0010431	seed maturation	3	3	0.00642234314154331	0.332407082233875	Unigene0004571;Unigene0029768;Unigene0004885
GO:0021700	developmental maturation	3	3	0.00642234314154331	0.332407082233875	Unigene0004571;Unigene0029768;Unigene0004885
GO:0022611	dormancy process	3	3	0.00642234314154331	0.332407082233875	Unigene0004571;Unigene0029768;Unigene0004885
GO:0046246	terpene biosynthetic process	3	3	0.00642234314154331	0.332407082233875	Unigene0019884;Unigene0000813;Unigene0005576
GO:0009642	response to light intensity	28	95	0.00658905846931908	0.332407082233875	Unigene0041207;Unigene0032832;Unigene0011303;Unigene0011579;Unigene0036307;Unigene0036118;Unigene0011304;Unigene0040039;Unigene0034959;Unigene0049970;Unigene0033105;Unigene0033852;Unigene0018037;Unigene0033634;Unigene0023681;Unigene0005563;Unigene0018036;Unigene0024797;Unigene0021829;Unigene0003453;Unigene0009174;Unigene0015126;Unigene0018035;Unigene0005461;Unigene0005515;Unigene0020389;Unigene00…
GO:0008643	carbohydrate transport	9	21	0.00888498354155986	0.419070008872731	Unigene0027801;Unigene0018166;Unigene0005938;Unigene0005231;Unigene0025022;Unigene0025023;Unigene0018167;Unigene0010539;Unigene0033909
GO:0005976	polysaccharide metabolic process	61	246	0.00892224014253767	0.419070008872731	Unigene0040512;Unigene0048129;Unigene0010474;Unigene0044391;Unigene0039184;Unigene0005557;Unigene0022447;Unigene0009918;Unigene0000176;Unigene0028303;Unigene0032687;Unigene0009303;Unigene0023880;Unigene0047817;Unigene0005261;Unigene0022867;Unigene0026489;Unigene0016427;Unigene0041784;Unigene0037534;Unigene0025390;Unigene0021702;Unigene0027969;Unigene0006397;Unigene0010471;Unigene0011974;Unigene00…
GO:0015696	ammonium transport	7	15	0.012117150167444	0.550161133918334	Unigene0026830;Unigene0026429;Unigene0006886;Unigene0016069;Unigene0051545;Unigene0008325;Unigene0005721
GO:0006865	amino acid transport	19	62	0.014933228780815	0.656149339299646	Unigene0045374;Unigene0034305;Unigene0033590;Unigene0005231;Unigene0023738;Unigene0016489;Unigene0006636;Unigene0045035;Unigene0021738;Unigene0006883;Unigene0046509;Unigene0023133;Unigene0012045;Unigene0021315;Unigene0004998;Unigene0005461;Unigene0047512;Unigene0031685;Unigene0013833
GO:0010154	fruit development	13	38	0.0161943997688442	0.668438701782594	Unigene0034385;Unigene0031390;Unigene0027060;Unigene0004571;Unigene0004574;Unigene0033959;Unigene0023738;Unigene0019165;Unigene0029768;Unigene0004885;Unigene0003971;Unigene0016966;Unigene0031375
GO:0048316	seed development	13	38	0.0161943997688442	0.668438701782594	Unigene0034385;Unigene0031390;Unigene0027060;Unigene0004571;Unigene0004574;Unigene0033959;Unigene0023738;Unigene0019165;Unigene0029768;Unigene0004885;Unigene0003971;Unigene0016966;Unigene0031375
GO:0007215	glutamate receptor signaling pathway	7	16	0.0181392063933239	0.726691426407466	Unigene0031703;Unigene0048503;Unigene0040825;Unigene0019272;Unigene0006988;Unigene0042091;Unigene0011444
GO:0044765	single-organism transport	262	1261	0.0211653070421876	0.782386134963101	Unigene0009359;Unigene0027124;Unigene0021236;Unigene0017700;Unigene0045374;Unigene0021206;Unigene0030510;Unigene0039998;Unigene0050195;Unigene0015048;Unigene0018034;Unigene0017025;Unigene0031308;Unigene0011442;Unigene0001063;Unigene0044273;Unigene0039510;Unigene0007171;Unigene0026830;Unigene0021207;Unigene0041760;Unigene0017699;Unigene0025620;Unigene0032260;Unigene0031454;Unigene0026397;Unigene00…
GO:0055081	anion homeostasis	8	20	0.0212623552195159	0.782386134963101	Unigene0011323;Unigene0025596;Unigene0031336;Unigene0046550;Unigene0018160;Unigene0049888;Unigene0031335;Unigene0018563
GO:0015669	gas transport	3	4	0.0221102401092793	0.782386134963101	Unigene0046941;Unigene0026018;Unigene0015966
GO:0043900	regulation of multi-organism process	3	4	0.0221102401092793	0.782386134963101	Unigene0011780;Unigene0024334;Unigene0005009
GO:0044042	glucan metabolic process	41	163	0.022401395904469	0.782386134963101	Unigene0040512;Unigene0048129;Unigene0010474;Unigene0039184;Unigene0022447;Unigene0000176;Unigene0032687;Unigene0009303;Unigene0047817;Unigene0022867;Unigene0041784;Unigene0037534;Unigene0025390;Unigene0021702;Unigene0027969;Unigene0006397;Unigene0010471;Unigene0011974;Unigene0017295;Unigene0005071;Unigene0027968;Unigene0044413;Unigene0041822;Unigene0006242;Unigene0042586;Unigene0042825;Unigene00…
GO:0009414	response to water deprivation	10	28	0.0244732081122003	0.819554275158861	Unigene0011303;Unigene0024244;Unigene0016427;Unigene0011304;Unigene0004299;Unigene0028449;Unigene0026418;Unigene0051919;Unigene0025357;Unigene0048005
GO:0015766	disaccharide transport	4	7	0.0258723277745282	0.819554275158861	Unigene0018166;Unigene0005938;Unigene0018167;Unigene0010539
GO:0015772	oligosaccharide transport	4	7	0.0258723277745282	0.819554275158861	Unigene0018166;Unigene0005938;Unigene0018167;Unigene0010539
GO:0016137	glycoside metabolic process	4	7	0.0258723277745282	0.819554275158861	Unigene0027001;Unigene0018500;Unigene0020009;Unigene0024542
GO:0044262	cellular carbohydrate metabolic process	53	223	0.0304873615676345	0.878175262649537	Unigene0040512;Unigene0041830;Unigene0048129;Unigene0010474;Unigene0039184;Unigene0025557;Unigene0022447;Unigene0029155;Unigene0032687;Unigene0009303;Unigene0047817;Unigene0017441;Unigene0022867;Unigene0041784;Unigene0016399;Unigene0037534;Unigene0025390;Unigene0021702;Unigene0025596;Unigene0027969;Unigene0010471;Unigene0021498;Unigene0017295;Unigene0005071;Unigene0017193;Unigene0005744;Unigene00…
GO:0009808	lignin metabolic process	9	25	0.0305257584811761	0.878175262649537	Unigene0025038;Unigene0023335;Unigene0017515;Unigene0048917;Unigene0004299;Unigene0006375;Unigene0025970;Unigene0041566;Unigene0032043
GO:0000272	polysaccharide catabolic process	11	33	0.031454001271654	0.878175262649537	Unigene0005557;Unigene0009918;Unigene0028303;Unigene0023880;Unigene0005261;Unigene0016141;Unigene0002304;Unigene0016830;Unigene0025937;Unigene0009917;Unigene0013398
GO:0009415	response to water	11	33	0.031454001271654	0.878175262649537	Unigene0011303;Unigene0024244;Unigene0016427;Unigene0011304;Unigene0004299;Unigene0028449;Unigene0026418;Unigene0051919;Unigene0020930;Unigene0025357;Unigene0048005
GO:0006721	terpenoid metabolic process	20	71	0.0315908962721992	0.878175262649537	Unigene0000315;Unigene0010474;Unigene0019884;Unigene0001018;Unigene0042503;Unigene0021804;Unigene0021022;Unigene0023550;Unigene0005563;Unigene0023398;Unigene0005576;Unigene0005260;Unigene0022939;Unigene0029768;Unigene0036473;Unigene0004885;Unigene0018411;Unigene0011014;Unigene0026766;Unigene0034899
GO:0009691	cytokinin biosynthetic process	2	2	0.0345618018663789	0.878175262649537	Unigene0027537;Unigene0029575
GO:0016138	glycoside biosynthetic process	2	2	0.0345618018663789	0.878175262649537	Unigene0027001;Unigene0024542
GO:0042446	hormone biosynthetic process	2	2	0.0345618018663789	0.878175262649537	Unigene0027537;Unigene0029575
GO:0055090	acylglycerol homeostasis	2	2	0.0345618018663789	0.878175262649537	Unigene0031336;Unigene0031335
GO:0080154	regulation of fertilization	2	2	0.0345618018663789	0.878175262649537	Unigene0011780;Unigene0005009
GO:1902578	single-organism localization	262	1276	0.034814830737188	0.878175262649537	Unigene0009359;Unigene0027124;Unigene0021236;Unigene0017700;Unigene0045374;Unigene0021206;Unigene0030510;Unigene0039998;Unigene0050195;Unigene0015048;Unigene0018034;Unigene0017025;Unigene0031308;Unigene0011442;Unigene0001063;Unigene0044273;Unigene0039510;Unigene0007171;Unigene0026830;Unigene0021207;Unigene0041760;Unigene0017699;Unigene0025620;Unigene0032260;Unigene0031454;Unigene0026397;Unigene00…
GO:0010232	vascular transport	5	11	0.0378980577307157	0.938566252699448	Unigene0049964;Unigene0015151;Unigene0023339;Unigene0005831;Unigene0034899
GO:0016143	S-glycoside metabolic process	10	30	0.039354981617443	0.940449606887743	Unigene0021110;Unigene0025340;Unigene0045798;Unigene0003123;Unigene0052626;Unigene0043427;Unigene0035546;Unigene0036896;Unigene0036204;Unigene0035186
GO:0019757	glycosinolate metabolic process	10	30	0.039354981617443	0.940449606887743	Unigene0021110;Unigene0025340;Unigene0045798;Unigene0003123;Unigene0052626;Unigene0043427;Unigene0035546;Unigene0036896;Unigene0036204;Unigene0035186
GO:0042440	pigment metabolic process	15	51	0.0406323572917438	0.954233581406833	Unigene0008487;Unigene0022702;Unigene0027001;Unigene0038034;Unigene0025037;Unigene0039481;Unigene0033105;Unigene0021022;Unigene0025195;Unigene0029083;Unigene0022939;Unigene0004636;Unigene0025241;Unigene0004476;Unigene0022162
GO:0051321	meiotic cell cycle	14	47	0.0424997387892297	0.954617667084487	Unigene0046822;Unigene0015624;Unigene0036803;Unigene0015623;Unigene0020346;Unigene0025037;Unigene0005061;Unigene0016381;Unigene0025036;Unigene0000727;Unigene0030567;Unigene0007580;Unigene0031698;Unigene0000591
GO:0015698	inorganic anion transport	19	69	0.044088668309029	0.954617667084487	Unigene0005699;Unigene0006438;Unigene0031995;Unigene0000468;Unigene0046196;Unigene0015752;Unigene0047859;Unigene0032548;Unigene0005401;Unigene0016114;Unigene0037200;Unigene0019165;Unigene0035505;Unigene0035716;Unigene0009401;Unigene0016966;Unigene0045187;Unigene0022647;Unigene0016019
GO:0019400	alditol metabolic process	6	15	0.0445443105056611	0.954617667084487	Unigene0029155;Unigene0016399;Unigene0025596;Unigene0041506;Unigene0022952;Unigene0029156
GO:0008037	cell recognition	16	56	0.0452078686534394	0.954617667084487	Unigene0021501;Unigene0013066;Unigene0013831;Unigene0008549;Unigene0016224;Unigene0026352;Unigene0043680;Unigene0045095;Unigene0016225;Unigene0010987;Unigene0005335;Unigene0024156;Unigene0029788;Unigene0034509;Unigene0011739;Unigene0039635
GO:0007126	meiotic nuclear division	12	39	0.0460242632297091	0.954617667084487	Unigene0046822;Unigene0015624;Unigene0036803;Unigene0015623;Unigene0020346;Unigene0025037;Unigene0005061;Unigene0016381;Unigene0025036;Unigene0030567;Unigene0007580;Unigene0031698
GO:0015893	drug transport	22	83	0.0474274071023656	0.954617667084487	Unigene0027124;Unigene0039510;Unigene0016711;Unigene0028602;Unigene0049351;Unigene0040484;Unigene0019597;Unigene0023572;Unigene0039512;Unigene0019598;Unigene0033865;Unigene0024874;Unigene0037200;Unigene0016712;Unigene0027127;Unigene0040485;Unigene0028861;Unigene0022517;Unigene0015069;Unigene0014096;Unigene0018257;Unigene0016318
GO:0042493	response to drug	22	83	0.0474274071023656	0.954617667084487	Unigene0027124;Unigene0039510;Unigene0016711;Unigene0028602;Unigene0049351;Unigene0040484;Unigene0019597;Unigene0023572;Unigene0039512;Unigene0019598;Unigene0033865;Unigene0024874;Unigene0037200;Unigene0016712;Unigene0027127;Unigene0040485;Unigene0028861;Unigene0022517;Unigene0015069;Unigene0014096;Unigene0018257;Unigene0016318
GO:0009806	lignan metabolic process	3	5	0.0476571107369844	0.954617667084487	Unigene0013708;Unigene0031057;Unigene0047069
GO:0009807	lignan biosynthetic process	3	5	0.0476571107369844	0.954617667084487	Unigene0013708;Unigene0031057;Unigene0047069
GO:0010101	post-embryonic root morphogenesis	3	5	0.0476571107369844	0.954617667084487	Unigene0028303;Unigene0033526;Unigene0012032
GO:0098813	nuclear chromosome segregation	8	23	0.0492959821256743	0.973135024723456	Unigene0046822;Unigene0015624;Unigene0015623;Unigene0025037;Unigene0005061;Unigene0025036;Unigene0030567;Unigene0031698
GO:0045229	external encapsulating structure organization	38	158	0.0507393837531893	0.98731973799439	Unigene0010474;Unigene0023867;Unigene0049985;Unigene0042061;Unigene0009064;Unigene0009918;Unigene0000836;Unigene0001274;Unigene0023880;Unigene0005261;Unigene0052240;Unigene0010018;Unigene0013258;Unigene0006397;Unigene0030759;Unigene0021395;Unigene0010471;Unigene0016141;Unigene0028544;Unigene0020644;Unigene0021092;Unigene0002304;Unigene0044049;Unigene0016830;Unigene0032760;Unigene0025937;Unigene00…
GO:0019751	polyol metabolic process	12	40	0.0550170004192763	0.999343552016187	Unigene0034385;Unigene0029155;Unigene0017441;Unigene0016399;Unigene0025596;Unigene0040876;Unigene0041506;Unigene0002523;Unigene0022952;Unigene0029156;Unigene0047546;Unigene0034899
GO:0009900	dehiscence	5	12	0.0552573085338617	0.999343552016187	Unigene0005557;Unigene0036118;Unigene0016079;Unigene0022182;Unigene0016080
GO:0010243	response to organonitrogen compound	19	71	0.0571841322081753	0.999343552016187	Unigene0000315;Unigene0037700;Unigene0040039;Unigene0005614;Unigene0030237;Unigene0027520;Unigene0027831;Unigene0005064;Unigene0027524;Unigene0019165;Unigene0036805;Unigene0004755;Unigene0051919;Unigene0024334;Unigene0021932;Unigene0005461;Unigene0016966;Unigene0027521;Unigene0009478
GO:0071555	cell wall organization	30	122	0.0591829823761284	0.999343552016187	Unigene0010474;Unigene0023867;Unigene0042061;Unigene0009064;Unigene0009918;Unigene0000836;Unigene0001274;Unigene0023880;Unigene0005261;Unigene0052240;Unigene0010018;Unigene0013258;Unigene0006397;Unigene0021395;Unigene0016141;Unigene0021092;Unigene0002304;Unigene0044049;Unigene0016830;Unigene0025937;Unigene0047546;Unigene0010401;Unigene0025428;Unigene0028859;Unigene0009164;Unigene0030345;Unigene00…
GO:0015849	organic acid transport	29	118	0.0631208488316388	0.999343552016187	Unigene0009359;Unigene0045374;Unigene0034305;Unigene0018166;Unigene0033590;Unigene0010466;Unigene0005482;Unigene0002518;Unigene0005231;Unigene0023738;Unigene0016489;Unigene0006636;Unigene0045035;Unigene0021738;Unigene0019165;Unigene0006883;Unigene0026669;Unigene0046509;Unigene0023133;Unigene0012045;Unigene0021315;Unigene0008325;Unigene0004998;Unigene0005461;Unigene0016966;Unigene0047512;Unigene00…
GO:0046942	carboxylic acid transport	29	118	0.0631208488316388	0.999343552016187	Unigene0009359;Unigene0045374;Unigene0034305;Unigene0018166;Unigene0033590;Unigene0010466;Unigene0005482;Unigene0002518;Unigene0005231;Unigene0023738;Unigene0016489;Unigene0006636;Unigene0045035;Unigene0021738;Unigene0019165;Unigene0006883;Unigene0026669;Unigene0046509;Unigene0023133;Unigene0012045;Unigene0021315;Unigene0008325;Unigene0004998;Unigene0005461;Unigene0016966;Unigene0047512;Unigene00…
GO:0006928	movement of cell or subcellular component	4	9	0.0681448626393238	0.999343552016187	Unigene0049985;Unigene0016399;Unigene0012945;Unigene0029156
GO:0015846	polyamine transport	4	9	0.0681448626393238	0.999343552016187	Unigene0031308;Unigene0017683;Unigene0020658;Unigene0045035
GO:1903046	meiotic cell cycle process	13	46	0.0720715882611322	0.999343552016187	Unigene0046822;Unigene0015624;Unigene0036803;Unigene0015623;Unigene0020346;Unigene0025037;Unigene0005061;Unigene0016381;Unigene0025036;Unigene0000727;Unigene0030567;Unigene0007580;Unigene0031698
GO:0006073	cellular glucan metabolic process	33	139	0.0754488438716344	0.999343552016187	Unigene0040512;Unigene0048129;Unigene0010474;Unigene0039184;Unigene0022447;Unigene0032687;Unigene0009303;Unigene0047817;Unigene0022867;Unigene0041784;Unigene0037534;Unigene0025390;Unigene0021702;Unigene0027969;Unigene0010471;Unigene0017295;Unigene0005071;Unigene0027968;Unigene0044413;Unigene0006242;Unigene0042586;Unigene0042825;Unigene0031518;Unigene0043675;Unigene0016588;Unigene0030345;Unigene00…
GO:0016144	S-glycoside biosynthetic process	7	21	0.0789776023692276	0.999343552016187	Unigene0021110;Unigene0025340;Unigene0045798;Unigene0035546;Unigene0036896;Unigene0036204;Unigene0035186
GO:0019758	glycosinolate biosynthetic process	7	21	0.0789776023692276	0.999343552016187	Unigene0021110;Unigene0025340;Unigene0045798;Unigene0035546;Unigene0036896;Unigene0036204;Unigene0035186
GO:0048878	chemical homeostasis	29	121	0.0825113858912939	0.999343552016187	Unigene0011323;Unigene0051342;Unigene0036469;Unigene0027323;Unigene0043379;Unigene0002884;Unigene0012830;Unigene0025596;Unigene0000087;Unigene0006875;Unigene0040959;Unigene0031336;Unigene0030291;Unigene0046550;Unigene0040115;Unigene0021009;Unigene0016192;Unigene0018160;Unigene0049888;Unigene0004669;Unigene0031335;Unigene0009164;Unigene0020930;Unigene0016620;Unigene0028956;Unigene0052392;Unigene00…
GO:0071554	cell wall organization or biogenesis	49	218	0.0833982091718132	0.999343552016187	Unigene0010474;Unigene0044391;Unigene0023867;Unigene0042061;Unigene0009064;Unigene0035926;Unigene0009918;Unigene0000836;Unigene0052649;Unigene0031390;Unigene0001274;Unigene0023880;Unigene0013103;Unigene0005261;Unigene0052240;Unigene0026489;Unigene0010018;Unigene0033959;Unigene0043752;Unigene0013258;Unigene0027969;Unigene0006397;Unigene0021395;Unigene0019220;Unigene0010471;Unigene0016141;Unigene00…
GO:0001101	response to acid chemical	110	524	0.0850853022166444	0.999343552016187	Unigene0043615;Unigene0045374;Unigene0041207;Unigene0034385;Unigene0000315;Unigene0007304;Unigene0026830;Unigene0011706;Unigene0007574;Unigene0011303;Unigene0023506;Unigene0019884;Unigene0024137;Unigene0047838;Unigene0021110;Unigene0052768;Unigene0022733;Unigene0016395;Unigene0024244;Unigene0006438;Unigene0033947;Unigene0014836;Unigene0044492;Unigene0051974;Unigene0016199;Unigene0004571;Unigene00…
GO:0006812	cation transport	89	419	0.0899994939475556	0.999343552016187	Unigene0017700;Unigene0015048;Unigene0018034;Unigene0026830;Unigene0041760;Unigene0017699;Unigene0025620;Unigene0014209;Unigene0027871;Unigene0022733;Unigene0011326;Unigene0005078;Unigene0006438;Unigene0009491;Unigene0051342;Unigene0013280;Unigene0012803;Unigene0012805;Unigene0030036;Unigene0036469;Unigene0027323;Unigene0010105;Unigene0045845;Unigene0002884;Unigene0026429;Unigene0011815;Unigene00…
GO:0006140	regulation of nucleotide metabolic process	2	3	0.09084071931605	0.999343552016187	Unigene0005197;Unigene0019199
GO:0009753	response to jasmonic acid	2	3	0.09084071931605	0.999343552016187	Unigene0047606;Unigene0016952
GO:0019357	nicotinate nucleotide biosynthetic process	2	3	0.09084071931605	0.999343552016187	Unigene0033989;Unigene0033991
GO:0046497	nicotinate nucleotide metabolic process	2	3	0.09084071931605	0.999343552016187	Unigene0033989;Unigene0033991
GO:0051173	positive regulation of nitrogen compound metabolic process	2	3	0.09084071931605	0.999343552016187	Unigene0016175;Unigene0019220
GO:0042743	hydrogen peroxide metabolic process	8	26	0.0941721737399855	0.999343552016187	Unigene0004256;Unigene0042262;Unigene0039481;Unigene0040959;Unigene0042263;Unigene0035599;Unigene0015126;Unigene0024731
GO:0051273	beta-glucan metabolic process	21	85	0.097478267692841	0.999343552016187	Unigene0048129;Unigene0010474;Unigene0039184;Unigene0022447;Unigene0041784;Unigene0037534;Unigene0025390;Unigene0021702;Unigene0027969;Unigene0010471;Unigene0005071;Unigene0027968;Unigene0006242;Unigene0043675;Unigene0016588;Unigene0030345;Unigene0039183;Unigene0037427;Unigene0002919;Unigene0043677;Unigene0002566
GO:0044264	cellular polysaccharide metabolic process	35	152	0.0977510400334081	0.999343552016187	Unigene0040512;Unigene0048129;Unigene0010474;Unigene0039184;Unigene0022447;Unigene0032687;Unigene0009303;Unigene0047817;Unigene0022867;Unigene0041784;Unigene0037534;Unigene0025390;Unigene0021702;Unigene0027969;Unigene0010471;Unigene0017295;Unigene0005071;Unigene0027968;Unigene0044413;Unigene0006242;Unigene0025195;Unigene0042586;Unigene0042825;Unigene0031518;Unigene0043675;Unigene0004636;Unigene00…
GO:0009793	embryo development ending in seed dormancy	10	35	0.100436818888264	0.999343552016187	Unigene0034385;Unigene0031390;Unigene0027060;Unigene0004574;Unigene0033959;Unigene0023738;Unigene0019165;Unigene0003971;Unigene0016966;Unigene0031375
GO:0010466	negative regulation of peptidase activity	5	14	0.101396484553454	0.999343552016187	Unigene0004159;Unigene0016023;Unigene0000040;Unigene0001443;Unigene0050893
GO:0052547	regulation of peptidase activity	5	14	0.101396484553454	0.999343552016187	Unigene0004159;Unigene0016023;Unigene0000040;Unigene0001443;Unigene0050893
GO:0044711	single-organism biosynthetic process	132	641	0.101403434817365	0.999343552016187	Unigene0009243;Unigene0003964;Unigene0016175;Unigene0050153;Unigene0010474;Unigene0013708;Unigene0008487;Unigene0016564;Unigene0020484;Unigene0047732;Unigene0043714;Unigene0019884;Unigene0025620;Unigene0035926;Unigene0021110;Unigene0005444;Unigene0014209;Unigene0052649;Unigene0001274;Unigene0005078;Unigene0025340;Unigene0006438;Unigene0005558;Unigene0033458;Unigene0022702;Unigene0014208;Unigene00…
GO:0050801	ion homeostasis	23	95	0.102854037062749	0.999343552016187	Unigene0011323;Unigene0051342;Unigene0036469;Unigene0027323;Unigene0043379;Unigene0002884;Unigene0025596;Unigene0000087;Unigene0006875;Unigene0031336;Unigene0030291;Unigene0046550;Unigene0040115;Unigene0016192;Unigene0018160;Unigene0049888;Unigene0031335;Unigene0009164;Unigene0020930;Unigene0028956;Unigene0052392;Unigene0018563;Unigene0009478
GO:0016310	phosphorylation	71	332	0.106653424309338	0.999343552016187	Unigene0026882;Unigene0001877;Unigene0014443;Unigene0003849;Unigene0030786;Unigene0047082;Unigene0035899;Unigene0027350;Unigene0017265;Unigene0042486;Unigene0026114;Unigene0036027;Unigene0001697;Unigene0013103;Unigene0022602;Unigene0029916;Unigene0017262;Unigene0025804;Unigene0021135;Unigene0048496;Unigene0034026;Unigene0011652;Unigene0003473;Unigene0036533;Unigene0030007;Unigene0013757;Unigene00…
GO:0002252	immune effector process	8	27	0.113018388500557	0.999343552016187	Unigene0030287;Unigene0040959;Unigene0019165;Unigene0019234;Unigene0016966;Unigene0018957;Unigene0042644;Unigene0009478
GO:0008299	isoprenoid biosynthetic process	10	36	0.117004762076119	0.999343552016187	Unigene0010474;Unigene0019884;Unigene0000813;Unigene0042503;Unigene0005576;Unigene0027743;Unigene0022939;Unigene0036473;Unigene0011014;Unigene0026766
GO:0046148	pigment biosynthetic process	12	45	0.117077367776756	0.999343552016187	Unigene0008487;Unigene0022702;Unigene0027001;Unigene0038034;Unigene0039481;Unigene0033105;Unigene0021022;Unigene0025195;Unigene0022939;Unigene0004636;Unigene0025241;Unigene0022162
GO:0071669	plant-type cell wall organization or biogenesis	15	59	0.120308017074423	0.999343552016187	Unigene0010474;Unigene0042061;Unigene0035926;Unigene0000836;Unigene0052649;Unigene0013258;Unigene0006397;Unigene0019220;Unigene0010471;Unigene0022182;Unigene0007399;Unigene0009164;Unigene0030345;Unigene0015581;Unigene0006375
GO:0048441	petal development	3	7	0.124663813809039	0.999343552016187	Unigene0023503;Unigene0022494;Unigene0033259
GO:0048465	corolla development	3	7	0.124663813809039	0.999343552016187	Unigene0023503;Unigene0022494;Unigene0033259
GO:0030243	cellulose metabolic process	16	64	0.1248627850909	0.999343552016187	Unigene0048129;Unigene0010474;Unigene0039184;Unigene0022447;Unigene0037534;Unigene0025390;Unigene0027969;Unigene0010471;Unigene0005071;Unigene0027968;Unigene0006242;Unigene0043675;Unigene0016588;Unigene0030345;Unigene0039183;Unigene0043677
GO:0071705	nitrogen compound transport	44	200	0.125011656086323	0.999343552016187	Unigene0045374;Unigene0050195;Unigene0031308;Unigene0026830;Unigene0012095;Unigene0034305;Unigene0028670;Unigene0033590;Unigene0026429;Unigene0017683;Unigene0025181;Unigene0049540;Unigene0005231;Unigene0020658;Unigene0000195;Unigene0006886;Unigene0023738;Unigene0016489;Unigene0006636;Unigene0045035;Unigene0016069;Unigene0021738;Unigene0047859;Unigene0028413;Unigene0036655;Unigene0006883;Unigene00…
GO:0007059	chromosome segregation	9	32	0.125113684213846	0.999343552016187	Unigene0046822;Unigene0015624;Unigene0015623;Unigene0025037;Unigene0005061;Unigene0023738;Unigene0025036;Unigene0030567;Unigene0031698
GO:0030162	regulation of proteolysis	6	19	0.125201449843248	0.999343552016187	Unigene0034096;Unigene0004159;Unigene0016023;Unigene0000040;Unigene0001443;Unigene0050893
GO:0051346	negative regulation of hydrolase activity	5	15	0.129822571577351	0.999343552016187	Unigene0004159;Unigene0016023;Unigene0000040;Unigene0001443;Unigene0050893
GO:0006323	DNA packaging	4	11	0.131328378372164	0.999343552016187	Unigene0015624;Unigene0041036;Unigene0015623;Unigene0041037
GO:0032504	multicellular organism reproduction	8	28	0.133735455266427	0.999343552016187	Unigene0005557;Unigene0004571;Unigene0036118;Unigene0016079;Unigene0022182;Unigene0016080;Unigene0029768;Unigene0004885
GO:0048609	multicellular organismal reproductive process	8	28	0.133735455266427	0.999343552016187	Unigene0005557;Unigene0004571;Unigene0036118;Unigene0016079;Unigene0022182;Unigene0016080;Unigene0029768;Unigene0004885
GO:0009845	seed germination	11	42	0.143154788047361	0.999343552016187	Unigene0000315;Unigene0046723;Unigene0013603;Unigene0025037;Unigene0033105;Unigene0020388;Unigene0036785;Unigene0035058;Unigene0035238;Unigene0021402;Unigene0020389
GO:0090351	seedling development	11	42	0.143154788047361	0.999343552016187	Unigene0000315;Unigene0046723;Unigene0013603;Unigene0025037;Unigene0033105;Unigene0020388;Unigene0036785;Unigene0035058;Unigene0035238;Unigene0021402;Unigene0020389
GO:0005984	disaccharide metabolic process	14	56	0.144460160910934	0.999343552016187	Unigene0041830;Unigene0025557;Unigene0021498;Unigene0017193;Unigene0005744;Unigene0044413;Unigene0042586;Unigene0037777;Unigene0023726;Unigene0018451;Unigene0027597;Unigene0024071;Unigene0038600;Unigene0009627
GO:0006720	isoprenoid metabolic process	24	104	0.14651841445694	0.999343552016187	Unigene0000315;Unigene0010474;Unigene0019884;Unigene0017018;Unigene0000813;Unigene0001018;Unigene0042503;Unigene0021804;Unigene0021022;Unigene0023550;Unigene0005563;Unigene0023398;Unigene0005576;Unigene0027743;Unigene0005260;Unigene0022939;Unigene0029768;Unigene0036473;Unigene0004885;Unigene0018411;Unigene0011014;Unigene0026572;Unigene0026766;Unigene0034899
GO:0009620	response to fungus	28	124	0.1515573764046	0.999343552016187	Unigene0010474;Unigene0022332;Unigene0011303;Unigene0020272;Unigene0016427;Unigene0011304;Unigene0010821;Unigene0029288;Unigene0024534;Unigene0050041;Unigene0020388;Unigene0052842;Unigene0052626;Unigene0036785;Unigene0035058;Unigene0004755;Unigene0013385;Unigene0004885;Unigene0029317;Unigene0024334;Unigene0044204;Unigene0019313;Unigene0020389;Unigene0013234;Unigene0016620;Unigene0041971;Unigene00…
GO:0010087	phloem or xylem histogenesis	6	20	0.152168584909285	0.999343552016187	Unigene0018776;Unigene0011561;Unigene0046947;Unigene0028124;Unigene0003971;Unigene0031375
GO:0022604	regulation of cell morphogenesis	6	20	0.152168584909285	0.999343552016187	Unigene0024615;Unigene0039852;Unigene0005009;Unigene0002919;Unigene0036339;Unigene0002566
GO:0009664	plant-type cell wall organization	8	29	0.156227574158301	0.999343552016187	Unigene0010474;Unigene0042061;Unigene0000836;Unigene0013258;Unigene0006397;Unigene0009164;Unigene0030345;Unigene0015581
GO:0000023	maltose metabolic process	2	4	0.159571198522821	0.999343552016187	Unigene0005744;Unigene0042586
GO:0006521	regulation of cellular amino acid metabolic process	2	4	0.159571198522821	0.999343552016187	Unigene0019220;Unigene0035599
GO:0006566	threonine metabolic process	2	4	0.159571198522821	0.999343552016187	Unigene0026719;Unigene0005155
GO:0007135	meiosis II	2	4	0.159571198522821	0.999343552016187	Unigene0015624;Unigene0015623
GO:0009735	response to cytokinin	2	4	0.159571198522821	0.999343552016187	Unigene0047606;Unigene0016952
GO:0009873	ethylene-activated signaling pathway	2	4	0.159571198522821	0.999343552016187	Unigene0035599;Unigene0010963
GO:0030002	cellular anion homeostasis	2	4	0.159571198522821	0.999343552016187	Unigene0025596;Unigene0018563
GO:0030261	chromosome condensation	2	4	0.159571198522821	0.999343552016187	Unigene0015624;Unigene0015623
GO:0033238	regulation of cellular amine metabolic process	2	4	0.159571198522821	0.999343552016187	Unigene0019220;Unigene0035599
GO:0045144	meiotic sister chromatid segregation	2	4	0.159571198522821	0.999343552016187	Unigene0015624;Unigene0015623
GO:0051177	meiotic sister chromatid cohesion	2	4	0.159571198522821	0.999343552016187	Unigene0015624;Unigene0015623
GO:0071369	cellular response to ethylene stimulus	2	4	0.159571198522821	0.999343552016187	Unigene0035599;Unigene0010963
GO:0072502	cellular trivalent inorganic anion homeostasis	2	4	0.159571198522821	0.999343552016187	Unigene0025596;Unigene0018563
GO:0005991	trehalose metabolic process	5	16	0.16138402548839	0.999343552016187	Unigene0041830;Unigene0025557;Unigene0021498;Unigene0037777;Unigene0009627
GO:0019932	second-messenger-mediated signaling	5	16	0.16138402548839	0.999343552016187	Unigene0034385;Unigene0048798;Unigene0047838;Unigene0012945;Unigene0033507
GO:0006596	polyamine biosynthetic process	4	12	0.169363913291315	0.999343552016187	Unigene0005020;Unigene0000070;Unigene0034670;Unigene0045354
GO:0009309	amine biosynthetic process	4	12	0.169363913291315	0.999343552016187	Unigene0005020;Unigene0000070;Unigene0034670;Unigene0045354
GO:0009733	response to auxin	4	12	0.169363913291315	0.999343552016187	Unigene0004536;Unigene0025195;Unigene0037200;Unigene0004636
GO:0019363	pyridine nucleotide biosynthetic process	4	12	0.169363913291315	0.999343552016187	Unigene0033989;Unigene0033991;Unigene0033990;Unigene0046594
GO:0042214	terpene metabolic process	4	12	0.169363913291315	0.999343552016187	Unigene0019884;Unigene0000813;Unigene0005576;Unigene0026572
GO:0042401	cellular biogenic amine biosynthetic process	4	12	0.169363913291315	0.999343552016187	Unigene0005020;Unigene0000070;Unigene0034670;Unigene0045354
GO:0008152	metabolic process	1996	10630	0.172397620419704	0.999343552016187	Unigene0026882;Unigene0043526;Unigene0008536;Unigene0016142;Unigene0006737;Unigene0017681;Unigene0023352;Unigene0004142;Unigene0035287;Unigene0039591;Unigene0046822;Unigene0002366;Unigene0013428;Unigene0030088;Unigene0024860;Unigene0041852;Unigene0040570;Unigene0009233;Unigene0005449;Unigene0015636;Unigene0033859;Unigene0040512;Unigene0036341;Unigene0000516;Unigene0012525;Unigene0042183;Unigene00…
GO:0010065	primary meristem tissue development	3	8	0.172924422734681	0.999343552016187	Unigene0034385;Unigene0003971;Unigene0031375
GO:0010233	phloem transport	3	8	0.172924422734681	0.999343552016187	Unigene0049964;Unigene0023339;Unigene0034899
GO:0048508	embryonic meristem development	3	8	0.172924422734681	0.999343552016187	Unigene0034385;Unigene0003971;Unigene0031375
GO:0071941	nitrogen cycle metabolic process	3	8	0.172924422734681	0.999343552016187	Unigene0033422;Unigene0015966;Unigene0000650
GO:0006820	anion transport	51	242	0.178765398543785	0.999343552016187	Unigene0009359;Unigene0045374;Unigene0005699;Unigene0034305;Unigene0006438;Unigene0018166;Unigene0031995;Unigene0033590;Unigene0000468;Unigene0010466;Unigene0046196;Unigene0005482;Unigene0002518;Unigene0005231;Unigene0015752;Unigene0023738;Unigene0016489;Unigene0006636;Unigene0045035;Unigene0021738;Unigene0047859;Unigene0032548;Unigene0005401;Unigene0016114;Unigene0037200;Unigene0036655;Unigene00…
GO:0015672	monovalent inorganic cation transport	39	182	0.18466245936905	0.999343552016187	Unigene0026830;Unigene0025620;Unigene0014209;Unigene0005078;Unigene0051342;Unigene0013280;Unigene0012803;Unigene0012805;Unigene0036469;Unigene0045845;Unigene0002884;Unigene0026429;Unigene0046298;Unigene0011699;Unigene0049723;Unigene0006886;Unigene0011700;Unigene0006829;Unigene0016069;Unigene0030291;Unigene0008293;Unigene0004978;Unigene0016590;Unigene0012804;Unigene0036473;Unigene0008245;Unigene00…
GO:0000079	regulation of cyclin-dependent protein serine/threonine kinase activity	1	1	0.185936729373635	0.999343552016187	Unigene0047897
GO:0006216	cytidine catabolic process	1	1	0.185936729373635	0.999343552016187	Unigene0018668
GO:0006791	sulfur utilization	1	1	0.185936729373635	0.999343552016187	Unigene0023114
GO:0006986	response to unfolded protein	1	1	0.185936729373635	0.999343552016187	Unigene0040039
GO:0009164	nucleoside catabolic process	1	1	0.185936729373635	0.999343552016187	Unigene0018668
GO:0009624	response to nematode	1	1	0.185936729373635	0.999343552016187	Unigene0010200
GO:0009712	catechol-containing compound metabolic process	1	1	0.185936729373635	0.999343552016187	Unigene0035926
GO:0009713	catechol-containing compound biosynthetic process	1	1	0.185936729373635	0.999343552016187	Unigene0035926
GO:0009953	dorsal/ventral pattern formation	1	1	0.185936729373635	0.999343552016187	Unigene0003971
GO:0009954	proximal/distal pattern formation	1	1	0.185936729373635	0.999343552016187	Unigene0051560
GO:0015959	diadenosine polyphosphate metabolic process	1	1	0.185936729373635	0.999343552016187	Unigene0024277
GO:0015961	diadenosine polyphosphate catabolic process	1	1	0.185936729373635	0.999343552016187	Unigene0024277
GO:0019627	urea metabolic process	1	1	0.185936729373635	0.999343552016187	Unigene0033422
GO:0032890	regulation of organic acid transport	1	1	0.185936729373635	0.999343552016187	Unigene0020912
GO:0033240	positive regulation of cellular amine metabolic process	1	1	0.185936729373635	0.999343552016187	Unigene0019220
GO:0033397	zeatin metabolic process	1	1	0.185936729373635	0.999343552016187	Unigene0027537
GO:0033398	zeatin biosynthetic process	1	1	0.185936729373635	0.999343552016187	Unigene0027537
GO:0035337	fatty-acyl-CoA metabolic process	1	1	0.185936729373635	0.999343552016187	Unigene0003427
GO:0042454	ribonucleoside catabolic process	1	1	0.185936729373635	0.999343552016187	Unigene0018668
GO:0045764	positive regulation of cellular amino acid metabolic process	1	1	0.185936729373635	0.999343552016187	Unigene0019220
GO:0046087	cytidine metabolic process	1	1	0.185936729373635	0.999343552016187	Unigene0018668
GO:0046133	pyrimidine ribonucleoside catabolic process	1	1	0.185936729373635	0.999343552016187	Unigene0018668
GO:0046135	pyrimidine nucleoside catabolic process	1	1	0.185936729373635	0.999343552016187	Unigene0018668
GO:0046189	phenol-containing compound biosynthetic process	1	1	0.185936729373635	0.999343552016187	Unigene0035926
GO:0046777	protein autophosphorylation	1	1	0.185936729373635	0.999343552016187	Unigene0003849
GO:0048575	short-day photoperiodism, flowering	1	1	0.185936729373635	0.999343552016187	Unigene0004129
GO:0051952	regulation of amine transport	1	1	0.185936729373635	0.999343552016187	Unigene0020912
GO:0051955	regulation of amino acid transport	1	1	0.185936729373635	0.999343552016187	Unigene0020912
GO:0098602	single organism cell adhesion	1	1	0.185936729373635	0.999343552016187	Unigene0036584
GO:1901656	glycoside transport	1	1	0.185936729373635	0.999343552016187	Unigene0018167
GO:1904029	regulation of cyclin-dependent protein kinase activity	1	1	0.185936729373635	0.999343552016187	Unigene0047897
GO:2000377	regulation of reactive oxygen species metabolic process	1	1	0.185936729373635	0.999343552016187	Unigene0015126
GO:0007166	cell surface receptor signaling pathway	9	35	0.189626529783188	0.999343552016187	Unigene0021135;Unigene0031703;Unigene0048503;Unigene0040825;Unigene0019272;Unigene0038010;Unigene0006988;Unigene0042091;Unigene0011444
GO:0000280	nuclear division	13	54	0.191579706407929	0.999343552016187	Unigene0046822;Unigene0050812;Unigene0015624;Unigene0036803;Unigene0015623;Unigene0020346;Unigene0025037;Unigene0005061;Unigene0016381;Unigene0025036;Unigene0030567;Unigene0007580;Unigene0031698
GO:0048468	cell development	39	183	0.194628124080525	0.999343552016187	Unigene0039184;Unigene0042061;Unigene0015151;Unigene0029208;Unigene0023179;Unigene0003836;Unigene0018640;Unigene0027060;Unigene0052240;Unigene0014974;Unigene0016399;Unigene0013258;Unigene0046298;Unigene0030759;Unigene0015046;Unigene0010471;Unigene0037650;Unigene0013437;Unigene0018037;Unigene0018036;Unigene0005858;Unigene0026466;Unigene0037200;Unigene0032557;Unigene0029156;Unigene0006026;Unigene00…
GO:0072348	sulfur compound transport	7	26	0.195613786396909	0.999343552016187	Unigene0049964;Unigene0005699;Unigene0023339;Unigene0046196;Unigene0005401;Unigene0016114;Unigene0035505
GO:0043086	negative regulation of catalytic activity	5	17	0.195647396911129	0.999343552016187	Unigene0004159;Unigene0016023;Unigene0000040;Unigene0001443;Unigene0050893
GO:0043647	inositol phosphate metabolic process	5	17	0.195647396911129	0.999343552016187	Unigene0034385;Unigene0040876;Unigene0002523;Unigene0047546;Unigene0034899
GO:0045861	negative regulation of proteolysis	5	17	0.195647396911129	0.999343552016187	Unigene0004159;Unigene0016023;Unigene0000040;Unigene0001443;Unigene0050893
GO:0072593	reactive oxygen species metabolic process	10	40	0.196861814719029	0.999343552016187	Unigene0004256;Unigene0042262;Unigene0007321;Unigene0039481;Unigene0040959;Unigene0042263;Unigene0023681;Unigene0035599;Unigene0015126;Unigene0024731
GO:1901657	glycosyl compound metabolic process	30	138	0.197329065692522	0.999343552016187	Unigene0021110;Unigene0005078;Unigene0025340;Unigene0012803;Unigene0045798;Unigene0027001;Unigene0012805;Unigene0045845;Unigene0003123;Unigene0011699;Unigene0011700;Unigene0006829;Unigene0052626;Unigene0043427;Unigene0018668;Unigene0012804;Unigene0035546;Unigene0036896;Unigene0050363;Unigene0036517;Unigene0036204;Unigene0018500;Unigene0024329;Unigene0027053;Unigene0020009;Unigene0016449;Unigene00…
GO:0009311	oligosaccharide metabolic process	15	64	0.198270750108206	0.999343552016187	Unigene0041830;Unigene0025557;Unigene0021498;Unigene0017193;Unigene0005744;Unigene0044413;Unigene0042586;Unigene0037777;Unigene0023726;Unigene0018451;Unigene0027597;Unigene0024071;Unigene0038600;Unigene0002135;Unigene0009627
GO:0072330	monocarboxylic acid biosynthetic process	11	45	0.202591975430134	0.999343552016187	Unigene0010474;Unigene0036118;Unigene0002870;Unigene0039224;Unigene0030287;Unigene0040930;Unigene0040931;Unigene0009129;Unigene0031930;Unigene0018957;Unigene0025357
GO:0006722	triterpenoid metabolic process	4	13	0.210654681330854	0.999343552016187	Unigene0001018;Unigene0042503;Unigene0018411;Unigene0026766
GO:0006955	immune response	14	60	0.213816768046658	0.999343552016187	Unigene0021110;Unigene0004256;Unigene0025022;Unigene0025023;Unigene0035599;Unigene0036805;Unigene0005461;Unigene0044204;Unigene0051560;Unigene0018500;Unigene0004837;Unigene0030825;Unigene0018957;Unigene0045187
GO:0045087	innate immune response	14	60	0.213816768046658	0.999343552016187	Unigene0021110;Unigene0004256;Unigene0025022;Unigene0025023;Unigene0035599;Unigene0036805;Unigene0005461;Unigene0044204;Unigene0051560;Unigene0018500;Unigene0004837;Unigene0030825;Unigene0018957;Unigene0045187
GO:0009719	response to endogenous stimulus	104	521	0.22212588182044	0.999343552016187	Unigene0045374;Unigene0041207;Unigene0016175;Unigene0041334;Unigene0000315;Unigene0026314;Unigene0007304;Unigene0021110;Unigene0016395;Unigene0015151;Unigene0031781;Unigene0005558;Unigene0027060;Unigene0051974;Unigene0017878;Unigene0037277;Unigene0016914;Unigene0004571;Unigene0021135;Unigene0019336;Unigene0037700;Unigene0044471;Unigene0040039;Unigene0049954;Unigene0005614;Unigene0033526;Unigene00…
GO:1901698	response to nitrogen compound	21	95	0.222901993369631	0.999343552016187	Unigene0000315;Unigene0037700;Unigene0040039;Unigene0005614;Unigene0030237;Unigene0003823;Unigene0027520;Unigene0027831;Unigene0005064;Unigene0027524;Unigene0019165;Unigene0036805;Unigene0004755;Unigene0051919;Unigene0024334;Unigene0021932;Unigene0005461;Unigene0051560;Unigene0016966;Unigene0027521;Unigene0009478
GO:1901659	glycosyl compound biosynthetic process	23	105	0.22336178437398	0.999343552016187	Unigene0021110;Unigene0005078;Unigene0025340;Unigene0012803;Unigene0045798;Unigene0027001;Unigene0012805;Unigene0045845;Unigene0011699;Unigene0011700;Unigene0006829;Unigene0012804;Unigene0035546;Unigene0036896;Unigene0050363;Unigene0036517;Unigene0036204;Unigene0024329;Unigene0016449;Unigene0015603;Unigene0035186;Unigene0024542;Unigene0044577
GO:0009734	auxin-activated signaling pathway	3	9	0.22531420278236	0.999343552016187	Unigene0025195;Unigene0037200;Unigene0004636
GO:0022610	biological adhesion	3	9	0.22531420278236	0.999343552016187	Unigene0037178;Unigene0030759;Unigene0036584
GO:0071365	cellular response to auxin stimulus	3	9	0.22531420278236	0.999343552016187	Unigene0025195;Unigene0037200;Unigene0004636
GO:1901137	carbohydrate derivative biosynthetic process	44	212	0.231330675185471	0.999343552016187	Unigene0041334;Unigene0016564;Unigene0025620;Unigene0021110;Unigene0014209;Unigene0005078;Unigene0025340;Unigene0005558;Unigene0011585;Unigene0016941;Unigene0014208;Unigene0012803;Unigene0045798;Unigene0027001;Unigene0020348;Unigene0012805;Unigene0045845;Unigene0038998;Unigene0011699;Unigene0011700;Unigene0033891;Unigene0006829;Unigene0025195;Unigene0045925;Unigene0005089;Unigene0007041;Unigene00…
GO:0006074	(1->3)-beta-D-glucan metabolic process	5	18	0.232128085617618	0.999343552016187	Unigene0041784;Unigene0021702;Unigene0037427;Unigene0002919;Unigene0002566
GO:0009832	plant-type cell wall biogenesis	8	32	0.23297300579657	0.999343552016187	Unigene0010474;Unigene0035926;Unigene0052649;Unigene0019220;Unigene0010471;Unigene0022182;Unigene0007399;Unigene0006375
GO:0000902	cell morphogenesis	42	202	0.233683718218201	0.999343552016187	Unigene0016175;Unigene0042061;Unigene0022291;Unigene0015151;Unigene0003836;Unigene0018640;Unigene0027060;Unigene0052240;Unigene0016914;Unigene0014974;Unigene0036418;Unigene0016399;Unigene0009167;Unigene0013258;Unigene0052611;Unigene0030759;Unigene0015046;Unigene0019220;Unigene0010471;Unigene0037650;Unigene0013437;Unigene0018037;Unigene0000443;Unigene0018036;Unigene0005858;Unigene0026466;Unigene00…
GO:0006040	amino sugar metabolic process	2	5	0.234180590380045	0.999343552016187	Unigene0001907;Unigene0041434
GO:0007131	reciprocal meiotic recombination	2	5	0.234180590380045	0.999343552016187	Unigene0016381;Unigene0007580
GO:0008645	hexose transport	2	5	0.234180590380045	0.999343552016187	Unigene0027801;Unigene0005231
GO:0009690	cytokinin metabolic process	2	5	0.234180590380045	0.999343552016187	Unigene0027537;Unigene0029575
GO:0015749	monosaccharide transport	2	5	0.234180590380045	0.999343552016187	Unigene0027801;Unigene0005231
GO:0035825	reciprocal DNA recombination	2	5	0.234180590380045	0.999343552016187	Unigene0016381;Unigene0007580
GO:0042126	nitrate metabolic process	2	5	0.234180590380045	0.999343552016187	Unigene0032156;Unigene0011074
GO:0048572	short-day photoperiodism	2	5	0.234180590380045	0.999343552016187	Unigene0009570;Unigene0004129
GO:2001057	reactive nitrogen species metabolic process	2	5	0.234180590380045	0.999343552016187	Unigene0032156;Unigene0011074
GO:0000904	cell morphogenesis involved in differentiation	28	131	0.235623425924569	0.999343552016187	Unigene0042061;Unigene0015151;Unigene0003836;Unigene0018640;Unigene0027060;Unigene0052240;Unigene0014974;Unigene0016399;Unigene0013258;Unigene0030759;Unigene0015046;Unigene0037650;Unigene0013437;Unigene0018037;Unigene0018036;Unigene0005858;Unigene0026466;Unigene0029156;Unigene0006026;Unigene0016325;Unigene0009164;Unigene0026788;Unigene0018035;Unigene0001808;Unigene0026043;Unigene0030491;Unigene00…
GO:0009886	post-embryonic morphogenesis	6	23	0.245696607840147	0.999343552016187	Unigene0028303;Unigene0023503;Unigene0033526;Unigene0005079;Unigene0040894;Unigene0012032
GO:0048229	gametophyte development	47	229	0.247995925544327	0.999343552016187	Unigene0049985;Unigene0011323;Unigene0041036;Unigene0015151;Unigene0014974;Unigene0036118;Unigene0041672;Unigene0020346;Unigene0030036;Unigene0041674;Unigene0043339;Unigene0005061;Unigene0045653;Unigene0012830;Unigene0027969;Unigene0042546;Unigene0000917;Unigene0036953;Unigene0041669;Unigene0028544;Unigene0020644;Unigene0046550;Unigene0004299;Unigene0032760;Unigene0018160;Unigene0049888;Unigene00…
GO:0009639	response to red or far red light	22	102	0.253814492622676	0.999343552016187	Unigene0012408;Unigene0045374;Unigene0000315;Unigene0050812;Unigene0038609;Unigene0038907;Unigene0016914;Unigene0037700;Unigene0019621;Unigene0052611;Unigene0047518;Unigene0033105;Unigene0009943;Unigene0018037;Unigene0004536;Unigene0015463;Unigene0018036;Unigene0029768;Unigene0018035;Unigene0051560;Unigene0030491;Unigene0006815
GO:0034754	cellular hormone metabolic process	4	14	0.254357960041814	0.999343552016187	Unigene0008442;Unigene0021110;Unigene0027537;Unigene0029575
GO:0005975	carbohydrate metabolic process	109	552	0.25450546951291	0.999343552016187	Unigene0040512;Unigene0041830;Unigene0034385;Unigene0041334;Unigene0048129;Unigene0010474;Unigene0044391;Unigene0039184;Unigene0005183;Unigene0042061;Unigene0005557;Unigene0025557;Unigene0027350;Unigene0011323;Unigene0022447;Unigene0009918;Unigene0000176;Unigene0024489;Unigene0029155;Unigene0028303;Unigene0032687;Unigene0009303;Unigene0023880;Unigene0047817;Unigene0011585;Unigene0017441;Unigene00…
GO:0006468	protein phosphorylation	51	251	0.262105703638364	0.999343552016187	Unigene0001877;Unigene0014443;Unigene0003849;Unigene0030786;Unigene0035899;Unigene0042486;Unigene0026114;Unigene0036027;Unigene0001697;Unigene0013103;Unigene0022602;Unigene0029916;Unigene0025804;Unigene0021135;Unigene0048496;Unigene0011652;Unigene0003473;Unigene0036533;Unigene0030007;Unigene0028762;Unigene0029288;Unigene0027593;Unigene0051775;Unigene0018066;Unigene0031514;Unigene0008613;Unigene00…
GO:0009165	nucleotide biosynthetic process	36	174	0.26458010443717	0.999343552016187	Unigene0016564;Unigene0047732;Unigene0043714;Unigene0025620;Unigene0014209;Unigene0001274;Unigene0005078;Unigene0005558;Unigene0014208;Unigene0012803;Unigene0033989;Unigene0020348;Unigene0012805;Unigene0045845;Unigene0000634;Unigene0011699;Unigene0011700;Unigene0006829;Unigene0033991;Unigene0039200;Unigene0045925;Unigene0033990;Unigene0005089;Unigene0007041;Unigene0016563;Unigene0012804;Unigene00…
GO:0070085	glycosylation	10	43	0.268620846759469	0.999343552016187	Unigene0041334;Unigene0039184;Unigene0024489;Unigene0011585;Unigene0038998;Unigene0033891;Unigene0041743;Unigene0040733;Unigene0039183;Unigene0041742
GO:0098771	inorganic ion homeostasis	14	63	0.273677771315717	0.999343552016187	Unigene0051342;Unigene0036469;Unigene0027323;Unigene0043379;Unigene0002884;Unigene0025596;Unigene0006875;Unigene0030291;Unigene0040115;Unigene0016192;Unigene0009164;Unigene0052392;Unigene0018563;Unigene0009478
GO:0016052	carbohydrate catabolic process	15	68	0.273843948659623	0.999343552016187	Unigene0005557;Unigene0009918;Unigene0028303;Unigene0023880;Unigene0005261;Unigene0016141;Unigene0044413;Unigene0002304;Unigene0016830;Unigene0049463;Unigene0025937;Unigene0009917;Unigene0031197;Unigene0013398;Unigene0002135
GO:0050896	response to stimulus	674	3558	0.275621636176394	0.999343552016187	Unigene0013885;Unigene0046406;Unigene0027124;Unigene0046822;Unigene0051550;Unigene0017762;Unigene0009233;Unigene0015636;Unigene0007316;Unigene0043615;Unigene0031261;Unigene0049026;Unigene0007153;Unigene0035928;Unigene0012910;Unigene0009243;Unigene0012408;Unigene0045374;Unigene0014443;Unigene0011808;Unigene0026436;Unigene0041207;Unigene0015119;Unigene0016175;Unigene0022293;Unigene0050153;Unigene00…
GO:0042445	hormone metabolic process	6	24	0.279992024200177	0.999343552016187	Unigene0008442;Unigene0021110;Unigene0027537;Unigene0029575;Unigene0037489;Unigene0051560
GO:0015977	carbon fixation	3	10	0.280154411265916	0.999343552016187	Unigene0046484;Unigene0027104;Unigene0027105
GO:0015985	energy coupled proton transport, down electrochemical gradient	3	10	0.280154411265916	0.999343552016187	Unigene0012803;Unigene0006829;Unigene0016449
GO:0015986	ATP synthesis coupled proton transport	3	10	0.280154411265916	0.999343552016187	Unigene0012803;Unigene0006829;Unigene0016449
GO:0032958	inositol phosphate biosynthetic process	3	10	0.280154411265916	0.999343552016187	Unigene0040876;Unigene0047546;Unigene0034899
GO:0046173	polyol biosynthetic process	3	10	0.280154411265916	0.999343552016187	Unigene0040876;Unigene0047546;Unigene0034899
GO:0002376	immune system process	24	114	0.283095518957241	0.999343552016187	Unigene0021110;Unigene0004256;Unigene0042262;Unigene0030287;Unigene0040959;Unigene0042263;Unigene0014845;Unigene0025022;Unigene0025023;Unigene0019165;Unigene0035599;Unigene0036805;Unigene0019234;Unigene0005461;Unigene0044204;Unigene0051560;Unigene0016966;Unigene0018500;Unigene0004837;Unigene0030825;Unigene0018957;Unigene0045187;Unigene0042644;Unigene0009478
GO:0006486	protein glycosylation	7	29	0.286143410857312	0.999343552016187	Unigene0041334;Unigene0011585;Unigene0038998;Unigene0033891;Unigene0041743;Unigene0040733;Unigene0041742
GO:0009100	glycoprotein metabolic process	7	29	0.286143410857312	0.999343552016187	Unigene0041334;Unigene0011585;Unigene0038998;Unigene0033891;Unigene0041743;Unigene0040733;Unigene0041742
GO:0009101	glycoprotein biosynthetic process	7	29	0.286143410857312	0.999343552016187	Unigene0041334;Unigene0011585;Unigene0038998;Unigene0033891;Unigene0041743;Unigene0040733;Unigene0041742
GO:0043413	macromolecule glycosylation	7	29	0.286143410857312	0.999343552016187	Unigene0041334;Unigene0011585;Unigene0038998;Unigene0033891;Unigene0041743;Unigene0040733;Unigene0041742
GO:0009814	defense response, incompatible interaction	8	34	0.290116412877831	0.999343552016187	Unigene0021110;Unigene0004256;Unigene0025022;Unigene0025023;Unigene0035599;Unigene0044204;Unigene0018500;Unigene0045187
GO:0009790	embryo development	11	49	0.295011976872747	0.999343552016187	Unigene0034385;Unigene0031390;Unigene0027060;Unigene0004574;Unigene0033959;Unigene0023738;Unigene0019165;Unigene0003971;Unigene0051560;Unigene0016966;Unigene0031375
GO:0006950	response to stress	326	1708	0.298408046223832	0.999343552016187	Unigene0013885;Unigene0046406;Unigene0046822;Unigene0017762;Unigene0009233;Unigene0049026;Unigene0007153;Unigene0009243;Unigene0014443;Unigene0011808;Unigene0026436;Unigene0041207;Unigene0015119;Unigene0050153;Unigene0048282;Unigene0000315;Unigene0010474;Unigene0028221;Unigene0044391;Unigene0039184;Unigene0005183;Unigene0022332;Unigene0032119;Unigene0016998;Unigene0032832;Unigene0009741;Unigene00…
GO:0065009	regulation of molecular function	58	291	0.29889857682754	0.999343552016187	Unigene0004066;Unigene0009918;Unigene0010940;Unigene0035585;Unigene0028303;Unigene0019904;Unigene0023880;Unigene0014836;Unigene0004159;Unigene0005261;Unigene0016023;Unigene0017756;Unigene0044602;Unigene0029257;Unigene0001833;Unigene0032438;Unigene0008077;Unigene0000040;Unigene0033526;Unigene0036534;Unigene0045722;Unigene0024615;Unigene0042742;Unigene0016141;Unigene0051148;Unigene0014012;Unigene00…
GO:0032989	cellular component morphogenesis	48	239	0.299566998567915	0.999343552016187	Unigene0016175;Unigene0049985;Unigene0042061;Unigene0022291;Unigene0015151;Unigene0003836;Unigene0018640;Unigene0027060;Unigene0052240;Unigene0016914;Unigene0014974;Unigene0036418;Unigene0016399;Unigene0009167;Unigene0013258;Unigene0052611;Unigene0030759;Unigene0015046;Unigene0019220;Unigene0010471;Unigene0037650;Unigene0013437;Unigene0018037;Unigene0028544;Unigene0000443;Unigene0020644;Unigene00…
GO:0055067	monovalent inorganic cation homeostasis	4	15	0.299643555847073	0.999343552016187	Unigene0051342;Unigene0036469;Unigene0002884;Unigene0030291
GO:0016049	cell growth	21	100	0.304449804633775	0.999343552016187	Unigene0039184;Unigene0023179;Unigene0024664;Unigene0027060;Unigene0036418;Unigene0046298;Unigene0010471;Unigene0018037;Unigene0000443;Unigene0018036;Unigene0007100;Unigene0025022;Unigene0037200;Unigene0025023;Unigene0029017;Unigene0018035;Unigene0039183;Unigene0019313;Unigene0030491;Unigene0016813;Unigene0048005
GO:0006979	response to oxidative stress	27	131	0.3082281759612	0.999343552016187	Unigene0041207;Unigene0015151;Unigene0011579;Unigene0036307;Unigene0047958;Unigene0036118;Unigene0040039;Unigene0034959;Unigene0025232;Unigene0049970;Unigene0033634;Unigene0023681;Unigene0005563;Unigene0024797;Unigene0003453;Unigene0009174;Unigene0020124;Unigene0027524;Unigene0016192;Unigene0021002;Unigene0051919;Unigene0020930;Unigene0030378;Unigene0020389;Unigene0034897;Unigene0018563;Unigene00…
GO:0009826	unidimensional cell growth	5	20	0.309698698127239	0.999343552016187	Unigene0036418;Unigene0010471;Unigene0000443;Unigene0029017;Unigene0016813
GO:0060560	developmental growth involved in morphogenesis	5	20	0.309698698127239	0.999343552016187	Unigene0036418;Unigene0010471;Unigene0000443;Unigene0029017;Unigene0016813
GO:0006817	phosphate ion transport	2	6	0.310108582815799	0.999343552016187	Unigene0032548;Unigene0037200
GO:0007062	sister chromatid cohesion	2	6	0.310108582815799	0.999343552016187	Unigene0015624;Unigene0015623
GO:0043650	dicarboxylic acid biosynthetic process	2	6	0.310108582815799	0.999343552016187	Unigene0044647;Unigene0052007
GO:0072506	trivalent inorganic anion homeostasis	2	6	0.310108582815799	0.999343552016187	Unigene0025596;Unigene0018563
GO:2000241	regulation of reproductive process	2	6	0.310108582815799	0.999343552016187	Unigene0011780;Unigene0005009
GO:0034968	histone lysine methylation	6	25	0.315262374056252	0.999343552016187	Unigene0050812;Unigene0047732;Unigene0000836;Unigene0000634;Unigene0035913;Unigene0003702
GO:0048285	organelle fission	13	60	0.31771311619102	0.999343552016187	Unigene0046822;Unigene0050812;Unigene0015624;Unigene0036803;Unigene0015623;Unigene0020346;Unigene0025037;Unigene0005061;Unigene0016381;Unigene0025036;Unigene0030567;Unigene0007580;Unigene0031698
GO:0009625	response to insect	3	11	0.335964173601073	0.999343552016187	Unigene0001143;Unigene0004256;Unigene0036953
GO:0010119	regulation of stomatal movement	3	11	0.335964173601073	0.999343552016187	Unigene0046298;Unigene0048005;Unigene0010963
GO:0016101	diterpenoid metabolic process	3	11	0.335964173601073	0.999343552016187	Unigene0000315;Unigene0021022;Unigene0005260
GO:0006290	pyrimidine dimer repair	1	2	0.337311656880891	0.999343552016187	Unigene0032495
GO:0006658	phosphatidylserine metabolic process	1	2	0.337311656880891	0.999343552016187	Unigene0028450
GO:0007020	microtubule nucleation	1	2	0.337311656880891	0.999343552016187	Unigene0025842
GO:0007155	cell adhesion	1	2	0.337311656880891	0.999343552016187	Unigene0036584
GO:0009133	nucleoside diphosphate biosynthetic process	1	2	0.337311656880891	0.999343552016187	Unigene0003964
GO:0009138	pyrimidine nucleoside diphosphate metabolic process	1	2	0.337311656880891	0.999343552016187	Unigene0003964
GO:0009139	pyrimidine nucleoside diphosphate biosynthetic process	1	2	0.337311656880891	0.999343552016187	Unigene0003964
GO:0009186	deoxyribonucleoside diphosphate metabolic process	1	2	0.337311656880891	0.999343552016187	Unigene0003964
GO:0009189	deoxyribonucleoside diphosphate biosynthetic process	1	2	0.337311656880891	0.999343552016187	Unigene0003964
GO:0009196	pyrimidine deoxyribonucleoside diphosphate metabolic process	1	2	0.337311656880891	0.999343552016187	Unigene0003964
GO:0009197	pyrimidine deoxyribonucleoside diphosphate biosynthetic process	1	2	0.337311656880891	0.999343552016187	Unigene0003964
GO:0009233	menaquinone metabolic process	1	2	0.337311656880891	0.999343552016187	Unigene0042552
GO:0010114	response to red light	1	2	0.337311656880891	0.999343552016187	Unigene0033105
GO:0010218	response to far red light	1	2	0.337311656880891	0.999343552016187	Unigene0033105
GO:0010395	rhamnogalacturonan I metabolic process	1	2	0.337311656880891	0.999343552016187	Unigene0010474
GO:0010528	regulation of transposition	1	2	0.337311656880891	0.999343552016187	Unigene0035913
GO:0015697	quaternary ammonium group transport	1	2	0.337311656880891	0.999343552016187	Unigene0008325
GO:0015838	amino-acid betaine transport	1	2	0.337311656880891	0.999343552016187	Unigene0008325
GO:0015879	carnitine transport	1	2	0.337311656880891	0.999343552016187	Unigene0008325
GO:0015937	coenzyme A biosynthetic process	1	2	0.337311656880891	0.999343552016187	Unigene0036517
GO:0016999	antibiotic metabolic process	1	2	0.337311656880891	0.999343552016187	Unigene0020900
GO:0017000	antibiotic biosynthetic process	1	2	0.337311656880891	0.999343552016187	Unigene0020900
GO:0017144	drug metabolic process	1	2	0.337311656880891	0.999343552016187	Unigene0020900
GO:0030653	beta-lactam antibiotic metabolic process	1	2	0.337311656880891	0.999343552016187	Unigene0020900
GO:0030654	beta-lactam antibiotic biosynthetic process	1	2	0.337311656880891	0.999343552016187	Unigene0020900
GO:0031086	nuclear-transcribed mRNA catabolic process, deadenylation-independent decay	1	2	0.337311656880891	0.999343552016187	Unigene0028722
GO:0031331	positive regulation of cellular catabolic process	1	2	0.337311656880891	0.999343552016187	Unigene0034096
GO:0032101	regulation of response to external stimulus	1	2	0.337311656880891	0.999343552016187	Unigene0024334
GO:0032436	positive regulation of proteasomal ubiquitin-dependent protein catabolic process	1	2	0.337311656880891	0.999343552016187	Unigene0034096
GO:0033866	nucleoside bisphosphate biosynthetic process	1	2	0.337311656880891	0.999343552016187	Unigene0036517
GO:0034030	ribonucleoside bisphosphate biosynthetic process	1	2	0.337311656880891	0.999343552016187	Unigene0036517
GO:0034033	purine nucleoside bisphosphate biosynthetic process	1	2	0.337311656880891	0.999343552016187	Unigene0036517
GO:0034644	cellular response to UV	1	2	0.337311656880891	0.999343552016187	Unigene0033105
GO:0043488	regulation of mRNA stability	1	2	0.337311656880891	0.999343552016187	Unigene0005711
GO:0045488	pectin metabolic process	1	2	0.337311656880891	0.999343552016187	Unigene0010474
GO:0045684	positive regulation of epidermis development	1	2	0.337311656880891	0.999343552016187	Unigene0016662
GO:0045732	positive regulation of protein catabolic process	1	2	0.337311656880891	0.999343552016187	Unigene0034096
GO:0045862	positive regulation of proteolysis	1	2	0.337311656880891	0.999343552016187	Unigene0034096
GO:0046462	monoacylglycerol metabolic process	1	2	0.337311656880891	0.999343552016187	Unigene0046723
GO:0046785	microtubule polymerization	1	2	0.337311656880891	0.999343552016187	Unigene0025842
GO:0050688	regulation of defense response to virus	1	2	0.337311656880891	0.999343552016187	Unigene0024334
GO:0051258	protein polymerization	1	2	0.337311656880891	0.999343552016187	Unigene0025842
GO:0052546	cell wall pectin metabolic process	1	2	0.337311656880891	0.999343552016187	Unigene0010474
GO:0072338	cellular lactam metabolic process	1	2	0.337311656880891	0.999343552016187	Unigene0020900
GO:0072339	cellular lactam biosynthetic process	1	2	0.337311656880891	0.999343552016187	Unigene0020900
GO:1901800	positive regulation of proteasomal protein catabolic process	1	2	0.337311656880891	0.999343552016187	Unigene0034096
GO:1903052	positive regulation of proteolysis involved in cellular protein catabolic process	1	2	0.337311656880891	0.999343552016187	Unigene0034096
GO:1903364	positive regulation of cellular protein catabolic process	1	2	0.337311656880891	0.999343552016187	Unigene0034096
GO:0015711	organic anion transport	32	159	0.339303206772787	0.999343552016187	Unigene0009359;Unigene0045374;Unigene0034305;Unigene0018166;Unigene0033590;Unigene0010466;Unigene0005482;Unigene0002518;Unigene0005231;Unigene0023738;Unigene0016489;Unigene0006636;Unigene0045035;Unigene0021738;Unigene0036655;Unigene0019165;Unigene0006883;Unigene0026669;Unigene0046509;Unigene0023133;Unigene0043263;Unigene0012045;Unigene0021315;Unigene0008325;Unigene0004998;Unigene0005461;Unigene00…
GO:0030154	cell differentiation	49	248	0.341969385888413	0.999343552016187	Unigene0039184;Unigene0042061;Unigene0001324;Unigene0041036;Unigene0015151;Unigene0006438;Unigene0029208;Unigene0023179;Unigene0003836;Unigene0018640;Unigene0027060;Unigene0052240;Unigene0014974;Unigene0016399;Unigene0013757;Unigene0025706;Unigene0013258;Unigene0046298;Unigene0030759;Unigene0015046;Unigene0010471;Unigene0037650;Unigene0013437;Unigene0023738;Unigene0018037;Unigene0018036;Unigene00…
GO:0048364	root development	20	97	0.342289306560296	0.999343552016187	Unigene0011323;Unigene0028303;Unigene0006438;Unigene0029208;Unigene0004574;Unigene0033526;Unigene0030357;Unigene0030759;Unigene0043199;Unigene0046550;Unigene0018160;Unigene0049888;Unigene0022952;Unigene0006026;Unigene0042069;Unigene0051560;Unigene0016813;Unigene0047897;Unigene0012032;Unigene0048005
GO:0006164	purine nucleotide biosynthetic process	25	123	0.344709518940981	0.999343552016187	Unigene0016564;Unigene0025620;Unigene0014209;Unigene0005078;Unigene0005558;Unigene0014208;Unigene0012803;Unigene0020348;Unigene0012805;Unigene0045845;Unigene0011699;Unigene0011700;Unigene0006829;Unigene0045925;Unigene0005089;Unigene0007041;Unigene0016563;Unigene0012804;Unigene0036517;Unigene0014881;Unigene0024329;Unigene0016561;Unigene0016449;Unigene0015603;Unigene0044577
GO:0009694	jasmonic acid metabolic process	4	16	0.345730065966635	0.999343552016187	Unigene0025906;Unigene0036805;Unigene0019313;Unigene0020009
GO:0048509	regulation of meristem development	4	16	0.345730065966635	0.999343552016187	Unigene0016914;Unigene0052611;Unigene0035238;Unigene0038359
GO:0006873	cellular ion homeostasis	10	46	0.346994321642526	0.999343552016187	Unigene0027323;Unigene0025596;Unigene0000087;Unigene0030291;Unigene0016192;Unigene0009164;Unigene0028956;Unigene0052392;Unigene0018563;Unigene0009478
GO:0055082	cellular chemical homeostasis	10	46	0.346994321642526	0.999343552016187	Unigene0027323;Unigene0025596;Unigene0000087;Unigene0030291;Unigene0016192;Unigene0009164;Unigene0028956;Unigene0052392;Unigene0018563;Unigene0009478
GO:0006633	fatty acid biosynthetic process	9	41	0.348763220368618	0.999343552016187	Unigene0036118;Unigene0002870;Unigene0039224;Unigene0030287;Unigene0040930;Unigene0040931;Unigene0009129;Unigene0031930;Unigene0025357
GO:0009913	epidermal cell differentiation	9	41	0.348763220368618	0.999343552016187	Unigene0041036;Unigene0013757;Unigene0018037;Unigene0018036;Unigene0018035;Unigene0041037;Unigene0051560;Unigene0030491;Unigene0016620
GO:0030855	epithelial cell differentiation	9	41	0.348763220368618	0.999343552016187	Unigene0041036;Unigene0013757;Unigene0018037;Unigene0018036;Unigene0018035;Unigene0041037;Unigene0051560;Unigene0030491;Unigene0016620
GO:0005982	starch metabolic process	6	26	0.351156950354054	0.999343552016187	Unigene0040512;Unigene0032687;Unigene0009303;Unigene0044413;Unigene0042586;Unigene0027597
GO:1901293	nucleoside phosphate biosynthetic process	37	187	0.36528008215725	0.999343552016187	Unigene0003964;Unigene0016564;Unigene0047732;Unigene0043714;Unigene0025620;Unigene0014209;Unigene0001274;Unigene0005078;Unigene0005558;Unigene0014208;Unigene0012803;Unigene0033989;Unigene0020348;Unigene0012805;Unigene0045845;Unigene0000634;Unigene0011699;Unigene0011700;Unigene0006829;Unigene0033991;Unigene0039200;Unigene0045925;Unigene0033990;Unigene0005089;Unigene0007041;Unigene0016563;Unigene00…
GO:0009725	response to hormone	88	456	0.365984380396676	0.999343552016187	Unigene0045374;Unigene0041207;Unigene0016175;Unigene0041334;Unigene0000315;Unigene0026314;Unigene0007304;Unigene0021110;Unigene0016395;Unigene0015151;Unigene0031781;Unigene0005558;Unigene0027060;Unigene0051974;Unigene0017878;Unigene0037277;Unigene0016914;Unigene0004571;Unigene0021135;Unigene0019336;Unigene0037700;Unigene0044471;Unigene0049954;Unigene0033526;Unigene0027954;Unigene0025037;Unigene00…
GO:0072522	purine-containing compound biosynthetic process	26	130	0.373800953511571	0.999343552016187	Unigene0016564;Unigene0025620;Unigene0014209;Unigene0005078;Unigene0005558;Unigene0014208;Unigene0012803;Unigene0020348;Unigene0012805;Unigene0045845;Unigene0027537;Unigene0011699;Unigene0011700;Unigene0006829;Unigene0045925;Unigene0005089;Unigene0007041;Unigene0016563;Unigene0012804;Unigene0036517;Unigene0014881;Unigene0024329;Unigene0016561;Unigene0016449;Unigene0015603;Unigene0044577
GO:0090304	nucleic acid metabolic process	418	2217	0.375425986334828	0.999343552016187	Unigene0008536;Unigene0046822;Unigene0040570;Unigene0033859;Unigene0036341;Unigene0000516;Unigene0017199;Unigene0007153;Unigene0050720;Unigene0024391;Unigene0037429;Unigene0040950;Unigene0048480;Unigene0015119;Unigene0034274;Unigene0016184;Unigene0016239;Unigene0034385;Unigene0041334;Unigene0006516;Unigene0048282;Unigene0000315;Unigene0051212;Unigene0043123;Unigene0050812;Unigene0024851;Unigene00…
GO:0019438	aromatic compound biosynthetic process	216	1138	0.375835699648826	0.999343552016187	Unigene0040570;Unigene0000516;Unigene0017199;Unigene0007153;Unigene0024391;Unigene0003964;Unigene0040950;Unigene0015119;Unigene0016175;Unigene0050153;Unigene0041334;Unigene0000315;Unigene0051212;Unigene0010474;Unigene0050812;Unigene0013708;Unigene0009430;Unigene0016564;Unigene0018739;Unigene0020484;Unigene0013614;Unigene0047732;Unigene0040845;Unigene0043714;Unigene0042507;Unigene0022075;Unigene00…
GO:0006066	alcohol metabolic process	15	73	0.37901226918044	0.999343552016187	Unigene0034385;Unigene0010474;Unigene0029155;Unigene0006438;Unigene0017441;Unigene0016399;Unigene0025596;Unigene0040876;Unigene0041506;Unigene0002523;Unigene0022952;Unigene0029156;Unigene0047546;Unigene0019891;Unigene0034899
GO:0009152	purine ribonucleotide biosynthetic process	24	120	0.381315995075038	0.999343552016187	Unigene0016564;Unigene0025620;Unigene0014209;Unigene0005078;Unigene0005558;Unigene0014208;Unigene0012803;Unigene0020348;Unigene0012805;Unigene0045845;Unigene0011699;Unigene0011700;Unigene0006829;Unigene0045925;Unigene0005089;Unigene0007041;Unigene0012804;Unigene0036517;Unigene0014881;Unigene0024329;Unigene0016561;Unigene0016449;Unigene0015603;Unigene0044577
GO:0006333	chromatin assembly or disassembly	2	7	0.384286490418504	0.999343552016187	Unigene0041036;Unigene0041037
GO:0006549	isoleucine metabolic process	2	7	0.384286490418504	0.999343552016187	Unigene0001042;Unigene0005155
GO:0009403	toxin biosynthetic process	2	7	0.384286490418504	0.999343552016187	Unigene0016175;Unigene0004755
GO:0009685	gibberellin metabolic process	2	7	0.384286490418504	0.999343552016187	Unigene0000315;Unigene0021022
GO:0009700	indole phytoalexin biosynthetic process	2	7	0.384286490418504	0.999343552016187	Unigene0016175;Unigene0004755
GO:0009827	plant-type cell wall modification	2	7	0.384286490418504	0.999343552016187	Unigene0006397;Unigene0030345
GO:0016116	carotenoid metabolic process	2	7	0.384286490418504	0.999343552016187	Unigene0022939;Unigene0034899
GO:0031109	microtubule polymerization or depolymerization	2	7	0.384286490418504	0.999343552016187	Unigene0025842;Unigene0048005
GO:0031497	chromatin assembly	2	7	0.384286490418504	0.999343552016187	Unigene0041036;Unigene0041037
GO:0046217	indole phytoalexin metabolic process	2	7	0.384286490418504	0.999343552016187	Unigene0016175;Unigene0004755
GO:0052314	phytoalexin metabolic process	2	7	0.384286490418504	0.999343552016187	Unigene0016175;Unigene0004755
GO:0052315	phytoalexin biosynthetic process	2	7	0.384286490418504	0.999343552016187	Unigene0016175;Unigene0004755
GO:1901576	organic substance biosynthetic process	400	2123	0.385229191951041	0.999343552016187	Unigene0040570;Unigene0009233;Unigene0000516;Unigene0017199;Unigene0007153;Unigene0050720;Unigene0005020;Unigene0024391;Unigene0037429;Unigene0008734;Unigene0009243;Unigene0003964;Unigene0040950;Unigene0048480;Unigene0015119;Unigene0016175;Unigene0050153;Unigene0041334;Unigene0000315;Unigene0051212;Unigene0010474;Unigene0050812;Unigene0013708;Unigene0008487;Unigene0001063;Unigene0020016;Unigene00…
GO:0018022	peptidyl-lysine methylation	6	27	0.387338314552175	0.999343552016187	Unigene0050812;Unigene0047732;Unigene0000836;Unigene0000634;Unigene0035913;Unigene0003702
GO:0006259	DNA metabolic process	140	735	0.387986658239158	0.999343552016187	Unigene0046822;Unigene0033859;Unigene0050720;Unigene0037429;Unigene0048480;Unigene0015119;Unigene0034274;Unigene0048282;Unigene0050812;Unigene0001063;Unigene0034332;Unigene0015495;Unigene0043903;Unigene0042507;Unigene0014548;Unigene0000213;Unigene0042666;Unigene0003623;Unigene0002397;Unigene0048789;Unigene0041036;Unigene0045479;Unigene0009076;Unigene0027886;Unigene0035288;Unigene0002323;Unigene00…
GO:0006595	polyamine metabolic process	5	22	0.390085847165184	0.999343552016187	Unigene0005020;Unigene0000070;Unigene0034670;Unigene0045354;Unigene0008146
GO:0008272	sulfate transport	5	22	0.390085847165184	0.999343552016187	Unigene0005699;Unigene0046196;Unigene0005401;Unigene0016114;Unigene0035505
GO:0001763	morphogenesis of a branching structure	3	12	0.391497593704325	0.999343552016187	Unigene0026830;Unigene0052408;Unigene0031375
GO:0006414	translational elongation	3	12	0.391497593704325	0.999343552016187	Unigene0018776;Unigene0001518;Unigene0046947
GO:0006714	sesquiterpenoid metabolic process	3	12	0.391497593704325	0.999343552016187	Unigene0010474;Unigene0029768;Unigene0004885
GO:0015740	C4-dicarboxylate transport	4	17	0.391909348752944	0.999343552016187	Unigene0009359;Unigene0010466;Unigene0021738;Unigene0000185
GO:0072525	pyridine-containing compound biosynthetic process	4	17	0.391909348752944	0.999343552016187	Unigene0033989;Unigene0033991;Unigene0033990;Unigene0046594
GO:0006952	defense response	33	168	0.393248971421885	0.999343552016187	Unigene0009243;Unigene0041207;Unigene0022332;Unigene0021110;Unigene0025340;Unigene0020272;Unigene0007760;Unigene0004256;Unigene0029288;Unigene0024534;Unigene0040959;Unigene0035913;Unigene0052842;Unigene0052626;Unigene0025022;Unigene0025023;Unigene0035599;Unigene0036805;Unigene0040733;Unigene0027613;Unigene0005461;Unigene0044204;Unigene0051560;Unigene0018500;Unigene0004837;Unigene0030825;Unigene00…
GO:0009451	RNA modification	33	168	0.393248971421885	0.999343552016187	Unigene0008536;Unigene0047732;Unigene0043714;Unigene0039353;Unigene0001274;Unigene0005336;Unigene0012074;Unigene0021945;Unigene0005429;Unigene0000634;Unigene0035224;Unigene0014260;Unigene0015606;Unigene0047518;Unigene0042643;Unigene0014175;Unigene0012075;Unigene0033726;Unigene0009026;Unigene0016979;Unigene0008300;Unigene0048004;Unigene0003724;Unigene0049058;Unigene0002774;Unigene0033655;Unigene00…
GO:0008610	lipid biosynthetic process	29	147	0.3939159184158	0.999343552016187	Unigene0010474;Unigene0019884;Unigene0006438;Unigene0033458;Unigene0036118;Unigene0000813;Unigene0001018;Unigene0002870;Unigene0001907;Unigene0039224;Unigene0030287;Unigene0010471;Unigene0042503;Unigene0040930;Unigene0005576;Unigene0010911;Unigene0040931;Unigene0027743;Unigene0022939;Unigene0019891;Unigene0036473;Unigene0018575;Unigene0009129;Unigene0011014;Unigene0031930;Unigene0026766;Unigene00…
GO:0044702	single organism reproductive process	60	311	0.397263066162851	0.999343552016187	Unigene0046822;Unigene0041207;Unigene0034385;Unigene0000315;Unigene0005557;Unigene0015624;Unigene0031390;Unigene0036803;Unigene0041036;Unigene0015623;Unigene0023503;Unigene0024664;Unigene0027060;Unigene0004571;Unigene0048496;Unigene0036118;Unigene0020346;Unigene0004574;Unigene0033959;Unigene0025037;Unigene0005061;Unigene0016079;Unigene0042593;Unigene0016381;Unigene0000917;Unigene0033284;Unigene00…
GO:0008544	epidermis development	10	48	0.401101576915576	0.999343552016187	Unigene0041036;Unigene0013757;Unigene0018037;Unigene0018036;Unigene0006026;Unigene0018035;Unigene0041037;Unigene0051560;Unigene0030491;Unigene0016620
GO:1901362	organic cyclic compound biosynthetic process	219	1159	0.404081458088049	0.999343552016187	Unigene0040570;Unigene0000516;Unigene0017199;Unigene0007153;Unigene0024391;Unigene0003964;Unigene0040950;Unigene0015119;Unigene0016175;Unigene0050153;Unigene0041334;Unigene0000315;Unigene0051212;Unigene0010474;Unigene0050812;Unigene0013708;Unigene0009430;Unigene0016564;Unigene0018739;Unigene0020484;Unigene0013614;Unigene0047732;Unigene0040845;Unigene0043714;Unigene0042507;Unigene0022075;Unigene00…
GO:0010817	regulation of hormone levels	14	69	0.405706394789334	0.999343552016187	Unigene0008442;Unigene0021110;Unigene0027060;Unigene0005319;Unigene0012830;Unigene0027537;Unigene0010471;Unigene0004536;Unigene0037200;Unigene0029575;Unigene0004669;Unigene0037489;Unigene0051560;Unigene0049057
GO:0009144	purine nucleoside triphosphate metabolic process	13	64	0.410865420524611	0.999343552016187	Unigene0005078;Unigene0012803;Unigene0012805;Unigene0045845;Unigene0011699;Unigene0011700;Unigene0006829;Unigene0012804;Unigene0024329;Unigene0027053;Unigene0016449;Unigene0015603;Unigene0044577
GO:0009205	purine ribonucleoside triphosphate metabolic process	13	64	0.410865420524611	0.999343552016187	Unigene0005078;Unigene0012803;Unigene0012805;Unigene0045845;Unigene0011699;Unigene0011700;Unigene0006829;Unigene0012804;Unigene0024329;Unigene0027053;Unigene0016449;Unigene0015603;Unigene0044577
GO:0046034	ATP metabolic process	13	64	0.410865420524611	0.999343552016187	Unigene0005078;Unigene0012803;Unigene0012805;Unigene0045845;Unigene0011699;Unigene0011700;Unigene0006829;Unigene0012804;Unigene0024329;Unigene0027053;Unigene0016449;Unigene0015603;Unigene0044577
GO:1901700	response to oxygen-containing compound	59	308	0.422055585630124	0.999343552016187	Unigene0041207;Unigene0000315;Unigene0007304;Unigene0032832;Unigene0048798;Unigene0011303;Unigene0043067;Unigene0024244;Unigene0015151;Unigene0011579;Unigene0036307;Unigene0047958;Unigene0004571;Unigene0016427;Unigene0036118;Unigene0011304;Unigene0040039;Unigene0013824;Unigene0011531;Unigene0027954;Unigene0034959;Unigene0049970;Unigene0010471;Unigene0029908;Unigene0021070;Unigene0033634;Unigene00…
GO:0044272	sulfur compound biosynthetic process	15	75	0.422681703995734	0.999343552016187	Unigene0021110;Unigene0025340;Unigene0045798;Unigene0000087;Unigene0007951;Unigene0034670;Unigene0049463;Unigene0015126;Unigene0005155;Unigene0035546;Unigene0036896;Unigene0036204;Unigene0010846;Unigene0035186;Unigene0010845
GO:0010208	pollen wall assembly	6	28	0.423489377850395	0.999343552016187	Unigene0049985;Unigene0028544;Unigene0020644;Unigene0032760;Unigene0035716;Unigene0031930
GO:0022603	regulation of anatomical structure morphogenesis	6	28	0.423489377850395	0.999343552016187	Unigene0024615;Unigene0039852;Unigene0005009;Unigene0002919;Unigene0036339;Unigene0002566
GO:0085029	extracellular matrix assembly	6	28	0.423489377850395	0.999343552016187	Unigene0049985;Unigene0028544;Unigene0020644;Unigene0032760;Unigene0035716;Unigene0031930
GO:0009416	response to light stimulus	70	367	0.426807372569707	0.999343552016187	Unigene0007153;Unigene0012408;Unigene0045374;Unigene0041207;Unigene0000315;Unigene0050812;Unigene0032832;Unigene0019194;Unigene0011303;Unigene0021291;Unigene0011579;Unigene0036307;Unigene0038609;Unigene0038907;Unigene0047958;Unigene0016914;Unigene0016427;Unigene0037700;Unigene0034026;Unigene0036118;Unigene0011304;Unigene0001884;Unigene0040039;Unigene0034959;Unigene0016283;Unigene0007321;Unigene00…
GO:0006835	dicarboxylic acid transport	5	23	0.430193969199917	0.999343552016187	Unigene0009359;Unigene0010466;Unigene0005482;Unigene0021738;Unigene0000185
GO:0048528	post-embryonic root development	5	23	0.430193969199917	0.999343552016187	Unigene0028303;Unigene0033526;Unigene0030357;Unigene0012032;Unigene0048005
GO:0048869	cellular developmental process	68	357	0.433396864177035	0.999343552016187	Unigene0016175;Unigene0039184;Unigene0049985;Unigene0042061;Unigene0001324;Unigene0022291;Unigene0041036;Unigene0015151;Unigene0006438;Unigene0029208;Unigene0023179;Unigene0003836;Unigene0018640;Unigene0027060;Unigene0012112;Unigene0052240;Unigene0016914;Unigene0014974;Unigene0036418;Unigene0016399;Unigene0013757;Unigene0025706;Unigene0009167;Unigene0013258;Unigene0046298;Unigene0052611;Unigene00…
GO:0048589	developmental growth	16	81	0.438420582956003	0.999343552016187	Unigene0039184;Unigene0023179;Unigene0027060;Unigene0036418;Unigene0046298;Unigene0010471;Unigene0018037;Unigene0000443;Unigene0018036;Unigene0037200;Unigene0029017;Unigene0018035;Unigene0039183;Unigene0030491;Unigene0016813;Unigene0048005
GO:0098542	defense response to other organism	19	97	0.44109188608229	0.999343552016187	Unigene0022332;Unigene0021110;Unigene0020272;Unigene0004256;Unigene0024534;Unigene0035913;Unigene0052842;Unigene0052626;Unigene0025022;Unigene0025023;Unigene0035599;Unigene0027613;Unigene0044204;Unigene0018500;Unigene0018957;Unigene0045187;Unigene0041971;Unigene0033462;Unigene0035186
GO:0030198	extracellular matrix organization	8	39	0.442259259084923	0.999343552016187	Unigene0049985;Unigene0028544;Unigene0020644;Unigene0007100;Unigene0032760;Unigene0035716;Unigene0026043;Unigene0031930
GO:0043062	extracellular structure organization	8	39	0.442259259084923	0.999343552016187	Unigene0049985;Unigene0028544;Unigene0020644;Unigene0007100;Unigene0032760;Unigene0035716;Unigene0026043;Unigene0031930
GO:0009132	nucleoside diphosphate metabolic process	3	13	0.445750467416368	0.999343552016187	Unigene0003964;Unigene0045925;Unigene0019705
GO:0009626	plant-type hypersensitive response	3	13	0.445750467416368	0.999343552016187	Unigene0036805;Unigene0005461;Unigene0030825
GO:0010769	regulation of cell morphogenesis involved in differentiation	3	13	0.445750467416368	0.999343552016187	Unigene0024615;Unigene0002919;Unigene0002566
GO:0034050	host programmed cell death induced by symbiont	3	13	0.445750467416368	0.999343552016187	Unigene0036805;Unigene0005461;Unigene0030825
GO:0042545	cell wall modification	3	13	0.445750467416368	0.999343552016187	Unigene0006397;Unigene0047546;Unigene0030345
GO:0045595	regulation of cell differentiation	3	13	0.445750467416368	0.999343552016187	Unigene0024615;Unigene0002919;Unigene0002566
GO:0048506	regulation of timing of meristematic phase transition	3	13	0.445750467416368	0.999343552016187	Unigene0016914;Unigene0052611;Unigene0035238
GO:0060284	regulation of cell development	3	13	0.445750467416368	0.999343552016187	Unigene0024615;Unigene0002919;Unigene0002566
GO:0005977	glycogen metabolic process	2	8	0.454740512979779	0.999343552016187	Unigene0009303;Unigene0042825
GO:0006083	acetate metabolic process	2	8	0.454740512979779	0.999343552016187	Unigene0047186;Unigene0050169
GO:0006112	energy reserve metabolic process	2	8	0.454740512979779	0.999343552016187	Unigene0009303;Unigene0042825
GO:0006635	fatty acid beta-oxidation	2	8	0.454740512979779	0.999343552016187	Unigene0052673;Unigene0014709
GO:0009896	positive regulation of catabolic process	2	8	0.454740512979779	0.999343552016187	Unigene0034096;Unigene0013437
GO:0016104	triterpenoid biosynthetic process	2	8	0.454740512979779	0.999343552016187	Unigene0042503;Unigene0026766
GO:0019395	fatty acid oxidation	2	8	0.454740512979779	0.999343552016187	Unigene0052673;Unigene0014709
GO:0034330	cell junction organization	2	8	0.454740512979779	0.999343552016187	Unigene0021135;Unigene0030345
GO:0034440	lipid oxidation	2	8	0.454740512979779	0.999343552016187	Unigene0052673;Unigene0014709
GO:0042435	indole-containing compound biosynthetic process	2	8	0.454740512979779	0.999343552016187	Unigene0016175;Unigene0004755
GO:0045216	cell-cell junction organization	2	8	0.454740512979779	0.999343552016187	Unigene0021135;Unigene0030345
GO:0048571	long-day photoperiodism	2	8	0.454740512979779	0.999343552016187	Unigene0041207;Unigene0019194
GO:0055088	lipid homeostasis	2	8	0.454740512979779	0.999343552016187	Unigene0031336;Unigene0031335
GO:0010927	cellular component assembly involved in morphogenesis	6	29	0.459318760544243	0.999343552016187	Unigene0049985;Unigene0028544;Unigene0020644;Unigene0032760;Unigene0035716;Unigene0031930
GO:0000724	double-strand break repair via homologous recombination	1	3	0.460547125663312	0.999343552016187	Unigene0015119
GO:0006071	glycerol metabolic process	1	3	0.460547125663312	0.999343552016187	Unigene0022952
GO:0006302	double-strand break repair	1	3	0.460547125663312	0.999343552016187	Unigene0015119
GO:0006573	valine metabolic process	1	3	0.460547125663312	0.999343552016187	Unigene0001042
GO:0006805	xenobiotic metabolic process	1	3	0.460547125663312	0.999343552016187	Unigene0020514
GO:0006898	receptor-mediated endocytosis	1	3	0.460547125663312	0.999343552016187	Unigene0001808
GO:0008361	regulation of cell size	1	3	0.460547125663312	0.999343552016187	Unigene0027831
GO:0009268	response to pH	1	3	0.460547125663312	0.999343552016187	Unigene0047859
GO:0009313	oligosaccharide catabolic process	1	3	0.460547125663312	0.999343552016187	Unigene0002135
GO:0009410	response to xenobiotic stimulus	1	3	0.460547125663312	0.999343552016187	Unigene0020514
GO:0009644	response to high light intensity	1	3	0.460547125663312	0.999343552016187	Unigene0033105
GO:0009688	abscisic acid biosynthetic process	1	3	0.460547125663312	0.999343552016187	Unigene0010474
GO:0009956	radial pattern formation	1	3	0.460547125663312	0.999343552016187	Unigene0005319
GO:0010135	ureide metabolic process	1	3	0.460547125663312	0.999343552016187	Unigene0000706
GO:0010160	formation of organ boundary	1	3	0.460547125663312	0.999343552016187	Unigene0028124
GO:0010257	NADH dehydrogenase complex assembly	1	3	0.460547125663312	0.999343552016187	Unigene0024534
GO:0010286	heat acclimation	1	3	0.460547125663312	0.999343552016187	Unigene0004755
GO:0010685	tetracyclic triterpenoid metabolic process	1	3	0.460547125663312	0.999343552016187	Unigene0018411
GO:0015936	coenzyme A metabolic process	1	3	0.460547125663312	0.999343552016187	Unigene0036517
GO:0016117	carotenoid biosynthetic process	1	3	0.460547125663312	0.999343552016187	Unigene0022939
GO:0017182	peptidyl-diphthamide metabolic process	1	3	0.460547125663312	0.999343552016187	Unigene0047536
GO:0018202	peptidyl-histidine modification	1	3	0.460547125663312	0.999343552016187	Unigene0047536
GO:0030104	water homeostasis	1	3	0.460547125663312	0.999343552016187	Unigene0020930
GO:0033865	nucleoside bisphosphate metabolic process	1	3	0.460547125663312	0.999343552016187	Unigene0036517
GO:0033875	ribonucleoside bisphosphate metabolic process	1	3	0.460547125663312	0.999343552016187	Unigene0036517
GO:0034032	purine nucleoside bisphosphate metabolic process	1	3	0.460547125663312	0.999343552016187	Unigene0036517
GO:0035264	multicellular organism growth	1	3	0.460547125663312	0.999343552016187	Unigene0048005
GO:0043289	apocarotenoid biosynthetic process	1	3	0.460547125663312	0.999343552016187	Unigene0010474
GO:0043487	regulation of RNA stability	1	3	0.460547125663312	0.999343552016187	Unigene0005711
GO:0043692	monoterpene metabolic process	1	3	0.460547125663312	0.999343552016187	Unigene0026572
GO:0044070	regulation of anion transport	1	3	0.460547125663312	0.999343552016187	Unigene0020912
GO:0048446	petal morphogenesis	1	3	0.460547125663312	0.999343552016187	Unigene0023503
GO:0048859	formation of anatomical boundary	1	3	0.460547125663312	0.999343552016187	Unigene0028124
GO:0051094	positive regulation of developmental process	1	3	0.460547125663312	0.999343552016187	Unigene0016662
GO:0051240	positive regulation of multicellular organismal process	1	3	0.460547125663312	0.999343552016187	Unigene0016662
GO:0071466	cellular response to xenobiotic stimulus	1	3	0.460547125663312	0.999343552016187	Unigene0020514
GO:0071900	regulation of protein serine/threonine kinase activity	1	3	0.460547125663312	0.999343552016187	Unigene0047897
GO:1902645	tertiary alcohol biosynthetic process	1	3	0.460547125663312	0.999343552016187	Unigene0010474
GO:0006725	cellular aromatic compound metabolic process	637	3413	0.460755843658209	0.999343552016187	Unigene0008536;Unigene0046822;Unigene0040570;Unigene0009233;Unigene0005449;Unigene0033859;Unigene0036341;Unigene0000516;Unigene0017199;Unigene0007153;Unigene0008442;Unigene0044727;Unigene0050720;Unigene0024391;Unigene0037429;Unigene0009243;Unigene0003964;Unigene0040950;Unigene0048480;Unigene0015119;Unigene0016175;Unigene0034274;Unigene0016184;Unigene0050153;Unigene0030510;Unigene0046047;Unigene00…
GO:0015992	proton transport	28	146	0.461218955558295	0.999343552016187	Unigene0025620;Unigene0014209;Unigene0005078;Unigene0051342;Unigene0013280;Unigene0012803;Unigene0012805;Unigene0036469;Unigene0045845;Unigene0002884;Unigene0011699;Unigene0049723;Unigene0011700;Unigene0006829;Unigene0030291;Unigene0008293;Unigene0012804;Unigene0036473;Unigene0008245;Unigene0052917;Unigene0005187;Unigene0018796;Unigene0024329;Unigene0027053;Unigene0016449;Unigene0020970;Unigene00…
GO:0012501	programmed cell death	9	45	0.463639124474953	0.999343552016187	Unigene0018776;Unigene0040959;Unigene0046947;Unigene0035599;Unigene0036805;Unigene0005461;Unigene0030825;Unigene0018957;Unigene0016620
GO:0006260	DNA replication	39	205	0.465111418272322	0.999343552016187	Unigene0050720;Unigene0037429;Unigene0048480;Unigene0001063;Unigene0015495;Unigene0043903;Unigene0041036;Unigene0036149;Unigene0008549;Unigene0033590;Unigene0052545;Unigene0006053;Unigene0049972;Unigene0025037;Unigene0001244;Unigene0041416;Unigene0052210;Unigene0003921;Unigene0049096;Unigene0006830;Unigene0041532;Unigene0026001;Unigene0014955;Unigene0020910;Unigene0014298;Unigene0033129;Unigene00…
GO:0048511	rhythmic process	12	61	0.465542298345599	0.999343552016187	Unigene0037700;Unigene0043752;Unigene0040686;Unigene0023738;Unigene0033852;Unigene0021829;Unigene0034290;Unigene0035238;Unigene0035546;Unigene0029323;Unigene0005185;Unigene0030081
GO:0055080	cation homeostasis	12	61	0.465542298345599	0.999343552016187	Unigene0051342;Unigene0036469;Unigene0027323;Unigene0043379;Unigene0002884;Unigene0006875;Unigene0030291;Unigene0040115;Unigene0016192;Unigene0009164;Unigene0052392;Unigene0009478
GO:0090407	organophosphate biosynthetic process	44	232	0.468560600520082	0.999343552016187	Unigene0003964;Unigene0016564;Unigene0047732;Unigene0043714;Unigene0025620;Unigene0014209;Unigene0001274;Unigene0005078;Unigene0009076;Unigene0005558;Unigene0033458;Unigene0014208;Unigene0012803;Unigene0033989;Unigene0020348;Unigene0012805;Unigene0045845;Unigene0000634;Unigene0001907;Unigene0011699;Unigene0040876;Unigene0011700;Unigene0006829;Unigene0033991;Unigene0039200;Unigene0045925;Unigene00…
GO:0006694	steroid biosynthetic process	5	24	0.469720796831428	0.999343552016187	Unigene0006438;Unigene0001018;Unigene0010471;Unigene0019891;Unigene0018575
GO:0010033	response to organic substance	122	650	0.469734316704739	0.999343552016187	Unigene0035928;Unigene0045374;Unigene0041207;Unigene0016175;Unigene0043614;Unigene0041334;Unigene0000315;Unigene0026314;Unigene0007304;Unigene0032832;Unigene0048798;Unigene0021110;Unigene0016395;Unigene0015151;Unigene0031781;Unigene0005558;Unigene0027060;Unigene0051974;Unigene0017878;Unigene0037277;Unigene0016914;Unigene0004571;Unigene0021135;Unigene0019336;Unigene0037700;Unigene0044471;Unigene00…
GO:0072528	pyrimidine-containing compound biosynthetic process	8	40	0.472708885979367	0.999343552016187	Unigene0047732;Unigene0043714;Unigene0001274;Unigene0009076;Unigene0000634;Unigene0039200;Unigene0002774;Unigene0050363
GO:0048588	developmental cell growth	11	56	0.473598218774075	0.999343552016187	Unigene0039184;Unigene0023179;Unigene0027060;Unigene0046298;Unigene0010471;Unigene0018037;Unigene0018036;Unigene0037200;Unigene0018035;Unigene0039183;Unigene0030491
GO:0045165	cell fate commitment	4	19	0.482159796459495	0.999343552016187	Unigene0001324;Unigene0029208;Unigene0025706;Unigene0006026
GO:1901617	organic hydroxy compound biosynthetic process	7	35	0.482891711239312	0.999343552016187	Unigene0010474;Unigene0035926;Unigene0006438;Unigene0040876;Unigene0047546;Unigene0019891;Unigene0034899
GO:0015833	peptide transport	6	30	0.494564541348394	0.999343552016187	Unigene0050195;Unigene0000195;Unigene0047859;Unigene0034656;Unigene0034654;Unigene0022647
GO:0016114	terpenoid biosynthetic process	6	30	0.494564541348394	0.999343552016187	Unigene0010474;Unigene0042503;Unigene0022939;Unigene0036473;Unigene0011014;Unigene0026766
GO:0050832	defense response to fungus	6	30	0.494564541348394	0.999343552016187	Unigene0022332;Unigene0020272;Unigene0024534;Unigene0052842;Unigene0052626;Unigene0041971
GO:0006498	N-terminal protein lipidation	3	14	0.497948423973063	0.999343552016187	Unigene0011579;Unigene0031015;Unigene0023738
GO:0006541	glutamine metabolic process	3	14	0.497948423973063	0.999343552016187	Unigene0017248;Unigene0020276;Unigene0000650
GO:0010224	response to UV-B	3	14	0.497948423973063	0.999343552016187	Unigene0023681;Unigene0007359;Unigene0047704
GO:0031365	N-terminal protein amino acid modification	3	14	0.497948423973063	0.999343552016187	Unigene0011579;Unigene0031015;Unigene0023738
GO:0040034	regulation of development, heterochronic	3	14	0.497948423973063	0.999343552016187	Unigene0016914;Unigene0052611;Unigene0035238
GO:0010876	lipid localization	11	57	0.499049606227913	0.999343552016187	Unigene0030862;Unigene0007573;Unigene0000315;Unigene0046723;Unigene0016738;Unigene0010628;Unigene0026598;Unigene0039629;Unigene0029766;Unigene0047095;Unigene0026059
GO:0016485	protein processing	80	429	0.508462156608324	0.999343552016187	Unigene0041852;Unigene0042183;Unigene0037429;Unigene0017257;Unigene0004066;Unigene0042370;Unigene0033899;Unigene0000706;Unigene0043903;Unigene0037178;Unigene0025214;Unigene0035585;Unigene0035995;Unigene0029112;Unigene0019904;Unigene0016869;Unigene0035807;Unigene0024450;Unigene0032726;Unigene0002861;Unigene0028369;Unigene0029257;Unigene0006053;Unigene0003900;Unigene0033526;Unigene0005638;Unigene00…
GO:0051301	cell division	10	52	0.508993512203282	0.999343552016187	Unigene0024137;Unigene0000123;Unigene0003836;Unigene0030759;Unigene0004060;Unigene0003702;Unigene0000727;Unigene0028136;Unigene0001808;Unigene0025632
GO:0034654	nucleobase-containing compound biosynthetic process	187	1005	0.509277641215041	0.999343552016187	Unigene0040570;Unigene0000516;Unigene0017199;Unigene0007153;Unigene0024391;Unigene0003964;Unigene0040950;Unigene0015119;Unigene0041334;Unigene0000315;Unigene0051212;Unigene0050812;Unigene0009430;Unigene0016564;Unigene0013614;Unigene0047732;Unigene0040845;Unigene0043714;Unigene0042507;Unigene0022075;Unigene0018774;Unigene0025620;Unigene0008736;Unigene0012095;Unigene0021097;Unigene0014209;Unigene00…
GO:0009260	ribonucleotide biosynthetic process	25	133	0.511278824768549	0.999343552016187	Unigene0016564;Unigene0025620;Unigene0014209;Unigene0005078;Unigene0005558;Unigene0014208;Unigene0012803;Unigene0020348;Unigene0012805;Unigene0045845;Unigene0011699;Unigene0011700;Unigene0006829;Unigene0045925;Unigene0005089;Unigene0007041;Unigene0012804;Unigene0050363;Unigene0036517;Unigene0014881;Unigene0024329;Unigene0016561;Unigene0016449;Unigene0015603;Unigene0044577
GO:0046390	ribose phosphate biosynthetic process	25	133	0.511278824768549	0.999343552016187	Unigene0016564;Unigene0025620;Unigene0014209;Unigene0005078;Unigene0005558;Unigene0014208;Unigene0012803;Unigene0020348;Unigene0012805;Unigene0045845;Unigene0011699;Unigene0011700;Unigene0006829;Unigene0045925;Unigene0005089;Unigene0007041;Unigene0012804;Unigene0050363;Unigene0036517;Unigene0014881;Unigene0024329;Unigene0016561;Unigene0016449;Unigene0015603;Unigene0044577
GO:0006754	ATP biosynthetic process	12	63	0.514105466933482	0.999343552016187	Unigene0005078;Unigene0012803;Unigene0012805;Unigene0045845;Unigene0011699;Unigene0011700;Unigene0006829;Unigene0012804;Unigene0024329;Unigene0016449;Unigene0015603;Unigene0044577
GO:0009145	purine nucleoside triphosphate biosynthetic process	12	63	0.514105466933482	0.999343552016187	Unigene0005078;Unigene0012803;Unigene0012805;Unigene0045845;Unigene0011699;Unigene0011700;Unigene0006829;Unigene0012804;Unigene0024329;Unigene0016449;Unigene0015603;Unigene0044577
GO:0009206	purine ribonucleoside triphosphate biosynthetic process	12	63	0.514105466933482	0.999343552016187	Unigene0005078;Unigene0012803;Unigene0012805;Unigene0045845;Unigene0011699;Unigene0011700;Unigene0006829;Unigene0012804;Unigene0024329;Unigene0016449;Unigene0015603;Unigene0044577
GO:0009314	response to radiation	82	441	0.519831630333385	0.999343552016187	Unigene0007153;Unigene0012408;Unigene0045374;Unigene0041207;Unigene0015119;Unigene0000315;Unigene0050812;Unigene0032832;Unigene0019194;Unigene0011303;Unigene0022291;Unigene0014836;Unigene0021291;Unigene0011579;Unigene0036307;Unigene0038609;Unigene0038907;Unigene0047958;Unigene0016914;Unigene0016427;Unigene0037700;Unigene0034026;Unigene0036118;Unigene0011304;Unigene0001884;Unigene0040039;Unigene00…
GO:0010015	root morphogenesis	9	47	0.519973360233526	0.999343552016187	Unigene0028303;Unigene0006438;Unigene0029208;Unigene0033526;Unigene0030759;Unigene0006026;Unigene0016813;Unigene0047897;Unigene0012032
GO:0018205	peptidyl-lysine modification	9	47	0.519973360233526	0.999343552016187	Unigene0050812;Unigene0047732;Unigene0018776;Unigene0000836;Unigene0042719;Unigene0000634;Unigene0035913;Unigene0003702;Unigene0046947
GO:0009683	indoleacetic acid metabolic process	2	9	0.520290887321898	0.999343552016187	Unigene0008442;Unigene0021110
GO:0010191	mucilage metabolic process	2	9	0.520290887321898	0.999343552016187	Unigene0010474;Unigene0015581
GO:0010496	intercellular transport	2	9	0.520290887321898	0.999343552016187	Unigene0021836;Unigene0017113
GO:0010565	regulation of cellular ketone metabolic process	2	9	0.520290887321898	0.999343552016187	Unigene0019220;Unigene0035599
GO:0015995	chlorophyll biosynthetic process	2	9	0.520290887321898	0.999343552016187	Unigene0039481;Unigene0033105
GO:0019359	nicotinamide nucleotide biosynthetic process	2	9	0.520290887321898	0.999343552016187	Unigene0033989;Unigene0033991
GO:0044087	regulation of cellular component biogenesis	2	9	0.520290887321898	0.999343552016187	Unigene0024391;Unigene0007399
GO:0006306	DNA methylation	4	20	0.525275071042558	0.999343552016187	Unigene0023804;Unigene0023803;Unigene0003702;Unigene0000587
GO:0006457	protein folding	4	20	0.525275071042558	0.999343552016187	Unigene0017908;Unigene0014348;Unigene0049970;Unigene0019734
GO:0009723	response to ethylene	4	20	0.525275071042558	0.999343552016187	Unigene0015151;Unigene0021135;Unigene0035599;Unigene0010963
GO:0018958	phenol-containing compound metabolic process	4	20	0.525275071042558	0.999343552016187	Unigene0035926;Unigene0031057;Unigene0004299;Unigene0018500
GO:0044728	DNA methylation or demethylation	4	20	0.525275071042558	0.999343552016187	Unigene0023804;Unigene0023803;Unigene0003702;Unigene0000587
GO:0006351	transcription, DNA-templated	146	787	0.527787990836474	0.999343552016187	Unigene0040570;Unigene0000516;Unigene0017199;Unigene0007153;Unigene0024391;Unigene0040950;Unigene0015119;Unigene0041334;Unigene0000315;Unigene0051212;Unigene0050812;Unigene0009430;Unigene0013614;Unigene0040845;Unigene0042507;Unigene0022075;Unigene0018774;Unigene0008736;Unigene0012095;Unigene0021097;Unigene0016618;Unigene0000148;Unigene0031933;Unigene0008812;Unigene0051849;Unigene0012022;Unigene00…
GO:0097659	nucleic acid-templated transcription	146	787	0.527787990836474	0.999343552016187	Unigene0040570;Unigene0000516;Unigene0017199;Unigene0007153;Unigene0024391;Unigene0040950;Unigene0015119;Unigene0041334;Unigene0000315;Unigene0051212;Unigene0050812;Unigene0009430;Unigene0013614;Unigene0040845;Unigene0042507;Unigene0022075;Unigene0018774;Unigene0008736;Unigene0012095;Unigene0021097;Unigene0016618;Unigene0000148;Unigene0031933;Unigene0008812;Unigene0051849;Unigene0012022;Unigene00…
GO:0042451	purine nucleoside biosynthetic process	13	69	0.527838111150176	0.999343552016187	Unigene0005078;Unigene0012803;Unigene0012805;Unigene0045845;Unigene0011699;Unigene0011700;Unigene0006829;Unigene0012804;Unigene0036517;Unigene0024329;Unigene0016449;Unigene0015603;Unigene0044577
GO:0046129	purine ribonucleoside biosynthetic process	13	69	0.527838111150176	0.999343552016187	Unigene0005078;Unigene0012803;Unigene0012805;Unigene0045845;Unigene0011699;Unigene0011700;Unigene0006829;Unigene0012804;Unigene0036517;Unigene0024329;Unigene0016449;Unigene0015603;Unigene0044577
GO:0006305	DNA alkylation	6	31	0.528996555978503	0.999343552016187	Unigene0023804;Unigene0035913;Unigene0023803;Unigene0003702;Unigene0004903;Unigene0000587
GO:0043401	steroid hormone mediated signaling pathway	6	31	0.528996555978503	0.999343552016187	Unigene0045374;Unigene0021983;Unigene0005831;Unigene0004644;Unigene0050793;Unigene0050986
GO:0046165	alcohol biosynthetic process	6	31	0.528996555978503	0.999343552016187	Unigene0010474;Unigene0006438;Unigene0040876;Unigene0047546;Unigene0019891;Unigene0034899
GO:0048545	response to steroid hormone	6	31	0.528996555978503	0.999343552016187	Unigene0045374;Unigene0021983;Unigene0005831;Unigene0004644;Unigene0050793;Unigene0050986
GO:0048569	post-embryonic organ development	6	31	0.528996555978503	0.999343552016187	Unigene0028303;Unigene0023503;Unigene0033526;Unigene0030357;Unigene0012032;Unigene0048005
GO:0071383	cellular response to steroid hormone stimulus	6	31	0.528996555978503	0.999343552016187	Unigene0045374;Unigene0021983;Unigene0005831;Unigene0004644;Unigene0050793;Unigene0050986
GO:0000302	response to reactive oxygen species	20	107	0.529011015770264	0.999343552016187	Unigene0041207;Unigene0015151;Unigene0011579;Unigene0036307;Unigene0036118;Unigene0040039;Unigene0034959;Unigene0049970;Unigene0033634;Unigene0023681;Unigene0005563;Unigene0024797;Unigene0003453;Unigene0009174;Unigene0027524;Unigene0021002;Unigene0020930;Unigene0020389;Unigene0018563;Unigene0010963
GO:0006220	pyrimidine nucleotide metabolic process	8	42	0.532253784596849	0.999343552016187	Unigene0047732;Unigene0043714;Unigene0001274;Unigene0000634;Unigene0039200;Unigene0005165;Unigene0002774;Unigene0050363
GO:0009555	pollen development	10	53	0.535206161917225	0.999343552016187	Unigene0049985;Unigene0028544;Unigene0020644;Unigene0032760;Unigene0035716;Unigene0007785;Unigene0004644;Unigene0031930;Unigene0002919;Unigene0002566
GO:0060429	epithelium development	10	53	0.535206161917225	0.999343552016187	Unigene0041036;Unigene0013757;Unigene0018037;Unigene0018036;Unigene0006026;Unigene0018035;Unigene0041037;Unigene0051560;Unigene0030491;Unigene0016620
GO:0044036	cell wall macromolecule metabolic process	12	64	0.537930093027838	0.999343552016187	Unigene0010474;Unigene0044391;Unigene0031390;Unigene0013103;Unigene0026489;Unigene0033959;Unigene0043752;Unigene0019165;Unigene0045375;Unigene0020871;Unigene0016966;Unigene0022472
GO:0032774	RNA biosynthetic process	147	794	0.538947001368878	0.999343552016187	Unigene0040570;Unigene0000516;Unigene0017199;Unigene0007153;Unigene0024391;Unigene0040950;Unigene0015119;Unigene0041334;Unigene0000315;Unigene0051212;Unigene0050812;Unigene0009430;Unigene0013614;Unigene0040845;Unigene0042507;Unigene0022075;Unigene0018774;Unigene0008736;Unigene0012095;Unigene0021097;Unigene0016618;Unigene0000148;Unigene0031933;Unigene0008812;Unigene0051849;Unigene0012022;Unigene00…
GO:0009167	purine ribonucleoside monophosphate metabolic process	14	75	0.540472871049769	0.999343552016187	Unigene0005078;Unigene0005558;Unigene0012803;Unigene0012805;Unigene0045845;Unigene0011699;Unigene0011700;Unigene0006829;Unigene0012804;Unigene0024329;Unigene0027053;Unigene0016449;Unigene0015603;Unigene0044577
GO:0009767	photosynthetic electron transport chain	5	26	0.545758843518357	0.999343552016187	Unigene0005711;Unigene0003415;Unigene0024071;Unigene0012836;Unigene0031105
GO:0006221	pyrimidine nucleotide biosynthetic process	7	37	0.546213161081644	0.999343552016187	Unigene0047732;Unigene0043714;Unigene0001274;Unigene0000634;Unigene0039200;Unigene0002774;Unigene0050363
GO:0009737	response to abscisic acid	9	48	0.547405310229976	0.999343552016187	Unigene0004571;Unigene0052626;Unigene0005266;Unigene0033328;Unigene0027955;Unigene0010539;Unigene0024156;Unigene0036339;Unigene0010963
GO:0006638	neutral lipid metabolic process	3	15	0.547524641004561	0.999343552016187	Unigene0046723;Unigene0022952;Unigene0019313
GO:0006639	acylglycerol metabolic process	3	15	0.547524641004561	0.999343552016187	Unigene0046723;Unigene0022952;Unigene0019313
GO:1901360	organic cyclic compound metabolic process	641	3461	0.559401173969497	0.999343552016187	Unigene0008536;Unigene0046822;Unigene0040570;Unigene0009233;Unigene0005449;Unigene0033859;Unigene0036341;Unigene0000516;Unigene0017199;Unigene0007153;Unigene0008442;Unigene0044727;Unigene0050720;Unigene0024391;Unigene0037429;Unigene0009243;Unigene0003964;Unigene0040950;Unigene0048480;Unigene0015119;Unigene0016175;Unigene0034274;Unigene0016184;Unigene0050153;Unigene0030510;Unigene0046047;Unigene00…
GO:0000469	cleavage involved in rRNA processing	1	4	0.560872434710141	0.999343552016187	Unigene0047518
GO:0000919	cell plate assembly	1	4	0.560872434710141	0.999343552016187	Unigene0001808
GO:0002237	response to molecule of bacterial origin	1	4	0.560872434710141	0.999343552016187	Unigene0010963
GO:0002697	regulation of immune effector process	1	4	0.560872434710141	0.999343552016187	Unigene0024334
GO:0002832	negative regulation of response to biotic stimulus	1	4	0.560872434710141	0.999343552016187	Unigene0034096
GO:0006529	asparagine biosynthetic process	1	4	0.560872434710141	0.999343552016187	Unigene0029347
GO:0006661	phosphatidylinositol biosynthetic process	1	4	0.560872434710141	0.999343552016187	Unigene0010911
GO:0006863	purine nucleobase transport	1	4	0.560872434710141	0.999343552016187	Unigene0028413
GO:0007019	microtubule depolymerization	1	4	0.560872434710141	0.999343552016187	Unigene0048005
GO:0007044	cell-substrate junction assembly	1	4	0.560872434710141	0.999343552016187	Unigene0021135
GO:0007045	cell-substrate adherens junction assembly	1	4	0.560872434710141	0.999343552016187	Unigene0021135
GO:0009110	vitamin biosynthetic process	1	4	0.560872434710141	0.999343552016187	Unigene0044413
GO:0009751	response to salicylic acid	1	4	0.560872434710141	0.999343552016187	Unigene0010539
GO:0010036	response to boron-containing substance	1	4	0.560872434710141	0.999343552016187	Unigene0008882
GO:0010054	trichoblast differentiation	1	4	0.560872434710141	0.999343552016187	Unigene0006026
GO:0010057	trichoblast fate specification	1	4	0.560872434710141	0.999343552016187	Unigene0006026
GO:0015807	L-amino acid transport	1	4	0.560872434710141	0.999343552016187	Unigene0031685
GO:0016106	sesquiterpenoid biosynthetic process	1	4	0.560872434710141	0.999343552016187	Unigene0010474
GO:0018342	protein prenylation	1	4	0.560872434710141	0.999343552016187	Unigene0036339
GO:0018871	1-aminocyclopropane-1-carboxylate metabolic process	1	4	0.560872434710141	0.999343552016187	Unigene0021193
GO:0019336	phenol-containing compound catabolic process	1	4	0.560872434710141	0.999343552016187	Unigene0031057
GO:0032784	regulation of DNA-templated transcription, elongation	1	4	0.560872434710141	0.999343552016187	Unigene0001778
GO:0034329	cell junction assembly	1	4	0.560872434710141	0.999343552016187	Unigene0021135
GO:0034332	adherens junction organization	1	4	0.560872434710141	0.999343552016187	Unigene0021135
GO:0034333	adherens junction assembly	1	4	0.560872434710141	0.999343552016187	Unigene0021135
GO:0040011	locomotion	1	4	0.560872434710141	0.999343552016187	Unigene0021836
GO:0042255	ribosome assembly	1	4	0.560872434710141	0.999343552016187	Unigene0033328
GO:0042364	water-soluble vitamin biosynthetic process	1	4	0.560872434710141	0.999343552016187	Unigene0044413
GO:0043090	amino acid import	1	4	0.560872434710141	0.999343552016187	Unigene0031685
GO:0043092	L-amino acid import	1	4	0.560872434710141	0.999343552016187	Unigene0031685
GO:0044000	movement in host	1	4	0.560872434710141	0.999343552016187	Unigene0021836
GO:0046339	diacylglycerol metabolic process	1	4	0.560872434710141	0.999343552016187	Unigene0046723
GO:0046683	response to organophosphorus	1	4	0.560872434710141	0.999343552016187	Unigene0016620
GO:0046688	response to copper ion	1	4	0.560872434710141	0.999343552016187	Unigene0023681
GO:0048443	stamen development	1	4	0.560872434710141	0.999343552016187	Unigene0023503
GO:0048466	androecium development	1	4	0.560872434710141	0.999343552016187	Unigene0023503
GO:0051648	vesicle localization	1	4	0.560872434710141	0.999343552016187	Unigene0026043
GO:0051814	movement in other organism involved in symbiotic interaction	1	4	0.560872434710141	0.999343552016187	Unigene0021836
GO:0052126	movement in host environment	1	4	0.560872434710141	0.999343552016187	Unigene0021836
GO:0052192	movement in environment of other organism involved in symbiotic interaction	1	4	0.560872434710141	0.999343552016187	Unigene0021836
GO:0080190	lateral growth	1	4	0.560872434710141	0.999343552016187	Unigene0045653
GO:0090628	plant epidermal cell fate specification	1	4	0.560872434710141	0.999343552016187	Unigene0006026
GO:0097354	prenylation	1	4	0.560872434710141	0.999343552016187	Unigene0036339
GO:1901616	organic hydroxy compound catabolic process	1	4	0.560872434710141	0.999343552016187	Unigene0031057
GO:1901658	glycosyl compound catabolic process	1	4	0.560872434710141	0.999343552016187	Unigene0018668
GO:0008219	cell death	10	54	0.560909987260275	0.999343552016187	Unigene0018776;Unigene0004256;Unigene0040959;Unigene0046947;Unigene0035599;Unigene0036805;Unigene0005461;Unigene0030825;Unigene0018957;Unigene0016620
GO:0030003	cellular cation homeostasis	6	32	0.562417431986853	0.999343552016187	Unigene0027323;Unigene0030291;Unigene0016192;Unigene0009164;Unigene0052392;Unigene0009478
GO:0051604	protein maturation	80	435	0.563966575399277	0.999343552016187	Unigene0041852;Unigene0042183;Unigene0037429;Unigene0017257;Unigene0004066;Unigene0042370;Unigene0033899;Unigene0000706;Unigene0043903;Unigene0037178;Unigene0025214;Unigene0035585;Unigene0035995;Unigene0029112;Unigene0019904;Unigene0016869;Unigene0035807;Unigene0024450;Unigene0032726;Unigene0002861;Unigene0028369;Unigene0029257;Unigene0006053;Unigene0003900;Unigene0033526;Unigene0005638;Unigene00…
GO:1901615	organic hydroxy compound metabolic process	20	109	0.56536348484273	0.999343552016187	Unigene0034385;Unigene0010474;Unigene0035926;Unigene0029155;Unigene0006438;Unigene0017441;Unigene0016399;Unigene0025596;Unigene0031057;Unigene0040876;Unigene0044413;Unigene0041506;Unigene0004299;Unigene0002523;Unigene0022952;Unigene0029156;Unigene0047546;Unigene0019891;Unigene0018500;Unigene0034899
GO:0009651	response to salt stress	4	21	0.566568502890138	0.999343552016187	Unigene0021135;Unigene0003823;Unigene0023681;Unigene0026418
GO:0051640	organelle localization	4	21	0.566568502890138	0.999343552016187	Unigene0049985;Unigene0025827;Unigene0012945;Unigene0026043
GO:0007165	signal transduction	115	625	0.56753199851749	0.999343552016187	Unigene0031261;Unigene0045374;Unigene0016175;Unigene0034385;Unigene0041334;Unigene0000315;Unigene0026314;Unigene0007304;Unigene0010962;Unigene0024419;Unigene0035899;Unigene0048798;Unigene0047838;Unigene0028303;Unigene0042486;Unigene0013649;Unigene0031781;Unigene0036027;Unigene0004325;Unigene0011585;Unigene0029916;Unigene0017756;Unigene0042317;Unigene0004571;Unigene0021135;Unigene0014974;Unigene00…
GO:0023052	signaling	115	625	0.56753199851749	0.999343552016187	Unigene0031261;Unigene0045374;Unigene0016175;Unigene0034385;Unigene0041334;Unigene0000315;Unigene0026314;Unigene0007304;Unigene0010962;Unigene0024419;Unigene0035899;Unigene0048798;Unigene0047838;Unigene0028303;Unigene0042486;Unigene0013649;Unigene0031781;Unigene0036027;Unigene0004325;Unigene0011585;Unigene0029916;Unigene0017756;Unigene0042317;Unigene0004571;Unigene0021135;Unigene0014974;Unigene00…
GO:0044700	single organism signaling	115	625	0.56753199851749	0.999343552016187	Unigene0031261;Unigene0045374;Unigene0016175;Unigene0034385;Unigene0041334;Unigene0000315;Unigene0026314;Unigene0007304;Unigene0010962;Unigene0024419;Unigene0035899;Unigene0048798;Unigene0047838;Unigene0028303;Unigene0042486;Unigene0013649;Unigene0031781;Unigene0036027;Unigene0004325;Unigene0011585;Unigene0029916;Unigene0017756;Unigene0042317;Unigene0004571;Unigene0021135;Unigene0014974;Unigene00…
GO:0009628	response to abiotic stimulus	207	1123	0.570464843866141	0.999343552016187	Unigene0046406;Unigene0031261;Unigene0007153;Unigene0012408;Unigene0045374;Unigene0026436;Unigene0041207;Unigene0015119;Unigene0000315;Unigene0010474;Unigene0050812;Unigene0026830;Unigene0022332;Unigene0032832;Unigene0009741;Unigene0011706;Unigene0050824;Unigene0019194;Unigene0022703;Unigene0011303;Unigene0043067;Unigene0022291;Unigene0047838;Unigene0021097;Unigene0005444;Unigene0049964;Unigene00…
GO:0055065	metal ion homeostasis	9	49	0.574203096377092	0.999343552016187	Unigene0036469;Unigene0027323;Unigene0043379;Unigene0006875;Unigene0030291;Unigene0040115;Unigene0016192;Unigene0009164;Unigene0052392
GO:0006415	translational termination	2	10	0.580325006335893	0.999343552016187	Unigene0018776;Unigene0046947
GO:0006641	triglyceride metabolic process	2	10	0.580325006335893	0.999343552016187	Unigene0022952;Unigene0019313
GO:0006897	endocytosis	2	10	0.580325006335893	0.999343552016187	Unigene0023825;Unigene0001808
GO:0015858	nucleoside transport	2	10	0.580325006335893	0.999343552016187	Unigene0025181;Unigene0049540
GO:0017004	cytochrome complex assembly	2	10	0.580325006335893	0.999343552016187	Unigene0005711;Unigene0030899
GO:0009553	embryo sac development	5	27	0.58176350919249	0.999343552016187	Unigene0042546;Unigene0000917;Unigene0006740;Unigene0042549;Unigene0042548
GO:0009126	purine nucleoside monophosphate metabolic process	14	77	0.583388972381886	0.999343552016187	Unigene0005078;Unigene0005558;Unigene0012803;Unigene0012805;Unigene0045845;Unigene0011699;Unigene0011700;Unigene0006829;Unigene0012804;Unigene0024329;Unigene0027053;Unigene0016449;Unigene0015603;Unigene0044577
GO:0009058	biosynthetic process	420	2276	0.584368075089466	0.999343552016187	Unigene0040570;Unigene0009233;Unigene0000516;Unigene0017199;Unigene0007153;Unigene0050720;Unigene0005020;Unigene0024391;Unigene0037429;Unigene0008734;Unigene0009243;Unigene0003964;Unigene0040950;Unigene0048480;Unigene0015119;Unigene0016175;Unigene0050153;Unigene0041334;Unigene0000315;Unigene0051212;Unigene0010474;Unigene0050812;Unigene0013708;Unigene0008487;Unigene0001063;Unigene0020016;Unigene00…
GO:0006818	hydrogen transport	33	182	0.594253185154352	0.999343552016187	Unigene0007171;Unigene0025620;Unigene0014209;Unigene0005078;Unigene0051342;Unigene0013280;Unigene0012803;Unigene0005383;Unigene0012805;Unigene0036469;Unigene0045845;Unigene0002884;Unigene0011699;Unigene0049723;Unigene0026966;Unigene0011700;Unigene0006829;Unigene0030291;Unigene0008293;Unigene0026669;Unigene0012804;Unigene0036473;Unigene0008245;Unigene0052917;Unigene0005187;Unigene0018796;Unigene00…
GO:0006304	DNA modification	6	33	0.594662558732915	0.999343552016187	Unigene0023804;Unigene0035913;Unigene0023803;Unigene0003702;Unigene0004903;Unigene0000587
GO:0042742	defense response to bacterium	6	33	0.594662558732915	0.999343552016187	Unigene0004256;Unigene0035913;Unigene0052626;Unigene0027613;Unigene0033462;Unigene0035186
GO:0090558	plant epidermis development	6	33	0.594662558732915	0.999343552016187	Unigene0006438;Unigene0029208;Unigene0030759;Unigene0006026;Unigene0016813;Unigene0047897
GO:0016108	tetraterpenoid metabolic process	4	22	0.605786870829017	0.999343552016187	Unigene0022939;Unigene0036473;Unigene0011014;Unigene0034899
GO:0009267	cellular response to starvation	12	67	0.606717472877796	0.999343552016187	Unigene0013885;Unigene0032832;Unigene0006438;Unigene0043379;Unigene0016968;Unigene0032548;Unigene0052809;Unigene0002538;Unigene0042069;Unigene0043527;Unigene0023114;Unigene0035186
GO:0042594	response to starvation	12	67	0.606717472877796	0.999343552016187	Unigene0013885;Unigene0032832;Unigene0006438;Unigene0043379;Unigene0016968;Unigene0032548;Unigene0052809;Unigene0002538;Unigene0042069;Unigene0043527;Unigene0023114;Unigene0035186
GO:0018130	heterocycle biosynthetic process	201	1097	0.607927854055607	0.999343552016187	Unigene0040570;Unigene0000516;Unigene0017199;Unigene0007153;Unigene0024391;Unigene0003964;Unigene0040950;Unigene0015119;Unigene0016175;Unigene0041334;Unigene0000315;Unigene0051212;Unigene0050812;Unigene0009430;Unigene0016564;Unigene0018739;Unigene0013614;Unigene0047732;Unigene0040845;Unigene0043714;Unigene0042507;Unigene0022075;Unigene0018774;Unigene0025620;Unigene0008736;Unigene0012095;Unigene00…
GO:0010053	root epidermal cell differentiation	5	28	0.616170929049466	0.999343552016187	Unigene0006438;Unigene0029208;Unigene0030759;Unigene0006026;Unigene0016813
GO:0090627	plant epidermal cell differentiation	5	28	0.616170929049466	0.999343552016187	Unigene0006438;Unigene0029208;Unigene0030759;Unigene0006026;Unigene0016813
GO:0009914	hormone transport	8	45	0.616213071635717	0.999343552016187	Unigene0027060;Unigene0005319;Unigene0012830;Unigene0010471;Unigene0004536;Unigene0037200;Unigene0004669;Unigene0049057
GO:0010118	stomatal movement	8	45	0.616213071635717	0.999343552016187	Unigene0040959;Unigene0037341;Unigene0020388;Unigene0052842;Unigene0036785;Unigene0020930;Unigene0020389;Unigene0037342
GO:0009308	amine metabolic process	9	51	0.625540327229676	0.999343552016187	Unigene0005020;Unigene0021110;Unigene0000070;Unigene0027537;Unigene0020900;Unigene0034670;Unigene0045354;Unigene0029575;Unigene0008146
GO:0097305	response to alcohol	9	51	0.625540327229676	0.999343552016187	Unigene0004571;Unigene0052626;Unigene0005266;Unigene0033328;Unigene0027955;Unigene0010539;Unigene0024156;Unigene0036339;Unigene0010963
GO:0006810	transport	303	1653	0.626113329084385	0.999343552016187	Unigene0009359;Unigene0027124;Unigene0021236;Unigene0017700;Unigene0045374;Unigene0021206;Unigene0030510;Unigene0039998;Unigene0050195;Unigene0015048;Unigene0018034;Unigene0017025;Unigene0031308;Unigene0011442;Unigene0001063;Unigene0044273;Unigene0039510;Unigene0007171;Unigene0026830;Unigene0021207;Unigene0041760;Unigene0017699;Unigene0008227;Unigene0025620;Unigene0032260;Unigene0012095;Unigene00…
GO:0009199	ribonucleoside triphosphate metabolic process	15	85	0.632664063493883	0.999343552016187	Unigene0005078;Unigene0012803;Unigene0012805;Unigene0045845;Unigene0011699;Unigene0011700;Unigene0006829;Unigene0045925;Unigene0012804;Unigene0050363;Unigene0024329;Unigene0027053;Unigene0016449;Unigene0015603;Unigene0044577
GO:0002239	response to oomycetes	2	11	0.634627413610298	0.999343552016187	Unigene0021135;Unigene0035599
GO:0006787	porphyrin-containing compound catabolic process	2	11	0.634627413610298	0.999343552016187	Unigene0025639;Unigene0027597
GO:0006839	mitochondrial transport	2	11	0.634627413610298	0.999343552016187	Unigene0017025;Unigene0005383
GO:0015850	organic hydroxy compound transport	2	11	0.634627413610298	0.999343552016187	Unigene0007171;Unigene0008325
GO:0031123	RNA 3'-end processing	2	11	0.634627413610298	0.999343552016187	Unigene0029350;Unigene0035910
GO:0033015	tetrapyrrole catabolic process	2	11	0.634627413610298	0.999343552016187	Unigene0025639;Unigene0027597
GO:0051187	cofactor catabolic process	2	11	0.634627413610298	0.999343552016187	Unigene0025639;Unigene0027597
GO:0009168	purine ribonucleoside monophosphate biosynthetic process	13	74	0.636704576362429	0.999343552016187	Unigene0005078;Unigene0005558;Unigene0012803;Unigene0012805;Unigene0045845;Unigene0011699;Unigene0011700;Unigene0006829;Unigene0012804;Unigene0024329;Unigene0016449;Unigene0015603;Unigene0044577
GO:0031668	cellular response to extracellular stimulus	13	74	0.636704576362429	0.999343552016187	Unigene0013885;Unigene0032832;Unigene0006438;Unigene0043379;Unigene0016968;Unigene0032548;Unigene0052809;Unigene0021464;Unigene0002538;Unigene0042069;Unigene0043527;Unigene0023114;Unigene0035186
GO:0031669	cellular response to nutrient levels	13	74	0.636704576362429	0.999343552016187	Unigene0013885;Unigene0032832;Unigene0006438;Unigene0043379;Unigene0016968;Unigene0032548;Unigene0052809;Unigene0021464;Unigene0002538;Unigene0042069;Unigene0043527;Unigene0023114;Unigene0035186
GO:0071496	cellular response to external stimulus	13	74	0.636704576362429	0.999343552016187	Unigene0013885;Unigene0032832;Unigene0006438;Unigene0043379;Unigene0016968;Unigene0032548;Unigene0052809;Unigene0021464;Unigene0002538;Unigene0042069;Unigene0043527;Unigene0023114;Unigene0035186
GO:0015718	monocarboxylic acid transport	3	17	0.637417606525151	0.999343552016187	Unigene0018166;Unigene0002518;Unigene0008325
GO:0043241	protein complex disassembly	3	17	0.637417606525151	0.999343552016187	Unigene0018776;Unigene0046947;Unigene0048005
GO:0043624	cellular protein complex disassembly	3	17	0.637417606525151	0.999343552016187	Unigene0018776;Unigene0046947;Unigene0048005
GO:0044743	intracellular protein transmembrane import	3	17	0.637417606525151	0.999343552016187	Unigene0019526;Unigene0039481;Unigene0046509
GO:0065002	intracellular protein transmembrane transport	3	17	0.637417606525151	0.999343552016187	Unigene0019526;Unigene0039481;Unigene0046509
GO:0071806	protein transmembrane transport	3	17	0.637417606525151	0.999343552016187	Unigene0019526;Unigene0039481;Unigene0046509
GO:0010260	organ senescence	8	46	0.642360626796208	0.999343552016187	Unigene0020272;Unigene0014836;Unigene0004256;Unigene0024664;Unigene0008325;Unigene0014837;Unigene0019313;Unigene0010539
GO:0000018	regulation of DNA recombination	1	5	0.642545395792666	0.999343552016187	Unigene0001625
GO:0006828	manganese ion transport	1	5	0.642545395792666	0.999343552016187	Unigene0040115
GO:0009687	abscisic acid metabolic process	1	5	0.642545395792666	0.999343552016187	Unigene0010474
GO:0009744	response to sucrose	1	5	0.642545395792666	0.999343552016187	Unigene0023681
GO:0009799	specification of symmetry	1	5	0.642545395792666	0.999343552016187	Unigene0003971
GO:0010192	mucilage biosynthetic process	1	5	0.642545395792666	0.999343552016187	Unigene0015581
GO:0010193	response to ozone	1	5	0.642545395792666	0.999343552016187	Unigene0023681
GO:0010228	vegetative to reproductive phase transition of meristem	1	5	0.642545395792666	0.999343552016187	Unigene0004129
GO:0010374	stomatal complex development	1	5	0.642545395792666	0.999343552016187	Unigene0047897
GO:0015791	polyol transport	1	5	0.642545395792666	0.999343552016187	Unigene0007171
GO:0016553	base conversion or substitution editing	1	5	0.642545395792666	0.999343552016187	Unigene0008536
GO:0016556	mRNA modification	1	5	0.642545395792666	0.999343552016187	Unigene0042643
GO:0019760	glucosinolate metabolic process	1	5	0.642545395792666	0.999343552016187	Unigene0052626
GO:0031124	mRNA 3'-end processing	1	5	0.642545395792666	0.999343552016187	Unigene0029350
GO:0032434	regulation of proteasomal ubiquitin-dependent protein catabolic process	1	5	0.642545395792666	0.999343552016187	Unigene0034096
GO:0033609	oxalate metabolic process	1	5	0.642545395792666	0.999343552016187	Unigene0035058
GO:0035434	copper ion transmembrane transport	1	5	0.642545395792666	0.999343552016187	Unigene0011326
GO:0042176	regulation of protein catabolic process	1	5	0.642545395792666	0.999343552016187	Unigene0034096
GO:0042374	phylloquinone metabolic process	1	5	0.642545395792666	0.999343552016187	Unigene0007219
GO:0043288	apocarotenoid metabolic process	1	5	0.642545395792666	0.999343552016187	Unigene0010474
GO:0043473	pigmentation	1	5	0.642545395792666	0.999343552016187	Unigene0010471
GO:0043476	pigment accumulation	1	5	0.642545395792666	0.999343552016187	Unigene0010471
GO:0043478	pigment accumulation in response to UV light	1	5	0.642545395792666	0.999343552016187	Unigene0010471
GO:0043479	pigment accumulation in tissues in response to UV light	1	5	0.642545395792666	0.999343552016187	Unigene0010471
GO:0043480	pigment accumulation in tissues	1	5	0.642545395792666	0.999343552016187	Unigene0010471
GO:0045682	regulation of epidermis development	1	5	0.642545395792666	0.999343552016187	Unigene0016662
GO:0048573	photoperiodism, flowering	1	5	0.642545395792666	0.999343552016187	Unigene0004129
GO:0048645	organ formation	1	5	0.642545395792666	0.999343552016187	Unigene0028124
GO:0052386	cell wall thickening	1	5	0.642545395792666	0.999343552016187	Unigene0047546
GO:0061136	regulation of proteasomal protein catabolic process	1	5	0.642545395792666	0.999343552016187	Unigene0034096
GO:0072529	pyrimidine-containing compound catabolic process	1	5	0.642545395792666	0.999343552016187	Unigene0018668
GO:1902644	tertiary alcohol metabolic process	1	5	0.642545395792666	0.999343552016187	Unigene0010474
GO:1903050	regulation of proteolysis involved in cellular protein catabolic process	1	5	0.642545395792666	0.999343552016187	Unigene0034096
GO:1903362	regulation of cellular protein catabolic process	1	5	0.642545395792666	0.999343552016187	Unigene0034096
GO:0000911	cytokinesis by cell plate formation	4	23	0.642753797487775	0.999343552016187	Unigene0000123;Unigene0030759;Unigene0000727;Unigene0001808
GO:0010051	xylem and phloem pattern formation	4	23	0.642753797487775	0.999343552016187	Unigene0034385;Unigene0034038;Unigene0005831;Unigene0051560
GO:1901264	carbohydrate derivative transport	4	23	0.642753797487775	0.999343552016187	Unigene0028670;Unigene0025181;Unigene0049540;Unigene0018167
GO:0044249	cellular biosynthetic process	388	2117	0.643292394750029	0.999343552016187	Unigene0040570;Unigene0009233;Unigene0000516;Unigene0017199;Unigene0007153;Unigene0050720;Unigene0005020;Unigene0024391;Unigene0037429;Unigene0008734;Unigene0009243;Unigene0003964;Unigene0040950;Unigene0048480;Unigene0015119;Unigene0016175;Unigene0050153;Unigene0041334;Unigene0000315;Unigene0051212;Unigene0010474;Unigene0050812;Unigene0013708;Unigene0001063;Unigene0009430;Unigene0016564;Unigene00…
GO:0033993	response to lipid	19	108	0.644415507089599	0.999343552016187	Unigene0045374;Unigene0000315;Unigene0007304;Unigene0004571;Unigene0027954;Unigene0029908;Unigene0052626;Unigene0021983;Unigene0005831;Unigene0005266;Unigene0004644;Unigene0050793;Unigene0050986;Unigene0033328;Unigene0027955;Unigene0010539;Unigene0024156;Unigene0036339;Unigene0010963
GO:0006875	cellular metal ion homeostasis	5	29	0.648848464154722	0.999343552016187	Unigene0027323;Unigene0030291;Unigene0016192;Unigene0009164;Unigene0052392
GO:0042430	indole-containing compound metabolic process	5	29	0.648848464154722	0.999343552016187	Unigene0008442;Unigene0009243;Unigene0016175;Unigene0021110;Unigene0004755
GO:0031325	positive regulation of cellular metabolic process	15	86	0.651635272968805	0.999343552016187	Unigene0028303;Unigene0034096;Unigene0001833;Unigene0032438;Unigene0008077;Unigene0036534;Unigene0019220;Unigene0042742;Unigene0031187;Unigene0038386;Unigene0042744;Unigene0005181;Unigene0016325;Unigene0036643;Unigene0018068
GO:0006470	protein dephosphorylation	6	35	0.65512487661021	0.999343552016187	Unigene0014863;Unigene0021903;Unigene0016208;Unigene0004750;Unigene0023927;Unigene0023926
GO:0019362	pyridine nucleotide metabolic process	6	35	0.65512487661021	0.999343552016187	Unigene0036184;Unigene0033989;Unigene0033991;Unigene0033990;Unigene0051470;Unigene0046594
GO:0050793	regulation of developmental process	13	75	0.656882191992503	0.999343552016187	Unigene0016914;Unigene0004571;Unigene0024615;Unigene0052611;Unigene0016662;Unigene0039852;Unigene0035238;Unigene0017113;Unigene0005009;Unigene0038359;Unigene0002919;Unigene0036339;Unigene0002566
GO:0016053	organic acid biosynthetic process	27	154	0.665286584732074	0.999343552016187	Unigene0010474;Unigene0036118;Unigene0044647;Unigene0002870;Unigene0039224;Unigene0030287;Unigene0000087;Unigene0052007;Unigene0007951;Unigene0039852;Unigene0040930;Unigene0040931;Unigene0001042;Unigene0049463;Unigene0029474;Unigene0015126;Unigene0005155;Unigene0029347;Unigene0038221;Unigene0009129;Unigene0031930;Unigene0040894;Unigene0009317;Unigene0010846;Unigene0018957;Unigene0025357;Unigene00…
GO:0046394	carboxylic acid biosynthetic process	27	154	0.665286584732074	0.999343552016187	Unigene0010474;Unigene0036118;Unigene0044647;Unigene0002870;Unigene0039224;Unigene0030287;Unigene0000087;Unigene0052007;Unigene0007951;Unigene0039852;Unigene0040930;Unigene0040931;Unigene0001042;Unigene0049463;Unigene0029474;Unigene0015126;Unigene0005155;Unigene0029347;Unigene0038221;Unigene0009129;Unigene0031930;Unigene0040894;Unigene0009317;Unigene0010846;Unigene0018957;Unigene0025357;Unigene00…
GO:0042546	cell wall biogenesis	8	47	0.667465707116758	0.999343552016187	Unigene0010474;Unigene0035926;Unigene0052649;Unigene0019220;Unigene0010471;Unigene0022182;Unigene0007399;Unigene0006375
GO:0009127	purine nucleoside monophosphate biosynthetic process	13	76	0.676435173901853	0.999343552016187	Unigene0005078;Unigene0005558;Unigene0012803;Unigene0012805;Unigene0045845;Unigene0011699;Unigene0011700;Unigene0006829;Unigene0012804;Unigene0024329;Unigene0016449;Unigene0015603;Unigene0044577
GO:0002831	regulation of response to biotic stimulus	3	18	0.677388900186145	0.999343552016187	Unigene0034096;Unigene0051919;Unigene0024334
GO:0016109	tetraterpenoid biosynthetic process	3	18	0.677388900186145	0.999343552016187	Unigene0022939;Unigene0036473;Unigene0011014
GO:0022411	cellular component disassembly	3	18	0.677388900186145	0.999343552016187	Unigene0018776;Unigene0046947;Unigene0048005
GO:0032984	macromolecular complex disassembly	3	18	0.677388900186145	0.999343552016187	Unigene0018776;Unigene0046947;Unigene0048005
GO:0046483	heterocycle metabolic process	607	3311	0.678621862401712	0.999343552016187	Unigene0008536;Unigene0046822;Unigene0040570;Unigene0009233;Unigene0005449;Unigene0033859;Unigene0036341;Unigene0000516;Unigene0017199;Unigene0007153;Unigene0008442;Unigene0044727;Unigene0050720;Unigene0024391;Unigene0037429;Unigene0009243;Unigene0003964;Unigene0040950;Unigene0048480;Unigene0015119;Unigene0016175;Unigene0034274;Unigene0016184;Unigene0030510;Unigene0046047;Unigene0016239;Unigene00…
GO:0003002	regionalization	14	82	0.682322705338307	0.999343552016187	Unigene0034385;Unigene0031781;Unigene0034038;Unigene0048496;Unigene0025706;Unigene0005319;Unigene0016662;Unigene0047258;Unigene0028124;Unigene0005831;Unigene0001808;Unigene0003971;Unigene0051560;Unigene0025632
GO:0009163	nucleoside biosynthetic process	14	82	0.682322705338307	0.999343552016187	Unigene0005078;Unigene0012803;Unigene0012805;Unigene0045845;Unigene0011699;Unigene0011700;Unigene0006829;Unigene0012804;Unigene0050363;Unigene0036517;Unigene0024329;Unigene0016449;Unigene0015603;Unigene0044577
GO:0042455	ribonucleoside biosynthetic process	14	82	0.682322705338307	0.999343552016187	Unigene0005078;Unigene0012803;Unigene0012805;Unigene0045845;Unigene0011699;Unigene0011700;Unigene0006829;Unigene0012804;Unigene0050363;Unigene0036517;Unigene0024329;Unigene0016449;Unigene0015603;Unigene0044577
GO:0043549	regulation of kinase activity	14	82	0.682322705338307	0.999343552016187	Unigene0028303;Unigene0001833;Unigene0032438;Unigene0008077;Unigene0036534;Unigene0042742;Unigene0031187;Unigene0038386;Unigene0042744;Unigene0005181;Unigene0016325;Unigene0036643;Unigene0047897;Unigene0018068
GO:0045859	regulation of protein kinase activity	14	82	0.682322705338307	0.999343552016187	Unigene0028303;Unigene0001833;Unigene0032438;Unigene0008077;Unigene0036534;Unigene0042742;Unigene0031187;Unigene0038386;Unigene0042744;Unigene0005181;Unigene0016325;Unigene0036643;Unigene0047897;Unigene0018068
GO:0046128	purine ribonucleoside metabolic process	14	82	0.682322705338307	0.999343552016187	Unigene0005078;Unigene0012803;Unigene0012805;Unigene0045845;Unigene0011699;Unigene0011700;Unigene0006829;Unigene0012804;Unigene0036517;Unigene0024329;Unigene0027053;Unigene0016449;Unigene0015603;Unigene0044577
GO:0048827	phyllome development	14	82	0.682322705338307	0.999343552016187	Unigene0045374;Unigene0033842;Unigene0041036;Unigene0023503;Unigene0024708;Unigene0030357;Unigene0030359;Unigene0023738;Unigene0022494;Unigene0016192;Unigene0009570;Unigene0041037;Unigene0033259;Unigene0025632
GO:0000819	sister chromatid segregation	2	12	0.683253377591493	0.999343552016187	Unigene0015624;Unigene0015623
GO:0009850	auxin metabolic process	2	12	0.683253377591493	0.999343552016187	Unigene0008442;Unigene0021110
GO:0015994	chlorophyll metabolic process	2	12	0.683253377591493	0.999343552016187	Unigene0039481;Unigene0033105
GO:0016129	phytosteroid biosynthetic process	2	12	0.683253377591493	0.999343552016187	Unigene0006438;Unigene0019891
GO:0032012	regulation of ARF protein signal transduction	2	12	0.683253377591493	0.999343552016187	Unigene0014012;Unigene0044568
GO:0046578	regulation of Ras protein signal transduction	2	12	0.683253377591493	0.999343552016187	Unigene0014012;Unigene0044568
GO:0051056	regulation of small GTPase mediated signal transduction	2	12	0.683253377591493	0.999343552016187	Unigene0014012;Unigene0044568
GO:0060918	auxin transport	7	42	0.687182716839666	0.999343552016187	Unigene0027060;Unigene0012830;Unigene0010471;Unigene0004536;Unigene0037200;Unigene0004669;Unigene0049057
GO:0006139	nucleobase-containing compound metabolic process	559	3054	0.687414082037751	0.999343552016187	Unigene0008536;Unigene0046822;Unigene0040570;Unigene0009233;Unigene0005449;Unigene0033859;Unigene0036341;Unigene0000516;Unigene0017199;Unigene0007153;Unigene0044727;Unigene0050720;Unigene0024391;Unigene0037429;Unigene0003964;Unigene0040950;Unigene0048480;Unigene0015119;Unigene0034274;Unigene0016184;Unigene0030510;Unigene0016239;Unigene0034385;Unigene0041334;Unigene0006516;Unigene0048282;Unigene00…
GO:0009161	ribonucleoside monophosphate metabolic process	15	88	0.687973753878276	0.999343552016187	Unigene0005078;Unigene0005558;Unigene0012803;Unigene0012805;Unigene0045845;Unigene0011699;Unigene0011700;Unigene0006829;Unigene0012804;Unigene0050363;Unigene0024329;Unigene0027053;Unigene0016449;Unigene0015603;Unigene0044577
GO:0044283	small molecule biosynthetic process	33	190	0.697369175901678	0.999343552016187	Unigene0010474;Unigene0006438;Unigene0036118;Unigene0044647;Unigene0002870;Unigene0039224;Unigene0030287;Unigene0000087;Unigene0052007;Unigene0040876;Unigene0007951;Unigene0044413;Unigene0039852;Unigene0040930;Unigene0040931;Unigene0001042;Unigene0049463;Unigene0029474;Unigene0015126;Unigene0005155;Unigene0029347;Unigene0038221;Unigene0047546;Unigene0019891;Unigene0009129;Unigene0031930;Unigene00…
GO:0042278	purine nucleoside metabolic process	14	83	0.7003918812848	0.999343552016187	Unigene0005078;Unigene0012803;Unigene0012805;Unigene0045845;Unigene0011699;Unigene0011700;Unigene0006829;Unigene0012804;Unigene0036517;Unigene0024329;Unigene0027053;Unigene0016449;Unigene0015603;Unigene0044577
GO:0051338	regulation of transferase activity	14	83	0.7003918812848	0.999343552016187	Unigene0028303;Unigene0001833;Unigene0032438;Unigene0008077;Unigene0036534;Unigene0042742;Unigene0031187;Unigene0038386;Unigene0042744;Unigene0005181;Unigene0016325;Unigene0036643;Unigene0047897;Unigene0018068
GO:0009607	response to biotic stimulus	87	490	0.704177659599727	0.999343552016187	Unigene0009243;Unigene0010474;Unigene0050812;Unigene0022332;Unigene0009741;Unigene0048798;Unigene0011303;Unigene0018776;Unigene0021110;Unigene0024489;Unigene0025340;Unigene0020272;Unigene0020172;Unigene0033947;Unigene0014836;Unigene0001143;Unigene0004256;Unigene0018166;Unigene0021135;Unigene0016427;Unigene0036118;Unigene0011304;Unigene0042262;Unigene0010821;Unigene0026429;Unigene0002870;Unigene00…
GO:0043207	response to external biotic stimulus	87	490	0.704177659599727	0.999343552016187	Unigene0009243;Unigene0010474;Unigene0050812;Unigene0022332;Unigene0009741;Unigene0048798;Unigene0011303;Unigene0018776;Unigene0021110;Unigene0024489;Unigene0025340;Unigene0020272;Unigene0020172;Unigene0033947;Unigene0014836;Unigene0001143;Unigene0004256;Unigene0018166;Unigene0021135;Unigene0016427;Unigene0036118;Unigene0011304;Unigene0042262;Unigene0010821;Unigene0026429;Unigene0002870;Unigene00…
GO:0048646	anatomical structure formation involved in morphogenesis	11	66	0.704808776068822	0.999343552016187	Unigene0049985;Unigene0004256;Unigene0028544;Unigene0020644;Unigene0032760;Unigene0035599;Unigene0000727;Unigene0028124;Unigene0035716;Unigene0003979;Unigene0031930
GO:0009141	nucleoside triphosphate metabolic process	15	89	0.70529381048638	0.999343552016187	Unigene0005078;Unigene0012803;Unigene0012805;Unigene0045845;Unigene0011699;Unigene0011700;Unigene0006829;Unigene0045925;Unigene0012804;Unigene0050363;Unigene0024329;Unigene0027053;Unigene0016449;Unigene0015603;Unigene0044577
GO:0009888	tissue development	35	202	0.706838829706215	0.999343552016187	Unigene0034385;Unigene0000315;Unigene0018776;Unigene0037123;Unigene0041036;Unigene0006438;Unigene0029208;Unigene0004574;Unigene0013757;Unigene0045653;Unigene0030759;Unigene0023738;Unigene0041669;Unigene0000323;Unigene0018037;Unigene0043199;Unigene0018036;Unigene0036584;Unigene0011561;Unigene0046947;Unigene0028124;Unigene0006026;Unigene0019891;Unigene0018035;Unigene0018451;Unigene0003971;Unigene00…
GO:0051707	response to other organism	86	485	0.708016856080643	0.999343552016187	Unigene0009243;Unigene0010474;Unigene0022332;Unigene0009741;Unigene0048798;Unigene0011303;Unigene0018776;Unigene0021110;Unigene0024489;Unigene0025340;Unigene0020272;Unigene0020172;Unigene0033947;Unigene0014836;Unigene0001143;Unigene0004256;Unigene0018166;Unigene0021135;Unigene0016427;Unigene0036118;Unigene0011304;Unigene0042262;Unigene0010821;Unigene0026429;Unigene0002870;Unigene0044091;Unigene00…
GO:0000038	very long-chain fatty acid metabolic process	1	6	0.709032758388039	0.999343552016187	Unigene0024956
GO:0000723	telomere maintenance	1	6	0.709032758388039	0.999343552016187	Unigene0050812
GO:0006528	asparagine metabolic process	1	6	0.709032758388039	0.999343552016187	Unigene0029347
GO:0006914	autophagy	1	6	0.709032758388039	0.999343552016187	Unigene0004755
GO:0007167	enzyme linked receptor protein signaling pathway	1	6	0.709032758388039	0.999343552016187	Unigene0021135
GO:0008614	pyridoxine metabolic process	1	6	0.709032758388039	0.999343552016187	Unigene0044413
GO:0010393	galacturonan metabolic process	1	6	0.709032758388039	0.999343552016187	Unigene0010474
GO:0010921	regulation of phosphatase activity	1	6	0.709032758388039	0.999343552016187	Unigene0017756
GO:0015851	nucleobase transport	1	6	0.709032758388039	0.999343552016187	Unigene0028413
GO:0018065	protein-cofactor linkage	1	6	0.709032758388039	0.999343552016187	Unigene0043906
GO:0032200	telomere organization	1	6	0.709032758388039	0.999343552016187	Unigene0050812
GO:0032776	DNA methylation on cytosine	1	6	0.709032758388039	0.999343552016187	Unigene0003702
GO:0033206	meiotic cytokinesis	1	6	0.709032758388039	0.999343552016187	Unigene0000727
GO:0035303	regulation of dephosphorylation	1	6	0.709032758388039	0.999343552016187	Unigene0017756
GO:0035304	regulation of protein dephosphorylation	1	6	0.709032758388039	0.999343552016187	Unigene0017756
GO:0036079	purine nucleotide-sugar transport	1	6	0.709032758388039	0.999343552016187	Unigene0028670
GO:0042816	vitamin B6 metabolic process	1	6	0.709032758388039	0.999343552016187	Unigene0044413
GO:0052166	positive regulation by symbiont of host innate immune response	1	6	0.709032758388039	0.999343552016187	Unigene0015128
GO:0052167	modulation by symbiont of host innate immune response	1	6	0.709032758388039	0.999343552016187	Unigene0015128
GO:0052305	positive regulation by organism of innate immune response in other organism involved in symbiotic interaction	1	6	0.709032758388039	0.999343552016187	Unigene0015128
GO:0052306	modulation by organism of innate immune response in other organism involved in symbiotic interaction	1	6	0.709032758388039	0.999343552016187	Unigene0015128
GO:0052509	positive regulation by symbiont of host defense response	1	6	0.709032758388039	0.999343552016187	Unigene0015128
GO:0052510	positive regulation by organism of defense response of other organism involved in symbiotic interaction	1	6	0.709032758388039	0.999343552016187	Unigene0015128
GO:0060249	anatomical structure homeostasis	1	6	0.709032758388039	0.999343552016187	Unigene0050812
GO:0070542	response to fatty acid	1	6	0.709032758388039	0.999343552016187	Unigene0029908
GO:0072503	cellular divalent inorganic cation homeostasis	1	6	0.709032758388039	0.999343552016187	Unigene0009478
GO:0006497	protein lipidation	4	25	0.709555634779772	0.999343552016187	Unigene0011579;Unigene0042839;Unigene0031015;Unigene0023738
GO:0042157	lipoprotein metabolic process	4	25	0.709555634779772	0.999343552016187	Unigene0011579;Unigene0042839;Unigene0031015;Unigene0023738
GO:0042158	lipoprotein biosynthetic process	4	25	0.709555634779772	0.999343552016187	Unigene0011579;Unigene0042839;Unigene0031015;Unigene0023738
GO:0032147	activation of protein kinase activity	13	78	0.713559354267526	0.999343552016187	Unigene0028303;Unigene0001833;Unigene0032438;Unigene0008077;Unigene0036534;Unigene0042742;Unigene0031187;Unigene0038386;Unigene0042744;Unigene0005181;Unigene0016325;Unigene0036643;Unigene0018068
GO:0033674	positive regulation of kinase activity	13	78	0.713559354267526	0.999343552016187	Unigene0028303;Unigene0001833;Unigene0032438;Unigene0008077;Unigene0036534;Unigene0042742;Unigene0031187;Unigene0038386;Unigene0042744;Unigene0005181;Unigene0016325;Unigene0036643;Unigene0018068
GO:0034728	nucleosome organization	13	78	0.713559354267526	0.999343552016187	Unigene0028221;Unigene0047234;Unigene0016395;Unigene0018174;Unigene0018305;Unigene0011190;Unigene0023804;Unigene0015628;Unigene0016393;Unigene0020280;Unigene0023803;Unigene0048866;Unigene0044913
GO:0045860	positive regulation of protein kinase activity	13	78	0.713559354267526	0.999343552016187	Unigene0028303;Unigene0001833;Unigene0032438;Unigene0008077;Unigene0036534;Unigene0042742;Unigene0031187;Unigene0038386;Unigene0042744;Unigene0005181;Unigene0016325;Unigene0036643;Unigene0018068
GO:0051347	positive regulation of transferase activity	13	78	0.713559354267526	0.999343552016187	Unigene0028303;Unigene0001833;Unigene0032438;Unigene0008077;Unigene0036534;Unigene0042742;Unigene0031187;Unigene0038386;Unigene0042744;Unigene0005181;Unigene0016325;Unigene0036643;Unigene0018068
GO:0099402	plant organ development	34	197	0.713732990468864	0.999343552016187	Unigene0045374;Unigene0011323;Unigene0033842;Unigene0028303;Unigene0041036;Unigene0006438;Unigene0023503;Unigene0029208;Unigene0024708;Unigene0004574;Unigene0033526;Unigene0030357;Unigene0030759;Unigene0030359;Unigene0011780;Unigene0023738;Unigene0043199;Unigene0046550;Unigene0022494;Unigene0016192;Unigene0018160;Unigene0049888;Unigene0022952;Unigene0006026;Unigene0009570;Unigene0042069;Unigene00…
GO:0009404	toxin metabolic process	3	19	0.713994357134892	0.999343552016187	Unigene0045374;Unigene0016175;Unigene0004755
GO:0009201	ribonucleoside triphosphate biosynthetic process	14	84	0.717830913700386	0.999343552016187	Unigene0005078;Unigene0012803;Unigene0012805;Unigene0045845;Unigene0011699;Unigene0011700;Unigene0006829;Unigene0045925;Unigene0012804;Unigene0050363;Unigene0024329;Unigene0016449;Unigene0015603;Unigene0044577
GO:0007049	cell cycle	30	175	0.719346754056787	0.999343552016187	Unigene0046822;Unigene0046944;Unigene0022857;Unigene0015624;Unigene0000123;Unigene0036803;Unigene0041036;Unigene0015623;Unigene0003836;Unigene0034367;Unigene0020346;Unigene0025037;Unigene0005061;Unigene0030759;Unigene0016381;Unigene0004060;Unigene0019705;Unigene0015988;Unigene0003702;Unigene0025036;Unigene0000727;Unigene0025842;Unigene0028136;Unigene0030567;Unigene0001808;Unigene0007580;Unigene00…
GO:0009605	response to external stimulus	113	636	0.723677281796888	0.999343552016187	Unigene0013885;Unigene0009243;Unigene0010474;Unigene0050812;Unigene0005183;Unigene0022332;Unigene0032832;Unigene0009741;Unigene0048798;Unigene0011303;Unigene0018776;Unigene0021110;Unigene0024489;Unigene0025340;Unigene0020272;Unigene0006438;Unigene0020172;Unigene0033947;Unigene0014836;Unigene0001143;Unigene0004256;Unigene0018166;Unigene0027060;Unigene0021135;Unigene0016427;Unigene0036118;Unigene00…
GO:0016128	phytosteroid metabolic process	2	13	0.726435724896061	0.999343552016187	Unigene0006438;Unigene0019891
GO:0030865	cortical cytoskeleton organization	2	13	0.726435724896061	0.999343552016187	Unigene0010474;Unigene0041417
GO:0051701	interaction with host	2	13	0.726435724896061	0.999343552016187	Unigene0015128;Unigene0021836
GO:0071804	cellular potassium ion transport	2	13	0.726435724896061	0.999343552016187	Unigene0046298;Unigene0016590
GO:0071805	potassium ion transmembrane transport	2	13	0.726435724896061	0.999343552016187	Unigene0046298;Unigene0016590
GO:0016265	death	12	73	0.727564774589895	0.999343552016187	Unigene0018776;Unigene0004256;Unigene0030287;Unigene0040959;Unigene0014845;Unigene0046947;Unigene0035599;Unigene0036805;Unigene0005461;Unigene0030825;Unigene0018957;Unigene0016620
GO:0044723	single-organism carbohydrate metabolic process	55	316	0.730142616628793	0.999343552016187	Unigene0041830;Unigene0034385;Unigene0041334;Unigene0039184;Unigene0005183;Unigene0042061;Unigene0025557;Unigene0027350;Unigene0011323;Unigene0024489;Unigene0029155;Unigene0009303;Unigene0047817;Unigene0011585;Unigene0017441;Unigene0016941;Unigene0041672;Unigene0016399;Unigene0021866;Unigene0041674;Unigene0025596;Unigene0038998;Unigene0021498;Unigene0017193;Unigene0005744;Unigene0033891;Unigene00…
GO:0019220	regulation of phosphate metabolic process	17	102	0.730157961609058	0.999343552016187	Unigene0028303;Unigene0017756;Unigene0001833;Unigene0032438;Unigene0008077;Unigene0036534;Unigene0042742;Unigene0031187;Unigene0038386;Unigene0005197;Unigene0042744;Unigene0005181;Unigene0016325;Unigene0036643;Unigene0019199;Unigene0047897;Unigene0018068
GO:0051174	regulation of phosphorus metabolic process	17	102	0.730157961609058	0.999343552016187	Unigene0028303;Unigene0017756;Unigene0001833;Unigene0032438;Unigene0008077;Unigene0036534;Unigene0042742;Unigene0031187;Unigene0038386;Unigene0005197;Unigene0042744;Unigene0005181;Unigene0016325;Unigene0036643;Unigene0019199;Unigene0047897;Unigene0018068
GO:1901136	carbohydrate derivative catabolic process	105	593	0.730627087641178	0.999343552016187	Unigene0013428;Unigene0009233;Unigene0044727;Unigene0015119;Unigene0030510;Unigene0048282;Unigene0044391;Unigene0031308;Unigene0009232;Unigene0013725;Unigene0049772;Unigene0002053;Unigene0027485;Unigene0025620;Unigene0011119;Unigene0006327;Unigene0022291;Unigene0005710;Unigene0023729;Unigene0031454;Unigene0014209;Unigene0031390;Unigene0016711;Unigene0012465;Unigene0038609;Unigene0038907;Unigene00…
GO:0009991	response to extracellular stimulus	13	79	0.731090075682791	0.999343552016187	Unigene0013885;Unigene0032832;Unigene0006438;Unigene0043379;Unigene0016968;Unigene0032548;Unigene0052809;Unigene0021464;Unigene0002538;Unigene0042069;Unigene0043527;Unigene0023114;Unigene0035186
GO:0031667	response to nutrient levels	13	79	0.731090075682791	0.999343552016187	Unigene0013885;Unigene0032832;Unigene0006438;Unigene0043379;Unigene0016968;Unigene0032548;Unigene0052809;Unigene0021464;Unigene0002538;Unigene0042069;Unigene0043527;Unigene0023114;Unigene0035186
GO:0071824	protein-DNA complex subunit organization	13	79	0.731090075682791	0.999343552016187	Unigene0028221;Unigene0047234;Unigene0016395;Unigene0018174;Unigene0018305;Unigene0011190;Unigene0023804;Unigene0015628;Unigene0016393;Unigene0020280;Unigene0023803;Unigene0048866;Unigene0044913
GO:0009653	anatomical structure morphogenesis	76	433	0.732707717029796	0.999343552016187	Unigene0007153;Unigene0045374;Unigene0016175;Unigene0049985;Unigene0042061;Unigene0026830;Unigene0022291;Unigene0028303;Unigene0037123;Unigene0041036;Unigene0015151;Unigene0006438;Unigene0023503;Unigene0029208;Unigene0003836;Unigene0004256;Unigene0018640;Unigene0027060;Unigene0024708;Unigene0012112;Unigene0052240;Unigene0016914;Unigene0014974;Unigene0036418;Unigene0016399;Unigene0033526;Unigene00…
GO:0008202	steroid metabolic process	6	38	0.734620240780348	0.999343552016187	Unigene0006438;Unigene0001018;Unigene0010471;Unigene0003973;Unigene0019891;Unigene0018575
GO:0016311	dephosphorylation	6	38	0.734620240780348	0.999343552016187	Unigene0014863;Unigene0021903;Unigene0016208;Unigene0004750;Unigene0023927;Unigene0023926
GO:0032270	positive regulation of cellular protein metabolic process	14	85	0.734624377121386	0.999343552016187	Unigene0028303;Unigene0034096;Unigene0001833;Unigene0032438;Unigene0008077;Unigene0036534;Unigene0042742;Unigene0031187;Unigene0038386;Unigene0042744;Unigene0005181;Unigene0016325;Unigene0036643;Unigene0018068
GO:0051247	positive regulation of protein metabolic process	14	85	0.734624377121386	0.999343552016187	Unigene0028303;Unigene0034096;Unigene0001833;Unigene0032438;Unigene0008077;Unigene0036534;Unigene0042742;Unigene0031187;Unigene0038386;Unigene0042744;Unigene0005181;Unigene0016325;Unigene0036643;Unigene0018068
GO:0007568	aging	8	50	0.736091340584245	0.999343552016187	Unigene0020272;Unigene0014836;Unigene0004256;Unigene0024664;Unigene0008325;Unigene0014837;Unigene0019313;Unigene0010539
GO:0006997	nucleus organization	4	26	0.739336869554575	0.999343552016187	Unigene0050812;Unigene0040290;Unigene0052284;Unigene0021310
GO:0009629	response to gravity	4	26	0.739336869554575	0.999343552016187	Unigene0027060;Unigene0005319;Unigene0003823;Unigene0027411
GO:0009933	meristem structural organization	4	26	0.739336869554575	0.999343552016187	Unigene0037123;Unigene0003971;Unigene0051560;Unigene0049057
GO:0048532	anatomical structure arrangement	4	26	0.739336869554575	0.999343552016187	Unigene0037123;Unigene0003971;Unigene0051560;Unigene0049057
GO:0072527	pyrimidine-containing compound metabolic process	11	68	0.742511501356843	0.999343552016187	Unigene0047732;Unigene0043714;Unigene0001274;Unigene0009076;Unigene0000634;Unigene0044413;Unigene0039200;Unigene0018668;Unigene0005165;Unigene0002774;Unigene0050363
GO:0034220	ion transmembrane transport	27	160	0.742853579850729	0.999343552016187	Unigene0015048;Unigene0022733;Unigene0011326;Unigene0005078;Unigene0012803;Unigene0012805;Unigene0030036;Unigene0045845;Unigene0046298;Unigene0015046;Unigene0011699;Unigene0049723;Unigene0033852;Unigene0011700;Unigene0006829;Unigene0016590;Unigene0048710;Unigene0012804;Unigene0009164;Unigene0015049;Unigene0052393;Unigene0008882;Unigene0024329;Unigene0016449;Unigene0023160;Unigene0050049;Unigene00…
GO:0030001	metal ion transport	34	200	0.74684821811006	0.999343552016187	Unigene0015048;Unigene0041760;Unigene0027871;Unigene0022733;Unigene0011326;Unigene0006438;Unigene0030036;Unigene0036469;Unigene0027323;Unigene0031750;Unigene0046298;Unigene0002518;Unigene0015046;Unigene0010471;Unigene0000087;Unigene0033852;Unigene0007607;Unigene0026207;Unigene0040113;Unigene0040115;Unigene0004978;Unigene0017076;Unigene0016590;Unigene0016192;Unigene0048710;Unigene0009164;Unigene00…
GO:0000741	karyogamy	3	20	0.74729776056295	0.999343552016187	Unigene0040290;Unigene0052284;Unigene0021310
GO:0006558	L-phenylalanine metabolic process	3	20	0.74729776056295	0.999343552016187	Unigene0004299;Unigene0032145;Unigene0029846
GO:0010212	response to ionizing radiation	3	20	0.74729776056295	0.999343552016187	Unigene0015119;Unigene0050812;Unigene0025037
GO:0017038	protein import	3	20	0.74729776056295	0.999343552016187	Unigene0019526;Unigene0039481;Unigene0046509
GO:1902221	erythrose 4-phosphate/phosphoenolpyruvate family amino acid metabolic process	3	20	0.74729776056295	0.999343552016187	Unigene0004299;Unigene0032145;Unigene0029846
GO:0001934	positive regulation of protein phosphorylation	13	80	0.747914739329838	0.999343552016187	Unigene0028303;Unigene0001833;Unigene0032438;Unigene0008077;Unigene0036534;Unigene0042742;Unigene0031187;Unigene0038386;Unigene0042744;Unigene0005181;Unigene0016325;Unigene0036643;Unigene0018068
GO:0010562	positive regulation of phosphorus metabolic process	13	80	0.747914739329838	0.999343552016187	Unigene0028303;Unigene0001833;Unigene0032438;Unigene0008077;Unigene0036534;Unigene0042742;Unigene0031187;Unigene0038386;Unigene0042744;Unigene0005181;Unigene0016325;Unigene0036643;Unigene0018068
GO:0042327	positive regulation of phosphorylation	13	80	0.747914739329838	0.999343552016187	Unigene0028303;Unigene0001833;Unigene0032438;Unigene0008077;Unigene0036534;Unigene0042742;Unigene0031187;Unigene0038386;Unigene0042744;Unigene0005181;Unigene0016325;Unigene0036643;Unigene0018068
GO:0045937	positive regulation of phosphate metabolic process	13	80	0.747914739329838	0.999343552016187	Unigene0028303;Unigene0001833;Unigene0032438;Unigene0008077;Unigene0036534;Unigene0042742;Unigene0031187;Unigene0038386;Unigene0042744;Unigene0005181;Unigene0016325;Unigene0036643;Unigene0018068
GO:0009142	nucleoside triphosphate biosynthetic process	14	86	0.750761147373277	0.999343552016187	Unigene0005078;Unigene0012803;Unigene0012805;Unigene0045845;Unigene0011699;Unigene0011700;Unigene0006829;Unigene0045925;Unigene0012804;Unigene0050363;Unigene0024329;Unigene0016449;Unigene0015603;Unigene0044577
GO:0010604	positive regulation of macromolecule metabolic process	14	86	0.750761147373277	0.999343552016187	Unigene0028303;Unigene0034096;Unigene0001833;Unigene0032438;Unigene0008077;Unigene0036534;Unigene0042742;Unigene0031187;Unigene0038386;Unigene0042744;Unigene0005181;Unigene0016325;Unigene0036643;Unigene0018068
GO:0016458	gene silencing	14	86	0.750761147373277	0.999343552016187	Unigene0050812;Unigene0047732;Unigene0000836;Unigene0000634;Unigene0042643;Unigene0023681;Unigene0035913;Unigene0003702;Unigene0042909;Unigene0004903;Unigene0040733;Unigene0051560;Unigene0042644;Unigene0029350
GO:0010605	negative regulation of macromolecule metabolic process	19	115	0.751917497981853	0.999343552016187	Unigene0050812;Unigene0047732;Unigene0000836;Unigene0004159;Unigene0016023;Unigene0000040;Unigene0000634;Unigene0042643;Unigene0023681;Unigene0035913;Unigene0003702;Unigene0042909;Unigene0004903;Unigene0001443;Unigene0040733;Unigene0051560;Unigene0050893;Unigene0042644;Unigene0029350
GO:0042592	homeostatic process	41	240	0.752131938938759	0.999343552016187	Unigene0017681;Unigene0043615;Unigene0050812;Unigene0010580;Unigene0011323;Unigene0023503;Unigene0045123;Unigene0051342;Unigene0027640;Unigene0036469;Unigene0027323;Unigene0043379;Unigene0002884;Unigene0021561;Unigene0012830;Unigene0025596;Unigene0000087;Unigene0006875;Unigene0040959;Unigene0031336;Unigene0030291;Unigene0046550;Unigene0040115;Unigene0021009;Unigene0016192;Unigene0018160;Unigene00…
GO:0000097	sulfur amino acid biosynthetic process	7	45	0.756766115104802	0.999343552016187	Unigene0000087;Unigene0007951;Unigene0049463;Unigene0015126;Unigene0005155;Unigene0010846;Unigene0010845
GO:0009606	tropism	7	45	0.756766115104802	0.999343552016187	Unigene0027060;Unigene0005319;Unigene0003823;Unigene0009943;Unigene0037200;Unigene0007057;Unigene0012032
GO:0016571	histone methylation	7	45	0.756766115104802	0.999343552016187	Unigene0050812;Unigene0047732;Unigene0000836;Unigene0000634;Unigene0035913;Unigene0003702;Unigene0012377
GO:0019219	regulation of nucleobase-containing compound metabolic process	7	45	0.756766115104802	0.999343552016187	Unigene0001625;Unigene0018024;Unigene0001778;Unigene0005197;Unigene0051919;Unigene0019199;Unigene0051560
GO:0072524	pyridine-containing compound metabolic process	7	45	0.756766115104802	0.999343552016187	Unigene0036184;Unigene0033989;Unigene0033991;Unigene0044413;Unigene0033990;Unigene0051470;Unigene0046594
GO:0032269	negative regulation of cellular protein metabolic process	6	39	0.758004468796263	0.999343552016187	Unigene0004159;Unigene0016023;Unigene0000040;Unigene0001443;Unigene0051560;Unigene0050893
GO:0051248	negative regulation of protein metabolic process	6	39	0.758004468796263	0.999343552016187	Unigene0004159;Unigene0016023;Unigene0000040;Unigene0001443;Unigene0051560;Unigene0050893
GO:2000026	regulation of multicellular organismal development	6	39	0.758004468796263	0.999343552016187	Unigene0016914;Unigene0052611;Unigene0016662;Unigene0035238;Unigene0017113;Unigene0038359
GO:0008213	protein alkylation	10	63	0.758520438874627	0.999343552016187	Unigene0037429;Unigene0050812;Unigene0047732;Unigene0000836;Unigene0000634;Unigene0035913;Unigene0003702;Unigene0001220;Unigene0035212;Unigene0012377
GO:0051726	regulation of cell cycle	10	63	0.758520438874627	0.999343552016187	Unigene0046822;Unigene0050812;Unigene0034368;Unigene0041036;Unigene0007941;Unigene0023738;Unigene0021092;Unigene0041037;Unigene0047897;Unigene0000591
GO:0055076	transition metal ion homeostasis	5	33	0.760973384311352	0.999343552016187	Unigene0027323;Unigene0043379;Unigene0006875;Unigene0040115;Unigene0016192
GO:0002097	tRNA wobble base modification	1	7	0.763157136382962	0.999343552016187	Unigene0015606
GO:0006020	inositol metabolic process	1	7	0.763157136382962	0.999343552016187	Unigene0017441
GO:0009965	leaf morphogenesis	1	7	0.763157136382962	0.999343552016187	Unigene0025632
GO:0010109	regulation of photosynthesis	1	7	0.763157136382962	0.999343552016187	Unigene0040686
GO:0010648	negative regulation of cell communication	1	7	0.763157136382962	0.999343552016187	Unigene0002873
GO:0018126	protein hydroxylation	1	7	0.763157136382962	0.999343552016187	Unigene0017738
GO:0043102	amino acid salvage	1	7	0.763157136382962	0.999343552016187	Unigene0007951
GO:0048366	leaf development	1	7	0.763157136382962	0.999343552016187	Unigene0025632
GO:0051261	protein depolymerization	1	7	0.763157136382962	0.999343552016187	Unigene0048005
GO:0070925	organelle assembly	1	7	0.763157136382962	0.999343552016187	Unigene0033328
GO:0071267	L-methionine salvage	1	7	0.763157136382962	0.999343552016187	Unigene0007951
GO:0071478	cellular response to radiation	1	7	0.763157136382962	0.999343552016187	Unigene0033105
GO:0071482	cellular response to light stimulus	1	7	0.763157136382962	0.999343552016187	Unigene0033105
GO:0000160	phosphorelay signal transduction system	2	14	0.764516941716561	0.999343552016187	Unigene0035599;Unigene0010963
GO:0006402	mRNA catabolic process	2	14	0.764516941716561	0.999343552016187	Unigene0028722;Unigene0019674
GO:1902531	regulation of intracellular signal transduction	2	14	0.764516941716561	0.999343552016187	Unigene0014012;Unigene0044568
GO:0009156	ribonucleoside monophosphate biosynthetic process	14	87	0.766234167236893	0.999343552016187	Unigene0005078;Unigene0005558;Unigene0012803;Unigene0012805;Unigene0045845;Unigene0011699;Unigene0011700;Unigene0006829;Unigene0012804;Unigene0050363;Unigene0024329;Unigene0016449;Unigene0015603;Unigene0044577
GO:0006355	regulation of transcription, DNA-templated	4	27	0.766740932226242	0.999343552016187	Unigene0018024;Unigene0001778;Unigene0051919;Unigene0051560
GO:1903506	regulation of nucleic acid-templated transcription	4	27	0.766740932226242	0.999343552016187	Unigene0018024;Unigene0001778;Unigene0051919;Unigene0051560
GO:2001141	regulation of RNA biosynthetic process	4	27	0.766740932226242	0.999343552016187	Unigene0018024;Unigene0001778;Unigene0051919;Unigene0051560
GO:0022402	cell cycle process	21	128	0.771183762706659	0.999343552016187	Unigene0046822;Unigene0015624;Unigene0000123;Unigene0036803;Unigene0041036;Unigene0015623;Unigene0003836;Unigene0020346;Unigene0025037;Unigene0005061;Unigene0030759;Unigene0016381;Unigene0003702;Unigene0025036;Unigene0000727;Unigene0028136;Unigene0030567;Unigene0001808;Unigene0007580;Unigene0031698;Unigene0047897
GO:0009893	positive regulation of metabolic process	17	105	0.77338480839593	0.999343552016187	Unigene0016175;Unigene0028303;Unigene0034096;Unigene0001833;Unigene0032438;Unigene0008077;Unigene0036534;Unigene0019220;Unigene0013437;Unigene0042742;Unigene0031187;Unigene0038386;Unigene0042744;Unigene0005181;Unigene0016325;Unigene0036643;Unigene0018068
GO:0044106	cellular amine metabolic process	7	46	0.777300433519165	0.999343552016187	Unigene0005020;Unigene0021110;Unigene0000070;Unigene0020900;Unigene0034670;Unigene0045354;Unigene0008146
GO:0006109	regulation of carbohydrate metabolic process	3	21	0.777419303508419	0.999343552016187	Unigene0010474;Unigene0010471;Unigene0035186
GO:0006790	sulfur compound metabolic process	24	146	0.779668517167251	0.999343552016187	Unigene0021110;Unigene0025340;Unigene0047976;Unigene0007403;Unigene0003427;Unigene0045798;Unigene0027640;Unigene0003123;Unigene0000087;Unigene0007951;Unigene0034670;Unigene0044413;Unigene0052626;Unigene0043427;Unigene0049463;Unigene0015126;Unigene0005155;Unigene0035546;Unigene0036896;Unigene0052595;Unigene0036204;Unigene0010846;Unigene0035186;Unigene0010845
GO:0009062	fatty acid catabolic process	6	40	0.779837785397439	0.999343552016187	Unigene0039591;Unigene0052673;Unigene0025827;Unigene0039592;Unigene0014709;Unigene0013038
GO:0072329	monocarboxylic acid catabolic process	6	40	0.779837785397439	0.999343552016187	Unigene0039591;Unigene0052673;Unigene0025827;Unigene0039592;Unigene0014709;Unigene0013038
GO:0009755	hormone-mediated signaling pathway	33	198	0.784325344020987	0.999343552016187	Unigene0045374;Unigene0016175;Unigene0041334;Unigene0000315;Unigene0026314;Unigene0007304;Unigene0031781;Unigene0004571;Unigene0049954;Unigene0025037;Unigene0001639;Unigene0025767;Unigene0023738;Unigene0025195;Unigene0037200;Unigene0033739;Unigene0029174;Unigene0035599;Unigene0032604;Unigene0036805;Unigene0021983;Unigene0005831;Unigene0004636;Unigene0004644;Unigene0050793;Unigene0050986;Unigene00…
GO:0009116	nucleoside metabolic process	16	100	0.784710581052912	0.999343552016187	Unigene0005078;Unigene0012803;Unigene0012805;Unigene0045845;Unigene0011699;Unigene0011700;Unigene0006829;Unigene0018668;Unigene0012804;Unigene0050363;Unigene0036517;Unigene0024329;Unigene0027053;Unigene0016449;Unigene0015603;Unigene0044577
GO:0009119	ribonucleoside metabolic process	16	100	0.784710581052912	0.999343552016187	Unigene0005078;Unigene0012803;Unigene0012805;Unigene0045845;Unigene0011699;Unigene0011700;Unigene0006829;Unigene0018668;Unigene0012804;Unigene0050363;Unigene0036517;Unigene0024329;Unigene0027053;Unigene0016449;Unigene0015603;Unigene0044577
GO:0007154	cell communication	136	775	0.792115915995456	0.999343552016187	Unigene0013885;Unigene0031261;Unigene0045374;Unigene0016175;Unigene0034385;Unigene0041334;Unigene0000315;Unigene0026314;Unigene0007304;Unigene0010962;Unigene0049985;Unigene0024419;Unigene0032832;Unigene0035899;Unigene0048798;Unigene0047838;Unigene0028303;Unigene0042486;Unigene0013649;Unigene0006438;Unigene0031781;Unigene0036027;Unigene0004325;Unigene0011585;Unigene0029916;Unigene0017756;Unigene00…
GO:0032870	cellular response to hormone stimulus	33	199	0.79391685132804	0.999343552016187	Unigene0045374;Unigene0016175;Unigene0041334;Unigene0000315;Unigene0026314;Unigene0007304;Unigene0031781;Unigene0004571;Unigene0049954;Unigene0025037;Unigene0001639;Unigene0025767;Unigene0023738;Unigene0025195;Unigene0037200;Unigene0033739;Unigene0029174;Unigene0035599;Unigene0032604;Unigene0036805;Unigene0021983;Unigene0005831;Unigene0004636;Unigene0004644;Unigene0050793;Unigene0050986;Unigene00…
GO:0071495	cellular response to endogenous stimulus	33	199	0.79391685132804	0.999343552016187	Unigene0045374;Unigene0016175;Unigene0041334;Unigene0000315;Unigene0026314;Unigene0007304;Unigene0031781;Unigene0004571;Unigene0049954;Unigene0025037;Unigene0001639;Unigene0025767;Unigene0023738;Unigene0025195;Unigene0037200;Unigene0033739;Unigene0029174;Unigene0035599;Unigene0032604;Unigene0036805;Unigene0021983;Unigene0005831;Unigene0004636;Unigene0004644;Unigene0050793;Unigene0050986;Unigene00…
GO:0031401	positive regulation of protein modification process	13	83	0.79409513619109	0.999343552016187	Unigene0028303;Unigene0001833;Unigene0032438;Unigene0008077;Unigene0036534;Unigene0042742;Unigene0031187;Unigene0038386;Unigene0042744;Unigene0005181;Unigene0016325;Unigene0036643;Unigene0018068
GO:0001932	regulation of protein phosphorylation	14	89	0.795179515820382	0.999343552016187	Unigene0028303;Unigene0001833;Unigene0032438;Unigene0008077;Unigene0036534;Unigene0042742;Unigene0031187;Unigene0038386;Unigene0042744;Unigene0005181;Unigene0016325;Unigene0036643;Unigene0047897;Unigene0018068
GO:0042325	regulation of phosphorylation	14	89	0.795179515820382	0.999343552016187	Unigene0028303;Unigene0001833;Unigene0032438;Unigene0008077;Unigene0036534;Unigene0042742;Unigene0031187;Unigene0038386;Unigene0042744;Unigene0005181;Unigene0016325;Unigene0036643;Unigene0047897;Unigene0018068
GO:0006813	potassium ion transport	2	15	0.79790037259533	0.999343552016187	Unigene0046298;Unigene0016590
GO:0007186	G-protein coupled receptor signaling pathway	2	15	0.79790037259533	0.999343552016187	Unigene0030357;Unigene0030359
GO:0019682	glyceraldehyde-3-phosphate metabolic process	2	15	0.79790037259533	0.999343552016187	Unigene0036184;Unigene0022952
GO:1901661	quinone metabolic process	2	15	0.79790037259533	0.999343552016187	Unigene0042552;Unigene0007219
GO:0044242	cellular lipid catabolic process	6	41	0.800148052357138	0.999343552016187	Unigene0039591;Unigene0052673;Unigene0025827;Unigene0039592;Unigene0014709;Unigene0013038
GO:0009630	gravitropism	3	22	0.804519161299904	0.999343552016187	Unigene0027060;Unigene0005319;Unigene0003823
GO:0048284	organelle fusion	3	22	0.804519161299904	0.999343552016187	Unigene0040290;Unigene0052284;Unigene0021310
GO:0042221	response to chemical	279	1565	0.804813834313354	0.999343552016187	Unigene0046406;Unigene0027124;Unigene0007316;Unigene0043615;Unigene0035928;Unigene0012910;Unigene0045374;Unigene0041207;Unigene0016175;Unigene0022293;Unigene0043614;Unigene0034385;Unigene0041334;Unigene0000315;Unigene0026314;Unigene0050812;Unigene0007304;Unigene0039510;Unigene0026830;Unigene0032832;Unigene0009741;Unigene0011706;Unigene0007574;Unigene0050824;Unigene0001625;Unigene0048798;Unigene00…
GO:0000281	mitotic cytokinesis	5	35	0.805845243421113	0.999343552016187	Unigene0000123;Unigene0003836;Unigene0030759;Unigene0000727;Unigene0001808
GO:0010646	regulation of cell communication	5	35	0.805845243421113	0.999343552016187	Unigene0013885;Unigene0025037;Unigene0014012;Unigene0002873;Unigene0044568
GO:0022904	respiratory electron transport chain	5	35	0.805845243421113	0.999343552016187	Unigene0048972;Unigene0039045;Unigene0042088;Unigene0027482;Unigene0042410
GO:0032506	cytokinetic process	5	35	0.805845243421113	0.999343552016187	Unigene0000123;Unigene0003836;Unigene0030759;Unigene0000727;Unigene0001808
GO:1902410	mitotic cytokinetic process	5	35	0.805845243421113	0.999343552016187	Unigene0000123;Unigene0003836;Unigene0030759;Unigene0000727;Unigene0001808
GO:0065007	biological regulation	301	1686	0.806440969118907	0.999343552016187	Unigene0013885;Unigene0017681;Unigene0004142;Unigene0046822;Unigene0043615;Unigene0031261;Unigene0049026;Unigene0035928;Unigene0008442;Unigene0024391;Unigene0045374;Unigene0041207;Unigene0016175;Unigene0034385;Unigene0041334;Unigene0000315;Unigene0005141;Unigene0010474;Unigene0026314;Unigene0050812;Unigene0013708;Unigene0004066;Unigene0007304;Unigene0001063;Unigene0010962;Unigene0010580;Unigene00…
GO:0006188	IMP biosynthetic process	1	8	0.807216654011988	0.999343552016187	Unigene0005558
GO:0006626	protein targeting to mitochondrion	1	8	0.807216654011988	0.999343552016187	Unigene0017025
GO:0009637	response to blue light	1	8	0.807216654011988	0.999343552016187	Unigene0033105
GO:0010647	positive regulation of cell communication	1	8	0.807216654011988	0.999343552016187	Unigene0013885
GO:0015780	nucleotide-sugar transport	1	8	0.807216654011988	0.999343552016187	Unigene0028670
GO:0019852	L-ascorbic acid metabolic process	1	8	0.807216654011988	0.999343552016187	Unigene0002742
GO:0031329	regulation of cellular catabolic process	1	8	0.807216654011988	0.999343552016187	Unigene0034096
GO:0035821	modification of morphology or physiology of other organism	1	8	0.807216654011988	0.999343552016187	Unigene0015128
GO:0044003	modification by symbiont of host morphology or physiology	1	8	0.807216654011988	0.999343552016187	Unigene0015128
GO:0046040	IMP metabolic process	1	8	0.807216654011988	0.999343552016187	Unigene0005558
GO:0046283	anthocyanin-containing compound metabolic process	1	8	0.807216654011988	0.999343552016187	Unigene0025037
GO:0048444	floral organ morphogenesis	1	8	0.807216654011988	0.999343552016187	Unigene0023503
GO:0048563	post-embryonic organ morphogenesis	1	8	0.807216654011988	0.999343552016187	Unigene0023503
GO:0051817	modification of morphology or physiology of other organism involved in symbiotic interaction	1	8	0.807216654011988	0.999343552016187	Unigene0015128
GO:0052031	modulation by symbiont of host defense response	1	8	0.807216654011988	0.999343552016187	Unigene0015128
GO:0052173	response to defenses of other organism involved in symbiotic interaction	1	8	0.807216654011988	0.999343552016187	Unigene0015128
GO:0052200	response to host defenses	1	8	0.807216654011988	0.999343552016187	Unigene0015128
GO:0052255	modulation by organism of defense response of other organism involved in symbiotic interaction	1	8	0.807216654011988	0.999343552016187	Unigene0015128
GO:0052552	modulation by organism of immune response of other organism involved in symbiotic interaction	1	8	0.807216654011988	0.999343552016187	Unigene0015128
GO:0052553	modulation by symbiont of host immune response	1	8	0.807216654011988	0.999343552016187	Unigene0015128
GO:0052555	positive regulation by organism of immune response of other organism involved in symbiotic interaction	1	8	0.807216654011988	0.999343552016187	Unigene0015128
GO:0052556	positive regulation by symbiont of host immune response	1	8	0.807216654011988	0.999343552016187	Unigene0015128
GO:0052564	response to immune response of other organism involved in symbiotic interaction	1	8	0.807216654011988	0.999343552016187	Unigene0015128
GO:0052572	response to host immune response	1	8	0.807216654011988	0.999343552016187	Unigene0015128
GO:0070585	protein localization to mitochondrion	1	8	0.807216654011988	0.999343552016187	Unigene0017025
GO:0071265	L-methionine biosynthetic process	1	8	0.807216654011988	0.999343552016187	Unigene0007951
GO:0072507	divalent inorganic cation homeostasis	1	8	0.807216654011988	0.999343552016187	Unigene0009478
GO:0072655	establishment of protein localization to mitochondrion	1	8	0.807216654011988	0.999343552016187	Unigene0017025
GO:0075136	response to host	1	8	0.807216654011988	0.999343552016187	Unigene0015128
GO:1902600	hydrogen ion transmembrane transport	12	78	0.807752781285591	0.999343552016187	Unigene0005078;Unigene0012803;Unigene0012805;Unigene0045845;Unigene0011699;Unigene0049723;Unigene0011700;Unigene0006829;Unigene0012804;Unigene0024329;Unigene0016449;Unigene0044577
GO:0007389	pattern specification process	14	90	0.808655696673711	0.999343552016187	Unigene0034385;Unigene0031781;Unigene0034038;Unigene0048496;Unigene0025706;Unigene0005319;Unigene0016662;Unigene0047258;Unigene0028124;Unigene0005831;Unigene0001808;Unigene0003971;Unigene0051560;Unigene0025632
GO:0051179	localization	363	2027	0.812350511170681	0.999343552016187	Unigene0030862;Unigene0009359;Unigene0027124;Unigene0052944;Unigene0036591;Unigene0021236;Unigene0044727;Unigene0017700;Unigene0045374;Unigene0021206;Unigene0030510;Unigene0039998;Unigene0050195;Unigene0007573;Unigene0015048;Unigene0000315;Unigene0018034;Unigene0017025;Unigene0046723;Unigene0031308;Unigene0011442;Unigene0001063;Unigene0049985;Unigene0044273;Unigene0039510;Unigene0007171;Unigene00…
GO:1901135	carbohydrate derivative metabolic process	154	879	0.812707491710523	0.999343552016187	Unigene0013428;Unigene0009233;Unigene0044727;Unigene0015119;Unigene0030510;Unigene0041334;Unigene0048282;Unigene0044391;Unigene0031308;Unigene0016564;Unigene0009232;Unigene0013725;Unigene0049772;Unigene0002053;Unigene0027485;Unigene0025620;Unigene0011119;Unigene0006327;Unigene0022291;Unigene0021110;Unigene0005710;Unigene0023729;Unigene0031454;Unigene0014209;Unigene0031390;Unigene0005078;Unigene00…
GO:0048513	animal organ development	25	155	0.814046337805514	0.999343552016187	Unigene0007153;Unigene0045374;Unigene0001063;Unigene0028303;Unigene0041036;Unigene0020272;Unigene0023503;Unigene0014836;Unigene0003836;Unigene0004256;Unigene0024664;Unigene0024708;Unigene0033526;Unigene0030357;Unigene0027831;Unigene0028124;Unigene0003971;Unigene0008325;Unigene0014837;Unigene0051560;Unigene0019313;Unigene0010539;Unigene0012032;Unigene0048005;Unigene0025632
GO:0071407	cellular response to organic cyclic compound	7	48	0.814455805005886	0.999343552016187	Unigene0045374;Unigene0021983;Unigene0005831;Unigene0004644;Unigene0050793;Unigene0050986;Unigene0051560
GO:1901565	organonitrogen compound catabolic process	108	624	0.814652626651525	0.999343552016187	Unigene0013428;Unigene0009233;Unigene0044727;Unigene0015119;Unigene0030510;Unigene0048282;Unigene0044391;Unigene0031308;Unigene0009232;Unigene0013725;Unigene0049772;Unigene0002053;Unigene0027485;Unigene0025620;Unigene0011119;Unigene0006327;Unigene0022291;Unigene0005710;Unigene0023729;Unigene0031454;Unigene0014209;Unigene0031390;Unigene0016711;Unigene0012465;Unigene0038609;Unigene0038907;Unigene00…
GO:0010073	meristem maintenance	4	29	0.814713927731862	0.999343552016187	Unigene0037123;Unigene0000323;Unigene0018451;Unigene0003971
GO:0000910	cytokinesis	6	42	0.818975608276716	0.999343552016187	Unigene0000123;Unigene0003836;Unigene0030759;Unigene0003702;Unigene0000727;Unigene0001808
GO:0031347	regulation of defense response	6	42	0.818975608276716	0.999343552016187	Unigene0042262;Unigene0015128;Unigene0042263;Unigene0024334;Unigene0044204;Unigene0025632
GO:0006631	fatty acid metabolic process	29	179	0.821763452203278	0.999343552016187	Unigene0023352;Unigene0039591;Unigene0013273;Unigene0003427;Unigene0042599;Unigene0036118;Unigene0052673;Unigene0002870;Unigene0025827;Unigene0039224;Unigene0030287;Unigene0039592;Unigene0014709;Unigene0005411;Unigene0040930;Unigene0024956;Unigene0030296;Unigene0040931;Unigene0038310;Unigene0022939;Unigene0009129;Unigene0036517;Unigene0006912;Unigene0031930;Unigene0045940;Unigene0008006;Unigene00…
GO:0009123	nucleoside monophosphate metabolic process	15	97	0.821892968279979	0.999343552016187	Unigene0005078;Unigene0005558;Unigene0012803;Unigene0012805;Unigene0045845;Unigene0011699;Unigene0011700;Unigene0006829;Unigene0012804;Unigene0050363;Unigene0024329;Unigene0027053;Unigene0016449;Unigene0015603;Unigene0044577
GO:0098655	cation transmembrane transport	15	97	0.821892968279979	0.999343552016187	Unigene0011326;Unigene0005078;Unigene0012803;Unigene0012805;Unigene0045845;Unigene0046298;Unigene0011699;Unigene0049723;Unigene0011700;Unigene0006829;Unigene0016590;Unigene0012804;Unigene0024329;Unigene0016449;Unigene0044577
GO:0098660	inorganic ion transmembrane transport	15	97	0.821892968279979	0.999343552016187	Unigene0011326;Unigene0005078;Unigene0012803;Unigene0012805;Unigene0045845;Unigene0046298;Unigene0011699;Unigene0049723;Unigene0011700;Unigene0006829;Unigene0016590;Unigene0012804;Unigene0024329;Unigene0016449;Unigene0044577
GO:0098662	inorganic cation transmembrane transport	15	97	0.821892968279979	0.999343552016187	Unigene0011326;Unigene0005078;Unigene0012803;Unigene0012805;Unigene0045845;Unigene0046298;Unigene0011699;Unigene0049723;Unigene0011700;Unigene0006829;Unigene0016590;Unigene0012804;Unigene0024329;Unigene0016449;Unigene0044577
GO:0044093	positive regulation of molecular function	17	109	0.823325294709232	0.999343552016187	Unigene0028303;Unigene0014836;Unigene0001833;Unigene0032438;Unigene0008077;Unigene0036534;Unigene0042742;Unigene0044413;Unigene0031187;Unigene0038386;Unigene0042744;Unigene0005181;Unigene0016325;Unigene0036643;Unigene0027597;Unigene0014837;Unigene0018068
GO:0009892	negative regulation of metabolic process	19	121	0.825332682489082	0.999343552016187	Unigene0050812;Unigene0047732;Unigene0000836;Unigene0004159;Unigene0016023;Unigene0000040;Unigene0000634;Unigene0042643;Unigene0023681;Unigene0035913;Unigene0003702;Unigene0042909;Unigene0004903;Unigene0001443;Unigene0040733;Unigene0051560;Unigene0050893;Unigene0042644;Unigene0029350
GO:0006816	calcium ion transport	5	36	0.825632318175712	0.999343552016187	Unigene0031750;Unigene0040113;Unigene0040115;Unigene0016590;Unigene0009478
GO:0051234	establishment of localization	353	1977	0.826433684977895	0.999343552016187	Unigene0009359;Unigene0027124;Unigene0052944;Unigene0036591;Unigene0021236;Unigene0044727;Unigene0017700;Unigene0045374;Unigene0021206;Unigene0030510;Unigene0039998;Unigene0050195;Unigene0015048;Unigene0018034;Unigene0017025;Unigene0031308;Unigene0011442;Unigene0001063;Unigene0044273;Unigene0039510;Unigene0007171;Unigene0026830;Unigene0018733;Unigene0021207;Unigene0041760;Unigene0017699;Unigene00…
GO:0006401	RNA catabolic process	2	16	0.82701576584331	0.999343552016187	Unigene0028722;Unigene0019674
GO:0022618	ribonucleoprotein complex assembly	2	16	0.82701576584331	0.999343552016187	Unigene0023587;Unigene0033328
GO:0042180	cellular ketone metabolic process	2	16	0.82701576584331	0.999343552016187	Unigene0042552;Unigene0007219
GO:0071826	ribonucleoprotein complex subunit organization	2	16	0.82701576584331	0.999343552016187	Unigene0023587;Unigene0033328
GO:0034599	cellular response to oxidative stress	3	23	0.828783965871723	0.999343552016187	Unigene0015151;Unigene0051919;Unigene0010963
GO:0009856	pollination	7	49	0.831138330363799	0.999343552016187	Unigene0008736;Unigene0018166;Unigene0013437;Unigene0052361;Unigene0026788;Unigene0002919;Unigene0002566
GO:0044706	multi-multicellular organism process	7	49	0.831138330363799	0.999343552016187	Unigene0008736;Unigene0018166;Unigene0013437;Unigene0052361;Unigene0026788;Unigene0002919;Unigene0002566
GO:0009617	response to bacterium	34	209	0.831255441426681	0.999343552016187	Unigene0010474;Unigene0048798;Unigene0018776;Unigene0021110;Unigene0025340;Unigene0014836;Unigene0004256;Unigene0042262;Unigene0010821;Unigene0023804;Unigene0042263;Unigene0020388;Unigene0023681;Unigene0035913;Unigene0052842;Unigene0052626;Unigene0005064;Unigene0051470;Unigene0023803;Unigene0036785;Unigene0046947;Unigene0004755;Unigene0044233;Unigene0024334;Unigene0040733;Unigene0027613;Unigene00…
GO:0048522	positive regulation of cellular process	16	104	0.833976859734396	0.999343552016187	Unigene0013885;Unigene0028303;Unigene0034096;Unigene0001833;Unigene0032438;Unigene0008077;Unigene0036534;Unigene0019220;Unigene0042742;Unigene0031187;Unigene0038386;Unigene0042744;Unigene0005181;Unigene0016325;Unigene0036643;Unigene0018068
GO:0071396	cellular response to lipid	11	74	0.835479091299177	0.999343552016187	Unigene0045374;Unigene0000315;Unigene0007304;Unigene0004571;Unigene0021983;Unigene0005831;Unigene0004644;Unigene0050793;Unigene0050986;Unigene0036339;Unigene0010963
GO:0009408	response to heat	4	30	0.835484493734304	0.999343552016187	Unigene0011706;Unigene0040039;Unigene0033105;Unigene0004755
GO:0006733	oxidoreduction coenzyme metabolic process	6	43	0.836370889560307	0.999343552016187	Unigene0036184;Unigene0033989;Unigene0033991;Unigene0033990;Unigene0051470;Unigene0046594
GO:0034285	response to disaccharide	6	43	0.836370889560307	0.999343552016187	Unigene0032832;Unigene0048798;Unigene0021070;Unigene0023681;Unigene0046509;Unigene0030103
GO:0055085	transmembrane transport	30	187	0.840760939386962	0.999343552016187	Unigene0015048;Unigene0022733;Unigene0011326;Unigene0005078;Unigene0012803;Unigene0019526;Unigene0012805;Unigene0030036;Unigene0045845;Unigene0046298;Unigene0039481;Unigene0015046;Unigene0011699;Unigene0049723;Unigene0033852;Unigene0011700;Unigene0006829;Unigene0016590;Unigene0048710;Unigene0046509;Unigene0012804;Unigene0009164;Unigene0015049;Unigene0052393;Unigene0008882;Unigene0024329;Unigene00…
GO:0040007	growth	24	152	0.841053577622584	0.999343552016187	Unigene0010474;Unigene0039184;Unigene0023179;Unigene0024664;Unigene0027060;Unigene0036418;Unigene0005319;Unigene0045653;Unigene0046298;Unigene0010471;Unigene0018037;Unigene0000443;Unigene0018036;Unigene0007100;Unigene0025022;Unigene0037200;Unigene0025023;Unigene0029017;Unigene0018035;Unigene0039183;Unigene0019313;Unigene0030491;Unigene0016813;Unigene0048005
GO:0080090	regulation of primary metabolic process	36	222	0.842614908761555	0.999343552016187	Unigene0049026;Unigene0010474;Unigene0001625;Unigene0028303;Unigene0018024;Unigene0034096;Unigene0004159;Unigene0016023;Unigene0017756;Unigene0001833;Unigene0032438;Unigene0008077;Unigene0000040;Unigene0036534;Unigene0001778;Unigene0019220;Unigene0010471;Unigene0042742;Unigene0031187;Unigene0038386;Unigene0005197;Unigene0042744;Unigene0035599;Unigene0005181;Unigene0001443;Unigene0016325;Unigene00…
GO:0006555	methionine metabolic process	1	9	0.843082374848249	0.999343552016187	Unigene0007951
GO:0006829	zinc II ion transport	1	9	0.843082374848249	0.999343552016187	Unigene0017076
GO:0009086	methionine biosynthetic process	1	9	0.843082374848249	0.999343552016187	Unigene0007951
GO:0035601	protein deacylation	1	9	0.843082374848249	0.999343552016187	Unigene0040733
GO:0051052	regulation of DNA metabolic process	1	9	0.843082374848249	0.999343552016187	Unigene0001625
GO:0098732	macromolecule deacylation	1	9	0.843082374848249	0.999343552016187	Unigene0040733
GO:0009746	response to hexose	5	37	0.843751077107471	0.999343552016187	Unigene0048798;Unigene0010471;Unigene0021070;Unigene0046509;Unigene0030345
GO:0034284	response to monosaccharide	5	37	0.843751077107471	0.999343552016187	Unigene0048798;Unigene0010471;Unigene0021070;Unigene0046509;Unigene0030345
GO:0010629	negative regulation of gene expression	14	93	0.845183796129007	0.999343552016187	Unigene0050812;Unigene0047732;Unigene0000836;Unigene0000634;Unigene0042643;Unigene0023681;Unigene0035913;Unigene0003702;Unigene0042909;Unigene0004903;Unigene0040733;Unigene0051560;Unigene0042644;Unigene0029350
GO:0043085	positive regulation of catalytic activity	13	87	0.845767212417689	0.999343552016187	Unigene0028303;Unigene0001833;Unigene0032438;Unigene0008077;Unigene0036534;Unigene0042742;Unigene0031187;Unigene0038386;Unigene0042744;Unigene0005181;Unigene0016325;Unigene0036643;Unigene0018068
GO:0015980	energy derivation by oxidation of organic compounds	20	129	0.846521866031283	0.999343552016187	Unigene0048972;Unigene0048798;Unigene0039045;Unigene0009303;Unigene0027500;Unigene0052673;Unigene0014709;Unigene0042088;Unigene0027482;Unigene0042410;Unigene0042825;Unigene0051470;Unigene0049463;Unigene0004632;Unigene0004901;Unigene0011074;Unigene0015811;Unigene0028256;Unigene0016620;Unigene0051758
GO:0006479	protein methylation	7	50	0.846611096141866	0.999343552016187	Unigene0050812;Unigene0047732;Unigene0000836;Unigene0000634;Unigene0035913;Unigene0003702;Unigene0012377
GO:0009894	regulation of catabolic process	3	24	0.850415904193534	0.999343552016187	Unigene0034096;Unigene0018416;Unigene0013437
GO:0030258	lipid modification	3	24	0.850415904193534	0.999343552016187	Unigene0052673;Unigene0014709;Unigene0041361
GO:0048438	floral whorl development	3	24	0.850415904193534	0.999343552016187	Unigene0023503;Unigene0022494;Unigene0033259
GO:0000338	protein deneddylation	2	17	0.852295520419065	0.999343552016187	Unigene0050812;Unigene0047518
GO:0006576	cellular biogenic amine metabolic process	6	44	0.852392244489365	0.999343552016187	Unigene0005020;Unigene0021110;Unigene0000070;Unigene0034670;Unigene0045354;Unigene0008146
GO:0016042	lipid catabolic process	6	44	0.852392244489365	0.999343552016187	Unigene0039591;Unigene0052673;Unigene0025827;Unigene0039592;Unigene0014709;Unigene0013038
GO:0031349	positive regulation of defense response	4	31	0.854269205453899	0.999343552016187	Unigene0042262;Unigene0015128;Unigene0042263;Unigene0044204
GO:0032535	regulation of cellular component size	4	31	0.854269205453899	0.999343552016187	Unigene0010471;Unigene0027831;Unigene0026043;Unigene0030103
GO:0045089	positive regulation of innate immune response	4	31	0.854269205453899	0.999343552016187	Unigene0042262;Unigene0015128;Unigene0042263;Unigene0044204
GO:0046496	nicotinamide nucleotide metabolic process	4	31	0.854269205453899	0.999343552016187	Unigene0036184;Unigene0033989;Unigene0033991;Unigene0051470
GO:0051252	regulation of RNA metabolic process	4	31	0.854269205453899	0.999343552016187	Unigene0018024;Unigene0001778;Unigene0051919;Unigene0051560
GO:0090066	regulation of anatomical structure size	4	31	0.854269205453899	0.999343552016187	Unigene0010471;Unigene0027831;Unigene0026043;Unigene0030103
GO:0022622	root system development	29	183	0.855413233369997	0.999343552016187	Unigene0011323;Unigene0028303;Unigene0006438;Unigene0029208;Unigene0004574;Unigene0033526;Unigene0030357;Unigene0030759;Unigene0030359;Unigene0018037;Unigene0043199;Unigene0018036;Unigene0046550;Unigene0040115;Unigene0018160;Unigene0049888;Unigene0022952;Unigene0006026;Unigene0018035;Unigene0018451;Unigene0042069;Unigene0051560;Unigene0027955;Unigene0030491;Unigene0016813;Unigene0047897;Unigene00…
GO:0031399	regulation of protein modification process	15	100	0.855523769717526	0.999343552016187	Unigene0028303;Unigene0017756;Unigene0001833;Unigene0032438;Unigene0008077;Unigene0036534;Unigene0042742;Unigene0031187;Unigene0038386;Unigene0042744;Unigene0005181;Unigene0016325;Unigene0036643;Unigene0047897;Unigene0018068
GO:0009057	macromolecule catabolic process	48	293	0.855736022555456	0.999343552016187	Unigene0013428;Unigene0022293;Unigene0048282;Unigene0044391;Unigene0050812;Unigene0042061;Unigene0005557;Unigene0001625;Unigene0009918;Unigene0000836;Unigene0025214;Unigene0028303;Unigene0031390;Unigene0023880;Unigene0005261;Unigene0018480;Unigene0016427;Unigene0023467;Unigene0033959;Unigene0015755;Unigene0008416;Unigene0050041;Unigene0039481;Unigene0042546;Unigene0033698;Unigene0031643;Unigene00…
GO:0048519	negative regulation of biological process	24	154	0.858428947600524	0.999343552016187	Unigene0050812;Unigene0001063;Unigene0003849;Unigene0047732;Unigene0000836;Unigene0034096;Unigene0004159;Unigene0016023;Unigene0004571;Unigene0000040;Unigene0000634;Unigene0042643;Unigene0023681;Unigene0035913;Unigene0003702;Unigene0042909;Unigene0004903;Unigene0002873;Unigene0001443;Unigene0040733;Unigene0051560;Unigene0050893;Unigene0042644;Unigene0029350
GO:0048608	reproductive structure development	37	230	0.858540017099656	0.999343552016187	Unigene0041207;Unigene0034385;Unigene0000315;Unigene0031390;Unigene0041036;Unigene0023503;Unigene0024664;Unigene0027060;Unigene0004571;Unigene0004574;Unigene0033959;Unigene0042593;Unigene0000917;Unigene0023804;Unigene0036953;Unigene0011780;Unigene0023738;Unigene0044118;Unigene0022494;Unigene0019165;Unigene0023803;Unigene0016192;Unigene0029768;Unigene0018167;Unigene0004885;Unigene0010200;Unigene00…
GO:0061458	reproductive system development	37	230	0.858540017099656	0.999343552016187	Unigene0041207;Unigene0034385;Unigene0000315;Unigene0031390;Unigene0041036;Unigene0023503;Unigene0024664;Unigene0027060;Unigene0004571;Unigene0004574;Unigene0033959;Unigene0042593;Unigene0000917;Unigene0023804;Unigene0036953;Unigene0011780;Unigene0023738;Unigene0044118;Unigene0022494;Unigene0019165;Unigene0023803;Unigene0016192;Unigene0029768;Unigene0018167;Unigene0004885;Unigene0010200;Unigene00…
GO:0006970	response to osmotic stress	79	470	0.85858784165679	0.999343552016187	Unigene0046406;Unigene0007153;Unigene0000315;Unigene0010474;Unigene0022332;Unigene0009741;Unigene0047838;Unigene0005444;Unigene0037123;Unigene0016395;Unigene0033947;Unigene0021243;Unigene0052400;Unigene0020514;Unigene0032726;Unigene0051974;Unigene0021135;Unigene0016427;Unigene0034026;Unigene0037089;Unigene0015932;Unigene0013824;Unigene0023467;Unigene0015755;Unigene0009167;Unigene0014348;Unigene00…
GO:0061640	cytoskeleton-dependent cytokinesis	5	38	0.86028605230855	0.999343552016187	Unigene0000123;Unigene0003836;Unigene0030759;Unigene0000727;Unigene0001808
GO:0043094	cellular metabolic compound salvage	7	51	0.860921661509195	0.999343552016187	Unigene0025827;Unigene0019621;Unigene0027104;Unigene0007951;Unigene0027105;Unigene0049463;Unigene0015085
GO:0043648	dicarboxylic acid metabolic process	7	51	0.860921661509195	0.999343552016187	Unigene0042061;Unigene0052673;Unigene0044647;Unigene0014709;Unigene0052007;Unigene0035058;Unigene0011074
GO:0045333	cellular respiration	18	119	0.864553374651574	0.999343552016187	Unigene0048972;Unigene0048798;Unigene0039045;Unigene0027500;Unigene0052673;Unigene0014709;Unigene0042088;Unigene0027482;Unigene0042410;Unigene0051470;Unigene0049463;Unigene0004632;Unigene0004901;Unigene0011074;Unigene0015811;Unigene0028256;Unigene0016620;Unigene0051758
GO:0051239	regulation of multicellular organismal process	6	45	0.867103956702374	0.999343552016187	Unigene0016914;Unigene0052611;Unigene0016662;Unigene0035238;Unigene0017113;Unigene0038359
GO:0009791	post-embryonic development	63	381	0.86804008034047	0.999343552016187	Unigene0041207;Unigene0034385;Unigene0000315;Unigene0046723;Unigene0026830;Unigene0028303;Unigene0031390;Unigene0041036;Unigene0023503;Unigene0024664;Unigene0018166;Unigene0027060;Unigene0004571;Unigene0013603;Unigene0004574;Unigene0033959;Unigene0033526;Unigene0025037;Unigene0005061;Unigene0030357;Unigene0042593;Unigene0000917;Unigene0023804;Unigene0011780;Unigene0033105;Unigene0023738;Unigene00…
GO:0002218	activation of innate immune response	3	25	0.869624122749957	0.999343552016187	Unigene0042262;Unigene0042263;Unigene0044204
GO:0002253	activation of immune response	3	25	0.869624122749957	0.999343552016187	Unigene0042262;Unigene0042263;Unigene0044204
GO:0009081	branched-chain amino acid metabolic process	3	25	0.869624122749957	0.999343552016187	Unigene0001042;Unigene0005155;Unigene0031197
GO:0022900	electron transport chain	11	77	0.871099818493385	0.999343552016187	Unigene0048972;Unigene0039045;Unigene0005711;Unigene0042088;Unigene0027482;Unigene0042410;Unigene0003415;Unigene0018096;Unigene0024071;Unigene0012836;Unigene0031105
GO:0009066	aspartate family amino acid metabolic process	4	32	0.871196981322281	0.999343552016187	Unigene0026719;Unigene0007951;Unigene0005155;Unigene0029347
GO:0001708	cell fate specification	1	10	0.872277638016288	0.999343552016187	Unigene0006026
GO:0006222	UMP biosynthetic process	1	10	0.872277638016288	0.999343552016187	Unigene0050363
GO:0006560	proline metabolic process	1	10	0.872277638016288	0.999343552016187	Unigene0031685
GO:0006772	thiamine metabolic process	1	10	0.872277638016288	0.999343552016187	Unigene0044413
GO:0006825	copper ion transport	1	10	0.872277638016288	0.999343552016187	Unigene0011326
GO:0006984	ER-nucleus signaling pathway	1	10	0.872277638016288	0.999343552016187	Unigene0009478
GO:0010016	shoot system morphogenesis	1	10	0.872277638016288	0.999343552016187	Unigene0025632
GO:0019827	stem cell population maintenance	1	10	0.872277638016288	0.999343552016187	Unigene0038359
GO:0043269	regulation of ion transport	1	10	0.872277638016288	0.999343552016187	Unigene0020912
GO:0046049	UMP metabolic process	1	10	0.872277638016288	0.999343552016187	Unigene0050363
GO:0071214	cellular response to abiotic stimulus	1	10	0.872277638016288	0.999343552016187	Unigene0033105
GO:0098727	maintenance of cell number	1	10	0.872277638016288	0.999343552016187	Unigene0038359
GO:0006213	pyrimidine nucleoside metabolic process	2	18	0.87415884794818	0.999343552016187	Unigene0018668;Unigene0050363
GO:0006563	L-serine metabolic process	2	18	0.87415884794818	0.999343552016187	Unigene0052730;Unigene0015126
GO:0009226	nucleotide-sugar biosynthetic process	2	18	0.87415884794818	0.999343552016187	Unigene0025195;Unigene0004636
GO:0009292	genetic transfer	2	18	0.87415884794818	0.999343552016187	Unigene0024489;Unigene0045479
GO:0016567	protein ubiquitination	2	18	0.87415884794818	0.999343552016187	Unigene0000836;Unigene0025827
GO:0033692	cellular polysaccharide biosynthetic process	2	18	0.87415884794818	0.999343552016187	Unigene0025195;Unigene0004636
GO:0034637	cellular carbohydrate biosynthetic process	2	18	0.87415884794818	0.999343552016187	Unigene0025195;Unigene0004636
GO:0046131	pyrimidine ribonucleoside metabolic process	2	18	0.87415884794818	0.999343552016187	Unigene0018668;Unigene0050363
GO:0034641	cellular nitrogen compound metabolic process	629	3504	0.875507857169213	0.999343552016187	Unigene0008536;Unigene0046822;Unigene0040570;Unigene0009233;Unigene0005449;Unigene0033859;Unigene0036341;Unigene0000516;Unigene0017199;Unigene0007153;Unigene0008442;Unigene0044727;Unigene0050720;Unigene0005020;Unigene0024391;Unigene0037429;Unigene0008734;Unigene0009243;Unigene0003964;Unigene0040950;Unigene0048480;Unigene0015119;Unigene0016175;Unigene0034274;Unigene0016184;Unigene0030510;Unigene00…
GO:0009124	nucleoside monophosphate biosynthetic process	14	96	0.876124259196502	0.999343552016187	Unigene0005078;Unigene0005558;Unigene0012803;Unigene0012805;Unigene0045845;Unigene0011699;Unigene0011700;Unigene0006829;Unigene0012804;Unigene0050363;Unigene0024329;Unigene0016449;Unigene0015603;Unigene0044577
GO:0032446	protein modification by small protein conjugation	30	192	0.87811393612201	0.999343552016187	Unigene0000315;Unigene0050812;Unigene0048679;Unigene0015217;Unigene0000836;Unigene0034096;Unigene0042314;Unigene0018044;Unigene0020993;Unigene0007156;Unigene0025827;Unigene0013676;Unigene0020994;Unigene0015606;Unigene0047518;Unigene0012003;Unigene0031643;Unigene0036410;Unigene0001294;Unigene0052786;Unigene0020710;Unigene0020995;Unigene0020852;Unigene0007306;Unigene0043895;Unigene0010068;Unigene00…
GO:0009409	response to cold	6	46	0.880574485179856	0.999343552016187	Unigene0000315;Unigene0021097;Unigene0024552;Unigene0022328;Unigene0015640;Unigene0011822
GO:0042886	amide transport	6	46	0.880574485179856	0.999343552016187	Unigene0050195;Unigene0000195;Unigene0047859;Unigene0034656;Unigene0034654;Unigene0022647
GO:0051336	regulation of hydrolase activity	11	78	0.881500078333471	0.999343552016187	Unigene0004159;Unigene0016023;Unigene0017756;Unigene0000040;Unigene0024615;Unigene0014012;Unigene0026834;Unigene0001443;Unigene0004865;Unigene0050893;Unigene0044568
GO:0032787	monocarboxylic acid metabolic process	46	286	0.882140579472899	0.999343552016187	Unigene0023352;Unigene0039591;Unigene0008442;Unigene0010474;Unigene0047186;Unigene0021110;Unigene0050169;Unigene0015853;Unigene0025906;Unigene0013273;Unigene0003427;Unigene0042599;Unigene0036118;Unigene0052673;Unigene0002870;Unigene0025827;Unigene0039224;Unigene0030287;Unigene0039592;Unigene0014709;Unigene0005411;Unigene0036953;Unigene0040930;Unigene0004299;Unigene0024956;Unigene0030296;Unigene00…
GO:0008652	cellular amino acid biosynthetic process	16	109	0.883064123932015	0.999343552016187	Unigene0044647;Unigene0000087;Unigene0052007;Unigene0007951;Unigene0039852;Unigene0001042;Unigene0049463;Unigene0029474;Unigene0015126;Unigene0005155;Unigene0029347;Unigene0038221;Unigene0040894;Unigene0009317;Unigene0010846;Unigene0010845
GO:0000003	reproduction	114	674	0.88566123316366	0.999343552016187	Unigene0039591;Unigene0046822;Unigene0045374;Unigene0041207;Unigene0034385;Unigene0000315;Unigene0035204;Unigene0010474;Unigene0050812;Unigene0003849;Unigene0043236;Unigene0005557;Unigene0001324;Unigene0019194;Unigene0002053;Unigene0011323;Unigene0022447;Unigene0008736;Unigene0015624;Unigene0031390;Unigene0036803;Unigene0041036;Unigene0015623;Unigene0023503;Unigene0032084;Unigene0031781;Unigene00…
GO:0002684	positive regulation of immune system process	4	33	0.886400236082409	0.999343552016187	Unigene0042262;Unigene0015128;Unigene0042263;Unigene0044204
GO:0006310	DNA recombination	4	33	0.886400236082409	0.999343552016187	Unigene0046822;Unigene0015119;Unigene0016381;Unigene0007580
GO:0050778	positive regulation of immune response	4	33	0.886400236082409	0.999343552016187	Unigene0042262;Unigene0015128;Unigene0042263;Unigene0044204
GO:0009225	nucleotide-sugar metabolic process	3	26	0.88661811229718	0.999343552016187	Unigene0027969;Unigene0025195;Unigene0004636
GO:0009658	chloroplast organization	3	26	0.88661811229718	0.999343552016187	Unigene0013725;Unigene0025225;Unigene0039481
GO:0065008	regulation of biological quality	59	362	0.887326661919864	0.999343552016187	Unigene0017681;Unigene0043615;Unigene0008442;Unigene0050812;Unigene0010580;Unigene0011323;Unigene0021110;Unigene0022733;Unigene0023503;Unigene0045123;Unigene0051342;Unigene0027060;Unigene0027640;Unigene0005711;Unigene0036469;Unigene0027323;Unigene0043379;Unigene0002884;Unigene0021561;Unigene0005319;Unigene0012830;Unigene0025596;Unigene0027537;Unigene0010471;Unigene0000087;Unigene0006875;Unigene00…
GO:0016441	posttranscriptional gene silencing	5	40	0.888968843970186	0.999343552016187	Unigene0023681;Unigene0035913;Unigene0042909;Unigene0051560;Unigene0029350
GO:0043623	cellular protein complex assembly	18	122	0.889775403998642	0.999343552016187	Unigene0026830;Unigene0013725;Unigene0022291;Unigene0052400;Unigene0005711;Unigene0009167;Unigene0024534;Unigene0027411;Unigene0049970;Unigene0023738;Unigene0009071;Unigene0049463;Unigene0030899;Unigene0025842;Unigene0052399;Unigene0027600;Unigene0052062;Unigene0022215
GO:0000725	recombinational repair	2	19	0.893001729220332	0.999343552016187	Unigene0046822;Unigene0015119
GO:0000956	nuclear-transcribed mRNA catabolic process	1	11	0.896042660456887	0.999343552016187	Unigene0028722
GO:0001558	regulation of cell growth	1	11	0.896042660456887	0.999343552016187	Unigene0016325
GO:0005985	sucrose metabolic process	1	11	0.896042660456887	0.999343552016187	Unigene0018451
GO:0006771	riboflavin metabolic process	1	11	0.896042660456887	0.999343552016187	Unigene0017024
GO:0006814	sodium ion transport	1	11	0.896042660456887	0.999343552016187	Unigene0036469
GO:0009627	systemic acquired resistance	1	11	0.896042660456887	0.999343552016187	Unigene0035599
GO:0009740	gibberellic acid mediated signaling pathway	1	11	0.896042660456887	0.999343552016187	Unigene0007304
GO:0042723	thiamine-containing compound metabolic process	1	11	0.896042660456887	0.999343552016187	Unigene0044413
GO:0042726	flavin-containing compound metabolic process	1	11	0.896042660456887	0.999343552016187	Unigene0017024
GO:0048585	negative regulation of response to stimulus	1	11	0.896042660456887	0.999343552016187	Unigene0034096
GO:0000096	sulfur amino acid metabolic process	7	54	0.897412155580019	0.999343552016187	Unigene0000087;Unigene0007951;Unigene0049463;Unigene0015126;Unigene0005155;Unigene0010846;Unigene0010845
GO:0000226	microtubule cytoskeleton organization	3	27	0.901602759806047	0.999343552016187	Unigene0000727;Unigene0025842;Unigene0048005
GO:0006081	cellular aldehyde metabolic process	3	27	0.901602759806047	0.999343552016187	Unigene0036184;Unigene0022952;Unigene0013038
GO:0006364	rRNA processing	3	27	0.901602759806047	0.999343552016187	Unigene0047518;Unigene0043219;Unigene0041213
GO:0032268	regulation of cellular protein metabolic process	22	148	0.90227977055205	0.999343552016187	Unigene0028303;Unigene0034096;Unigene0004159;Unigene0016023;Unigene0017756;Unigene0001833;Unigene0032438;Unigene0008077;Unigene0000040;Unigene0036534;Unigene0042742;Unigene0031187;Unigene0038386;Unigene0042744;Unigene0005181;Unigene0001443;Unigene0016325;Unigene0036643;Unigene0051560;Unigene0047897;Unigene0050893;Unigene0018068
GO:0051246	regulation of protein metabolic process	22	148	0.90227977055205	0.999343552016187	Unigene0028303;Unigene0034096;Unigene0004159;Unigene0016023;Unigene0017756;Unigene0001833;Unigene0032438;Unigene0008077;Unigene0000040;Unigene0036534;Unigene0042742;Unigene0031187;Unigene0038386;Unigene0042744;Unigene0005181;Unigene0001443;Unigene0016325;Unigene0036643;Unigene0051560;Unigene0047897;Unigene0050893;Unigene0018068
GO:0055114	oxidation-reduction process	31	202	0.903166049602456	0.999343552016187	Unigene0048972;Unigene0048798;Unigene0039045;Unigene0009303;Unigene0036118;Unigene0005711;Unigene0027500;Unigene0052673;Unigene0002870;Unigene0039224;Unigene0014709;Unigene0042088;Unigene0027482;Unigene0042410;Unigene0042825;Unigene0051470;Unigene0049463;Unigene0004632;Unigene0004901;Unigene0003415;Unigene0018096;Unigene0011074;Unigene0015811;Unigene0024071;Unigene0045602;Unigene0034897;Unigene00…
GO:0015988	energy coupled proton transmembrane transport, against electrochemical gradient	10	74	0.90333764716347	0.999343552016187	Unigene0005078;Unigene0012803;Unigene0012805;Unigene0045845;Unigene0011699;Unigene0049723;Unigene0011700;Unigene0012804;Unigene0024329;Unigene0044577
GO:0022414	reproductive process	111	663	0.905512486425057	0.999343552016187	Unigene0039591;Unigene0046822;Unigene0045374;Unigene0041207;Unigene0034385;Unigene0000315;Unigene0035204;Unigene0010474;Unigene0050812;Unigene0003849;Unigene0043236;Unigene0005557;Unigene0001324;Unigene0019194;Unigene0002053;Unigene0011323;Unigene0022447;Unigene0008736;Unigene0015624;Unigene0031390;Unigene0036803;Unigene0041036;Unigene0015623;Unigene0023503;Unigene0032084;Unigene0031781;Unigene00…
GO:0050790	regulation of catalytic activity	25	167	0.907909814052575	0.999343552016187	Unigene0028303;Unigene0004159;Unigene0016023;Unigene0017756;Unigene0001833;Unigene0032438;Unigene0008077;Unigene0000040;Unigene0036534;Unigene0024615;Unigene0042742;Unigene0014012;Unigene0031187;Unigene0038386;Unigene0026834;Unigene0042744;Unigene0005181;Unigene0001443;Unigene0016325;Unigene0004865;Unigene0036643;Unigene0047897;Unigene0050893;Unigene0018068;Unigene0044568
GO:0051171	regulation of nitrogen compound metabolic process	11	81	0.908667664872089	0.999343552016187	Unigene0041207;Unigene0016175;Unigene0001625;Unigene0018024;Unigene0001778;Unigene0019220;Unigene0005197;Unigene0035599;Unigene0051919;Unigene0019199;Unigene0051560
GO:0006807	nitrogen compound metabolic process	683	3818	0.909111275599473	0.999343552016187	Unigene0008536;Unigene0046822;Unigene0013428;Unigene0040570;Unigene0009233;Unigene0005449;Unigene0033859;Unigene0036341;Unigene0000516;Unigene0017199;Unigene0007153;Unigene0008442;Unigene0026719;Unigene0044727;Unigene0050720;Unigene0005020;Unigene0024391;Unigene0037429;Unigene0012910;Unigene0008734;Unigene0009243;Unigene0003964;Unigene0040950;Unigene0048480;Unigene0015119;Unigene0016175;Unigene00…
GO:0009756	carbohydrate mediated signaling	2	20	0.909191059071152	0.999343552016187	Unigene0000315;Unigene0050096
GO:0010476	gibberellin mediated signaling pathway	2	20	0.909191059071152	0.999343552016187	Unigene0000315;Unigene0007304
GO:0046916	cellular transition metal ion homeostasis	2	20	0.909191059071152	0.999343552016187	Unigene0027323;Unigene0016192
GO:0071322	cellular response to carbohydrate stimulus	2	20	0.909191059071152	0.999343552016187	Unigene0000315;Unigene0050096
GO:0071370	cellular response to gibberellin stimulus	2	20	0.909191059071152	0.999343552016187	Unigene0000315;Unigene0007304
GO:0009648	photoperiodism	4	35	0.912162284929887	0.999343552016187	Unigene0041207;Unigene0019194;Unigene0009570;Unigene0004129
GO:0044724	single-organism carbohydrate catabolic process	4	35	0.912162284929887	0.999343552016187	Unigene0044413;Unigene0049463;Unigene0031197;Unigene0002135
GO:0006862	nucleotide transport	5	42	0.91243066729118	0.999343552016187	Unigene0028670;Unigene0036655;Unigene0026669;Unigene0043263;Unigene0043260
GO:0048518	positive regulation of biological process	24	162	0.913812856001608	0.999343552016187	Unigene0013885;Unigene0016175;Unigene0028303;Unigene0034096;Unigene0001833;Unigene0032438;Unigene0008077;Unigene0042262;Unigene0036534;Unigene0019220;Unigene0013437;Unigene0042742;Unigene0015128;Unigene0042263;Unigene0031187;Unigene0016662;Unigene0038386;Unigene0042744;Unigene0007399;Unigene0005181;Unigene0016325;Unigene0036643;Unigene0044204;Unigene0018068
GO:0006629	lipid metabolic process	82	501	0.915155947127318	0.999343552016187	Unigene0023352;Unigene0039591;Unigene0034385;Unigene0000315;Unigene0010474;Unigene0046723;Unigene0027371;Unigene0019884;Unigene0006438;Unigene0001143;Unigene0017018;Unigene0033458;Unigene0013273;Unigene0041770;Unigene0017441;Unigene0003427;Unigene0042599;Unigene0036118;Unigene0000813;Unigene0052673;Unigene0001018;Unigene0002870;Unigene0025827;Unigene0021477;Unigene0001907;Unigene0036129;Unigene00…
GO:0000086	G2/M transition of mitotic cell cycle	1	12	0.915387140717378	0.999343552016187	Unigene0041036
GO:0006241	CTP biosynthetic process	1	12	0.915387140717378	0.999343552016187	Unigene0050363
GO:0006342	chromatin silencing	1	12	0.915387140717378	0.999343552016187	Unigene0051560
GO:0006568	tryptophan metabolic process	1	12	0.915387140717378	0.999343552016187	Unigene0021110
GO:0007349	cellularization	1	12	0.915387140717378	0.999343552016187	Unigene0000727
GO:0009926	auxin polar transport	1	12	0.915387140717378	0.999343552016187	Unigene0037200
GO:0044839	cell cycle G2/M phase transition	1	12	0.915387140717378	0.999343552016187	Unigene0041036
GO:0045814	negative regulation of gene expression, epigenetic	1	12	0.915387140717378	0.999343552016187	Unigene0051560
GO:0045892	negative regulation of transcription, DNA-templated	1	12	0.915387140717378	0.999343552016187	Unigene0051560
GO:0046036	CTP metabolic process	1	12	0.915387140717378	0.999343552016187	Unigene0050363
GO:0051253	negative regulation of RNA metabolic process	1	12	0.915387140717378	0.999343552016187	Unigene0051560
GO:1902679	negative regulation of RNA biosynthetic process	1	12	0.915387140717378	0.999343552016187	Unigene0051560
GO:1903507	negative regulation of nucleic acid-templated transcription	1	12	0.915387140717378	0.999343552016187	Unigene0051560
GO:0006796	phosphate-containing compound metabolic process	367	2093	0.916725192026809	0.999343552016187	Unigene0026882;Unigene0043526;Unigene0009233;Unigene0044727;Unigene0001877;Unigene0041830;Unigene0003964;Unigene0036856;Unigene0014443;Unigene0015119;Unigene0030510;Unigene0034385;Unigene0048282;Unigene0049704;Unigene0008377;Unigene0001794;Unigene0031308;Unigene0010962;Unigene0016564;Unigene0002220;Unigene0009232;Unigene0003849;Unigene0030786;Unigene0047082;Unigene0035899;Unigene0047732;Unigene00…
GO:0000041	transition metal ion transport	7	56	0.916939003241105	0.999343552016187	Unigene0027871;Unigene0011326;Unigene0006438;Unigene0027323;Unigene0040115;Unigene0017076;Unigene0016192
GO:0014070	response to organic cyclic compound	8	63	0.920088521345497	0.999343552016187	Unigene0045374;Unigene0021983;Unigene0005831;Unigene0004644;Unigene0050793;Unigene0050986;Unigene0051560;Unigene0010539
GO:0044710	single-organism metabolic process	727	4066	0.920848203782319	0.999343552016187	Unigene0017681;Unigene0023352;Unigene0039591;Unigene0046822;Unigene0009233;Unigene0015636;Unigene0012525;Unigene0042183;Unigene0008442;Unigene0026719;Unigene0044727;Unigene0012910;Unigene0009243;Unigene0012408;Unigene0041830;Unigene0003964;Unigene0045374;Unigene0015119;Unigene0016175;Unigene0050153;Unigene0030510;Unigene0037376;Unigene0034385;Unigene0041334;Unigene0048282;Unigene0000315;Unigene00…
GO:0034622	cellular macromolecular complex assembly	20	139	0.921472842094404	0.999343552016187	Unigene0026830;Unigene0013725;Unigene0022291;Unigene0052400;Unigene0005711;Unigene0009167;Unigene0024534;Unigene0027411;Unigene0049970;Unigene0023738;Unigene0009071;Unigene0049463;Unigene0023587;Unigene0030899;Unigene0025842;Unigene0052399;Unigene0027600;Unigene0033328;Unigene0052062;Unigene0022215
GO:0034645	cellular macromolecule biosynthetic process	246	1426	0.921632192938323	0.999343552016187	Unigene0040570;Unigene0009233;Unigene0000516;Unigene0017199;Unigene0007153;Unigene0050720;Unigene0024391;Unigene0037429;Unigene0008734;Unigene0040950;Unigene0048480;Unigene0015119;Unigene0041334;Unigene0000315;Unigene0051212;Unigene0050812;Unigene0001063;Unigene0009430;Unigene0013614;Unigene0009232;Unigene0015495;Unigene0049772;Unigene0043903;Unigene0040845;Unigene0042507;Unigene0022075;Unigene00…
GO:0045088	regulation of innate immune response	4	36	0.922978530774159	0.999343552016187	Unigene0042262;Unigene0015128;Unigene0042263;Unigene0044204
GO:0009148	pyrimidine nucleoside triphosphate biosynthetic process	2	21	0.923061770183019	0.999343552016187	Unigene0045925;Unigene0050363
GO:0009208	pyrimidine ribonucleoside triphosphate metabolic process	2	21	0.923061770183019	0.999343552016187	Unigene0045925;Unigene0050363
GO:0009209	pyrimidine ribonucleoside triphosphate biosynthetic process	2	21	0.923061770183019	0.999343552016187	Unigene0045925;Unigene0050363
GO:0016246	RNA interference	2	21	0.923061770183019	0.999343552016187	Unigene0035913;Unigene0051560
GO:0009743	response to carbohydrate	11	83	0.923717108112225	0.999343552016187	Unigene0000315;Unigene0032832;Unigene0048798;Unigene0010471;Unigene0021070;Unigene0023681;Unigene0046509;Unigene0050096;Unigene0030345;Unigene0023726;Unigene0030103
GO:0071310	cellular response to organic substance	36	236	0.924144313701069	0.999343552016187	Unigene0045374;Unigene0016175;Unigene0041334;Unigene0000315;Unigene0026314;Unigene0007304;Unigene0031781;Unigene0004571;Unigene0049954;Unigene0025037;Unigene0001639;Unigene0025767;Unigene0023738;Unigene0025195;Unigene0037200;Unigene0033739;Unigene0029174;Unigene0035599;Unigene0032604;Unigene0036805;Unigene0021983;Unigene0005831;Unigene0004636;Unigene0050096;Unigene0004644;Unigene0050793;Unigene00…
GO:0048583	regulation of response to stimulus	13	96	0.92522995438871	0.999343552016187	Unigene0034096;Unigene0007403;Unigene0042262;Unigene0025037;Unigene0015128;Unigene0042263;Unigene0014012;Unigene0017836;Unigene0051919;Unigene0024334;Unigene0044204;Unigene0044568;Unigene0025632
GO:0009966	regulation of signal transduction	3	29	0.92632026189673	0.999343552016187	Unigene0025037;Unigene0014012;Unigene0044568
GO:0051128	regulation of cellular component organization	8	64	0.927921109051825	0.999343552016187	Unigene0024615;Unigene0039852;Unigene0016325;Unigene0005009;Unigene0026043;Unigene0002919;Unigene0036339;Unigene0002566
GO:0035556	intracellular signal transduction	37	243	0.928513477447226	0.999343552016187	Unigene0035899;Unigene0028303;Unigene0042486;Unigene0036027;Unigene0011585;Unigene0029916;Unigene0014974;Unigene0047315;Unigene0001833;Unigene0032438;Unigene0008077;Unigene0036534;Unigene0010883;Unigene0003912;Unigene0042742;Unigene0035993;Unigene0018066;Unigene0031187;Unigene0038386;Unigene0010884;Unigene0002551;Unigene0042744;Unigene0045001;Unigene0050768;Unigene0002531;Unigene0035599;Unigene00…
GO:0009059	macromolecule biosynthetic process	251	1459	0.931054675302069	0.999343552016187	Unigene0040570;Unigene0009233;Unigene0000516;Unigene0017199;Unigene0007153;Unigene0050720;Unigene0024391;Unigene0037429;Unigene0008734;Unigene0040950;Unigene0048480;Unigene0015119;Unigene0041334;Unigene0000315;Unigene0051212;Unigene0050812;Unigene0001063;Unigene0009430;Unigene0013614;Unigene0009232;Unigene0015495;Unigene0049772;Unigene0043903;Unigene0040845;Unigene0042507;Unigene0022075;Unigene00…
GO:0000154	rRNA modification	1	13	0.931133092035821	0.999343552016187	Unigene0041213
GO:0006098	pentose-phosphate shunt	1	13	0.931133092035821	0.999343552016187	Unigene0036184
GO:0006405	RNA export from nucleus	1	13	0.931133092035821	0.999343552016187	Unigene0012095
GO:0009173	pyrimidine ribonucleoside monophosphate metabolic process	1	13	0.931133092035821	0.999343552016187	Unigene0050363
GO:0009174	pyrimidine ribonucleoside monophosphate biosynthetic process	1	13	0.931133092035821	0.999343552016187	Unigene0050363
GO:0009218	pyrimidine ribonucleotide metabolic process	1	13	0.931133092035821	0.999343552016187	Unigene0050363
GO:0009220	pyrimidine ribonucleotide biosynthetic process	1	13	0.931133092035821	0.999343552016187	Unigene0050363
GO:0009396	folic acid-containing compound biosynthetic process	1	13	0.931133092035821	0.999343552016187	Unigene0039852
GO:0009608	response to symbiont	1	13	0.931133092035821	0.999343552016187	Unigene0032156
GO:0009696	salicylic acid metabolic process	1	13	0.931133092035821	0.999343552016187	Unigene0004299
GO:0009943	adaxial/abaxial axis specification	1	13	0.931133092035821	0.999343552016187	Unigene0025632
GO:0009955	adaxial/abaxial pattern specification	1	13	0.931133092035821	0.999343552016187	Unigene0025632
GO:0042537	benzene-containing compound metabolic process	1	13	0.931133092035821	0.999343552016187	Unigene0004299
GO:0042559	pteridine-containing compound biosynthetic process	1	13	0.931133092035821	0.999343552016187	Unigene0039852
GO:0044786	cell cycle DNA replication	1	13	0.931133092035821	0.999343552016187	Unigene0047897
GO:0045934	negative regulation of nucleobase-containing compound metabolic process	1	13	0.931133092035821	0.999343552016187	Unigene0051560
GO:0046132	pyrimidine ribonucleoside biosynthetic process	1	13	0.931133092035821	0.999343552016187	Unigene0050363
GO:0046134	pyrimidine nucleoside biosynthetic process	1	13	0.931133092035821	0.999343552016187	Unigene0050363
GO:0051156	glucose 6-phosphate metabolic process	1	13	0.931133092035821	0.999343552016187	Unigene0036184
GO:0072350	tricarboxylic acid metabolic process	1	13	0.931133092035821	0.999343552016187	Unigene0051470
GO:0002682	regulation of immune system process	5	44	0.931418826152946	0.999343552016187	Unigene0042262;Unigene0015128;Unigene0042263;Unigene0024334;Unigene0044204
GO:0080134	regulation of response to stress	6	51	0.931820467064973	0.999343552016187	Unigene0042262;Unigene0015128;Unigene0042263;Unigene0024334;Unigene0044204;Unigene0025632
GO:0009166	nucleotide catabolic process	92	564	0.93190437350256	0.999343552016187	Unigene0009233;Unigene0044727;Unigene0015119;Unigene0030510;Unigene0048282;Unigene0031308;Unigene0009232;Unigene0013725;Unigene0049772;Unigene0002053;Unigene0027485;Unigene0025620;Unigene0011119;Unigene0006327;Unigene0022291;Unigene0005710;Unigene0023729;Unigene0031454;Unigene0014209;Unigene0016711;Unigene0012465;Unigene0038609;Unigene0038907;Unigene0052400;Unigene0014208;Unigene0043173;Unigene00…
GO:0010468	regulation of gene expression	20	141	0.932064052359964	0.999343552016187	Unigene0050812;Unigene0047732;Unigene0000836;Unigene0041036;Unigene0018024;Unigene0005711;Unigene0000634;Unigene0001778;Unigene0042643;Unigene0023681;Unigene0035913;Unigene0003702;Unigene0042909;Unigene0004903;Unigene0051919;Unigene0040733;Unigene0041037;Unigene0051560;Unigene0042644;Unigene0029350
GO:0048584	positive regulation of response to stimulus	4	37	0.932581858491333	0.999343552016187	Unigene0042262;Unigene0015128;Unigene0042263;Unigene0044204
GO:0050789	regulation of biological process	220	1287	0.932665685970858	0.999343552016187	Unigene0013885;Unigene0046822;Unigene0031261;Unigene0049026;Unigene0035928;Unigene0024391;Unigene0045374;Unigene0041207;Unigene0016175;Unigene0034385;Unigene0041334;Unigene0000315;Unigene0010474;Unigene0026314;Unigene0050812;Unigene0013708;Unigene0007304;Unigene0001063;Unigene0010962;Unigene0003849;Unigene0024419;Unigene0034368;Unigene0035899;Unigene0047732;Unigene0001625;Unigene0048798;Unigene00…
GO:0065003	macromolecular complex assembly	27	184	0.932833331807651	0.999343552016187	Unigene0042061;Unigene0026830;Unigene0013725;Unigene0022291;Unigene0041036;Unigene0005310;Unigene0052400;Unigene0043173;Unigene0005711;Unigene0009167;Unigene0024534;Unigene0027411;Unigene0049970;Unigene0023738;Unigene0024797;Unigene0012672;Unigene0009071;Unigene0049463;Unigene0023587;Unigene0030899;Unigene0025842;Unigene0052399;Unigene0027600;Unigene0033328;Unigene0041037;Unigene0052062;Unigene00…
GO:0016054	organic acid catabolic process	7	58	0.933164124591206	0.999343552016187	Unigene0039591;Unigene0052673;Unigene0025827;Unigene0039592;Unigene0014709;Unigene0031197;Unigene0013038
GO:0019684	photosynthesis, light reaction	7	58	0.933164124591206	0.999343552016187	Unigene0005711;Unigene0003823;Unigene0033705;Unigene0003415;Unigene0024071;Unigene0012836;Unigene0031105
GO:0046395	carboxylic acid catabolic process	7	58	0.933164124591206	0.999343552016187	Unigene0039591;Unigene0052673;Unigene0025827;Unigene0039592;Unigene0014709;Unigene0031197;Unigene0013038
GO:0009887	organ morphogenesis	10	78	0.933625059947364	0.999343552016187	Unigene0007153;Unigene0045374;Unigene0041036;Unigene0023503;Unigene0003836;Unigene0027831;Unigene0028124;Unigene0003971;Unigene0051560;Unigene0025632
GO:0046434	organophosphate catabolic process	92	565	0.934483476520563	0.999343552016187	Unigene0009233;Unigene0044727;Unigene0015119;Unigene0030510;Unigene0048282;Unigene0031308;Unigene0009232;Unigene0013725;Unigene0049772;Unigene0002053;Unigene0027485;Unigene0025620;Unigene0011119;Unigene0006327;Unigene0022291;Unigene0005710;Unigene0023729;Unigene0031454;Unigene0014209;Unigene0016711;Unigene0012465;Unigene0038609;Unigene0038907;Unigene0052400;Unigene0014208;Unigene0043173;Unigene00…
GO:1901292	nucleoside phosphate catabolic process	92	565	0.934483476520563	0.999343552016187	Unigene0009233;Unigene0044727;Unigene0015119;Unigene0030510;Unigene0048282;Unigene0031308;Unigene0009232;Unigene0013725;Unigene0049772;Unigene0002053;Unigene0027485;Unigene0025620;Unigene0011119;Unigene0006327;Unigene0022291;Unigene0005710;Unigene0023729;Unigene0031454;Unigene0014209;Unigene0016711;Unigene0012465;Unigene0038609;Unigene0038907;Unigene0052400;Unigene0014208;Unigene0043173;Unigene00…
GO:0006869	lipid transport	2	22	0.93491603107133	0.999343552016187	Unigene0010628;Unigene0029766
GO:0007015	actin filament organization	2	22	0.93491603107133	0.999343552016187	Unigene0030759;Unigene0029017
GO:0009147	pyrimidine nucleoside triphosphate metabolic process	2	22	0.93491603107133	0.999343552016187	Unigene0045925;Unigene0050363
GO:0009739	response to gibberellin	2	22	0.93491603107133	0.999343552016187	Unigene0000315;Unigene0007304
GO:0034614	cellular response to reactive oxygen species	2	22	0.93491603107133	0.999343552016187	Unigene0015151;Unigene0010963
GO:0070271	protein complex biogenesis	22	154	0.935253616699699	0.999343552016187	Unigene0042061;Unigene0026830;Unigene0013725;Unigene0022291;Unigene0005310;Unigene0052400;Unigene0005711;Unigene0009167;Unigene0024534;Unigene0027411;Unigene0049970;Unigene0023738;Unigene0024797;Unigene0009071;Unigene0049463;Unigene0030899;Unigene0025842;Unigene0052399;Unigene0027600;Unigene0043219;Unigene0052062;Unigene0022215
GO:0022607	cellular component assembly	35	233	0.936056547926315	0.999343552016187	Unigene0049985;Unigene0042061;Unigene0026830;Unigene0013725;Unigene0022291;Unigene0041036;Unigene0005310;Unigene0052400;Unigene0043173;Unigene0021135;Unigene0005711;Unigene0009167;Unigene0024534;Unigene0027411;Unigene0049970;Unigene0023738;Unigene0028544;Unigene0020644;Unigene0024797;Unigene0012672;Unigene0009071;Unigene0032760;Unigene0049463;Unigene0023587;Unigene0030899;Unigene0025842;Unigene00…
GO:0006793	phosphorus metabolic process	368	2111	0.936073562008136	0.999343552016187	Unigene0026882;Unigene0043526;Unigene0009233;Unigene0044727;Unigene0001877;Unigene0041830;Unigene0003964;Unigene0036856;Unigene0014443;Unigene0015119;Unigene0030510;Unigene0034385;Unigene0048282;Unigene0049704;Unigene0008377;Unigene0001794;Unigene0031308;Unigene0010962;Unigene0016564;Unigene0002220;Unigene0009232;Unigene0003849;Unigene0030786;Unigene0047082;Unigene0035899;Unigene0047732;Unigene00…
GO:0042044	fluid transport	3	30	0.936413125025888	0.999343552016187	Unigene0010471;Unigene0028212;Unigene0049463
GO:1990267	response to transition metal nanoparticle	3	30	0.936413125025888	0.999343552016187	Unigene0015151;Unigene0023681;Unigene0043523
GO:0051716	cellular response to stimulus	158	941	0.936424916320413	0.999343552016187	Unigene0013885;Unigene0046822;Unigene0031261;Unigene0045374;Unigene0015119;Unigene0016175;Unigene0034385;Unigene0041334;Unigene0048282;Unigene0000315;Unigene0026314;Unigene0007304;Unigene0010962;Unigene0024419;Unigene0032832;Unigene0035899;Unigene0048798;Unigene0043067;Unigene0047838;Unigene0021110;Unigene0028303;Unigene0042486;Unigene0013649;Unigene0015151;Unigene0006438;Unigene0031781;Unigene00…
GO:0009108	coenzyme biosynthetic process	9	72	0.937330306988839	0.999343552016187	Unigene0033989;Unigene0033991;Unigene0044413;Unigene0039852;Unigene0033990;Unigene0014269;Unigene0033739;Unigene0046594;Unigene0036517
GO:0031324	negative regulation of cellular metabolic process	6	52	0.939346378348121	0.999343552016187	Unigene0004159;Unigene0016023;Unigene0000040;Unigene0001443;Unigene0051560;Unigene0050893
GO:0006461	protein complex assembly	21	149	0.940519296045403	0.999343552016187	Unigene0042061;Unigene0026830;Unigene0013725;Unigene0022291;Unigene0005310;Unigene0052400;Unigene0005711;Unigene0009167;Unigene0024534;Unigene0027411;Unigene0049970;Unigene0023738;Unigene0024797;Unigene0009071;Unigene0049463;Unigene0030899;Unigene0025842;Unigene0052399;Unigene0027600;Unigene0052062;Unigene0022215
GO:0060255	regulation of macromolecule metabolic process	44	288	0.940788809753863	0.999343552016187	Unigene0050812;Unigene0047732;Unigene0001625;Unigene0000836;Unigene0028303;Unigene0041036;Unigene0018024;Unigene0034096;Unigene0004159;Unigene0016023;Unigene0017756;Unigene0001833;Unigene0005711;Unigene0032438;Unigene0008077;Unigene0000040;Unigene0036534;Unigene0000634;Unigene0001778;Unigene0042643;Unigene0042742;Unigene0023681;Unigene0031187;Unigene0038386;Unigene0035913;Unigene0042744;Unigene00…
GO:0050776	regulation of immune response	4	38	0.941087247454014	0.999343552016187	Unigene0042262;Unigene0015128;Unigene0042263;Unigene0044204
GO:0015931	nucleobase-containing compound transport	8	66	0.941604901130731	0.999343552016187	Unigene0012095;Unigene0028670;Unigene0025181;Unigene0049540;Unigene0036655;Unigene0026669;Unigene0043263;Unigene0043260
GO:0006195	purine nucleotide catabolic process	91	563	0.943473892253399	0.999343552016187	Unigene0009233;Unigene0044727;Unigene0015119;Unigene0030510;Unigene0048282;Unigene0031308;Unigene0009232;Unigene0013725;Unigene0049772;Unigene0002053;Unigene0027485;Unigene0025620;Unigene0011119;Unigene0006327;Unigene0022291;Unigene0005710;Unigene0023729;Unigene0031454;Unigene0014209;Unigene0016711;Unigene0012465;Unigene0038609;Unigene0038907;Unigene0052400;Unigene0014208;Unigene0043173;Unigene00…
GO:0009154	purine ribonucleotide catabolic process	91	563	0.943473892253399	0.999343552016187	Unigene0009233;Unigene0044727;Unigene0015119;Unigene0030510;Unigene0048282;Unigene0031308;Unigene0009232;Unigene0013725;Unigene0049772;Unigene0002053;Unigene0027485;Unigene0025620;Unigene0011119;Unigene0006327;Unigene0022291;Unigene0005710;Unigene0023729;Unigene0031454;Unigene0014209;Unigene0016711;Unigene0012465;Unigene0038609;Unigene0038907;Unigene0052400;Unigene0014208;Unigene0043173;Unigene00…
GO:0009261	ribonucleotide catabolic process	91	563	0.943473892253399	0.999343552016187	Unigene0009233;Unigene0044727;Unigene0015119;Unigene0030510;Unigene0048282;Unigene0031308;Unigene0009232;Unigene0013725;Unigene0049772;Unigene0002053;Unigene0027485;Unigene0025620;Unigene0011119;Unigene0006327;Unigene0022291;Unigene0005710;Unigene0023729;Unigene0031454;Unigene0014209;Unigene0016711;Unigene0012465;Unigene0038609;Unigene0038907;Unigene0052400;Unigene0014208;Unigene0043173;Unigene00…
GO:0072523	purine-containing compound catabolic process	91	563	0.943473892253399	0.999343552016187	Unigene0009233;Unigene0044727;Unigene0015119;Unigene0030510;Unigene0048282;Unigene0031308;Unigene0009232;Unigene0013725;Unigene0049772;Unigene0002053;Unigene0027485;Unigene0025620;Unigene0011119;Unigene0006327;Unigene0022291;Unigene0005710;Unigene0023729;Unigene0031454;Unigene0014209;Unigene0016711;Unigene0012465;Unigene0038609;Unigene0038907;Unigene0052400;Unigene0014208;Unigene0043173;Unigene00…
GO:0006261	DNA-dependent DNA replication	1	14	0.943949718983456	0.999343552016187	Unigene0047897
GO:0006544	glycine metabolic process	1	14	0.943949718983456	0.999343552016187	Unigene0012910
GO:0006586	indolalkylamine metabolic process	1	14	0.943949718983456	0.999343552016187	Unigene0021110
GO:0006637	acyl-CoA metabolic process	1	14	0.943949718983456	0.999343552016187	Unigene0003427
GO:0006730	one-carbon metabolic process	1	14	0.943949718983456	0.999343552016187	Unigene0010738
GO:0009129	pyrimidine nucleoside monophosphate metabolic process	1	14	0.943949718983456	0.999343552016187	Unigene0050363
GO:0009130	pyrimidine nucleoside monophosphate biosynthetic process	1	14	0.943949718983456	0.999343552016187	Unigene0050363
GO:0009636	response to toxic substance	1	14	0.943949718983456	0.999343552016187	Unigene0015774
GO:0010498	proteasomal protein catabolic process	1	14	0.943949718983456	0.999343552016187	Unigene0030132
GO:0035383	thioester metabolic process	1	14	0.943949718983456	0.999343552016187	Unigene0003427
GO:0042398	cellular modified amino acid biosynthetic process	1	14	0.943949718983456	0.999343552016187	Unigene0039852
GO:0043161	proteasome-mediated ubiquitin-dependent protein catabolic process	1	14	0.943949718983456	0.999343552016187	Unigene0030132
GO:0051259	protein oligomerization	1	14	0.943949718983456	0.999343552016187	Unigene0042061
GO:0050794	regulation of cellular process	162	968	0.944592819037599	0.999343552016187	Unigene0013885;Unigene0046822;Unigene0031261;Unigene0035928;Unigene0045374;Unigene0016175;Unigene0034385;Unigene0041334;Unigene0000315;Unigene0026314;Unigene0050812;Unigene0007304;Unigene0010962;Unigene0003849;Unigene0024419;Unigene0034368;Unigene0035899;Unigene0001625;Unigene0048798;Unigene0047838;Unigene0028303;Unigene0042486;Unigene0013649;Unigene0041036;Unigene0031781;Unigene0036027;Unigene00…
GO:0000271	polysaccharide biosynthetic process	2	23	0.945023846804626	0.999343552016187	Unigene0025195;Unigene0004636
GO:0007623	circadian rhythm	2	23	0.945023846804626	0.999343552016187	Unigene0023738;Unigene0034290
GO:0009067	aspartate family amino acid biosynthetic process	2	23	0.945023846804626	0.999343552016187	Unigene0007951;Unigene0029347
GO:0045017	glycerolipid biosynthetic process	2	23	0.945023846804626	0.999343552016187	Unigene0033458;Unigene0010911
GO:0046474	glycerophospholipid biosynthetic process	2	23	0.945023846804626	0.999343552016187	Unigene0033458;Unigene0010911
GO:0070646	protein modification by small protein removal	2	23	0.945023846804626	0.999343552016187	Unigene0050812;Unigene0047518
GO:0006007	glucose catabolic process	3	31	0.945214259265744	0.999343552016187	Unigene0044413;Unigene0049463;Unigene0031197
GO:0008654	phospholipid biosynthetic process	3	31	0.945214259265744	0.999343552016187	Unigene0033458;Unigene0001907;Unigene0010911
GO:0016072	rRNA metabolic process	3	31	0.945214259265744	0.999343552016187	Unigene0047518;Unigene0043219;Unigene0041213
GO:0019320	hexose catabolic process	3	31	0.945214259265744	0.999343552016187	Unigene0044413;Unigene0049463;Unigene0031197
GO:0023051	regulation of signaling	3	31	0.945214259265744	0.999343552016187	Unigene0025037;Unigene0014012;Unigene0044568
GO:0046365	monosaccharide catabolic process	3	31	0.945214259265744	0.999343552016187	Unigene0044413;Unigene0049463;Unigene0031197
GO:0009266	response to temperature stimulus	10	80	0.945417764477561	0.999343552016187	Unigene0000315;Unigene0011706;Unigene0021097;Unigene0040039;Unigene0024552;Unigene0022328;Unigene0033105;Unigene0015640;Unigene0004755;Unigene0011822
GO:0070887	cellular response to chemical stimulus	40	266	0.946509418738618	0.999343552016187	Unigene0045374;Unigene0016175;Unigene0041334;Unigene0000315;Unigene0026314;Unigene0007304;Unigene0043067;Unigene0015151;Unigene0031781;Unigene0020514;Unigene0004571;Unigene0049954;Unigene0025037;Unigene0001639;Unigene0025767;Unigene0023738;Unigene0025195;Unigene0037200;Unigene0033739;Unigene0029174;Unigene0035599;Unigene0032604;Unigene0036805;Unigene0021983;Unigene0005831;Unigene0004636;Unigene00…
GO:0051704	multi-organism process	97	600	0.948760252062508	0.999343552016187	Unigene0009243;Unigene0010474;Unigene0022332;Unigene0009741;Unigene0048798;Unigene0011303;Unigene0018776;Unigene0008736;Unigene0021110;Unigene0024489;Unigene0025340;Unigene0045479;Unigene0020272;Unigene0020172;Unigene0033947;Unigene0014836;Unigene0001143;Unigene0004256;Unigene0018166;Unigene0021135;Unigene0016427;Unigene0036118;Unigene0011304;Unigene0042262;Unigene0010821;Unigene0026429;Unigene00…
GO:0070647	protein modification by small protein conjugation or removal	30	207	0.950723874255306	0.999343552016187	Unigene0000315;Unigene0050812;Unigene0048679;Unigene0015217;Unigene0000836;Unigene0034096;Unigene0042314;Unigene0018044;Unigene0020993;Unigene0007156;Unigene0025827;Unigene0013676;Unigene0020994;Unigene0015606;Unigene0047518;Unigene0012003;Unigene0031643;Unigene0036410;Unigene0001294;Unigene0052786;Unigene0020710;Unigene0020995;Unigene0020852;Unigene0007306;Unigene0043895;Unigene0010068;Unigene00…
GO:0040029	regulation of gene expression, epigenetic	7	61	0.952279967133762	0.999343552016187	Unigene0041036;Unigene0023681;Unigene0035913;Unigene0042909;Unigene0041037;Unigene0051560;Unigene0029350
GO:0009117	nucleotide metabolic process	130	792	0.954128295077812	0.999343552016187	Unigene0009233;Unigene0044727;Unigene0003964;Unigene0015119;Unigene0030510;Unigene0048282;Unigene0031308;Unigene0016564;Unigene0009232;Unigene0047732;Unigene0013725;Unigene0049772;Unigene0002053;Unigene0027485;Unigene0043714;Unigene0025620;Unigene0011119;Unigene0006327;Unigene0022291;Unigene0005710;Unigene0000836;Unigene0023729;Unigene0031454;Unigene0014209;Unigene0001274;Unigene0005078;Unigene00…
GO:0006400	tRNA modification	1	15	0.954381815154036	0.999343552016187	Unigene0015606
GO:0006887	exocytosis	1	15	0.954381815154036	0.999343552016187	Unigene0026043
GO:0044770	cell cycle phase transition	1	15	0.954381815154036	0.999343552016187	Unigene0041036
GO:0044772	mitotic cell cycle phase transition	1	15	0.954381815154036	0.999343552016187	Unigene0041036
GO:0052646	alditol phosphate metabolic process	1	15	0.954381815154036	0.999343552016187	Unigene0028450
GO:0031047	gene silencing by RNA	4	40	0.955228630165604	0.999343552016187	Unigene0023681;Unigene0035913;Unigene0051560;Unigene0042644
GO:0019439	aromatic compound catabolic process	99	615	0.955409137662899	0.999343552016187	Unigene0009233;Unigene0044727;Unigene0015119;Unigene0030510;Unigene0048282;Unigene0031308;Unigene0009232;Unigene0013725;Unigene0049772;Unigene0002053;Unigene0027485;Unigene0025620;Unigene0011119;Unigene0006327;Unigene0022291;Unigene0005710;Unigene0023729;Unigene0031454;Unigene0014209;Unigene0016711;Unigene0012465;Unigene0038609;Unigene0038907;Unigene0052400;Unigene0014208;Unigene0043173;Unigene00…
GO:0034655	nucleobase-containing compound catabolic process	96	598	0.955962808074735	0.999343552016187	Unigene0009233;Unigene0044727;Unigene0015119;Unigene0030510;Unigene0048282;Unigene0031308;Unigene0009232;Unigene0013725;Unigene0049772;Unigene0002053;Unigene0027485;Unigene0025620;Unigene0011119;Unigene0006327;Unigene0022291;Unigene0005710;Unigene0023729;Unigene0031454;Unigene0014209;Unigene0016711;Unigene0012465;Unigene0038609;Unigene0038907;Unigene0052400;Unigene0014208;Unigene0043173;Unigene00…
GO:0006163	purine nucleotide metabolic process	110	679	0.956612002309718	0.999343552016187	Unigene0009233;Unigene0044727;Unigene0015119;Unigene0030510;Unigene0048282;Unigene0031308;Unigene0016564;Unigene0009232;Unigene0013725;Unigene0049772;Unigene0002053;Unigene0027485;Unigene0043714;Unigene0025620;Unigene0011119;Unigene0006327;Unigene0022291;Unigene0005710;Unigene0023729;Unigene0031454;Unigene0014209;Unigene0005078;Unigene0016711;Unigene0012465;Unigene0005558;Unigene0038609;Unigene00…
GO:0044767	single-organism developmental process	207	1230	0.956914664026938	0.999343552016187	Unigene0007153;Unigene0008442;Unigene0045374;Unigene0041207;Unigene0016175;Unigene0034385;Unigene0000315;Unigene0046723;Unigene0039184;Unigene0007304;Unigene0001063;Unigene0049985;Unigene0042061;Unigene0026830;Unigene0001324;Unigene0011323;Unigene0033842;Unigene0022291;Unigene0028303;Unigene0011326;Unigene0031390;Unigene0037123;Unigene0041036;Unigene0020272;Unigene0015151;Unigene0006438;Unigene00…
GO:0009150	purine ribonucleotide metabolic process	108	668	0.957441420697319	0.999343552016187	Unigene0009233;Unigene0044727;Unigene0015119;Unigene0030510;Unigene0048282;Unigene0031308;Unigene0016564;Unigene0009232;Unigene0013725;Unigene0049772;Unigene0002053;Unigene0027485;Unigene0025620;Unigene0011119;Unigene0006327;Unigene0022291;Unigene0005710;Unigene0023729;Unigene0031454;Unigene0014209;Unigene0005078;Unigene0016711;Unigene0012465;Unigene0005558;Unigene0038609;Unigene0038907;Unigene00…
GO:0015979	photosynthesis	7	62	0.957465915567184	0.999343552016187	Unigene0005711;Unigene0003823;Unigene0033705;Unigene0003415;Unigene0024071;Unigene0012836;Unigene0031105
GO:0033554	cellular response to stress	43	288	0.957572164188652	0.999343552016187	Unigene0013885;Unigene0046822;Unigene0015119;Unigene0048282;Unigene0032832;Unigene0043067;Unigene0021110;Unigene0015151;Unigene0006438;Unigene0033458;Unigene0034026;Unigene0043379;Unigene0025037;Unigene0034959;Unigene0030287;Unigene0040835;Unigene0049970;Unigene0012162;Unigene0032495;Unigene0016968;Unigene0032548;Unigene0014845;Unigene0019165;Unigene0052809;Unigene0035599;Unigene0033729;Unigene00…
GO:0048856	anatomical structure development	167	1005	0.9580619170671	0.999343552016187	Unigene0007153;Unigene0045374;Unigene0041207;Unigene0016175;Unigene0034385;Unigene0000315;Unigene0039184;Unigene0007304;Unigene0001063;Unigene0049985;Unigene0042061;Unigene0026830;Unigene0011323;Unigene0033842;Unigene0018776;Unigene0022291;Unigene0028303;Unigene0011326;Unigene0031390;Unigene0037123;Unigene0041036;Unigene0020272;Unigene0015151;Unigene0006438;Unigene0023503;Unigene0014836;Unigene00…
GO:0019222	regulation of metabolic process	77	489	0.958212366001102	0.999343552016187	Unigene0049026;Unigene0041207;Unigene0016175;Unigene0010474;Unigene0050812;Unigene0013708;Unigene0047732;Unigene0001625;Unigene0000836;Unigene0028303;Unigene0041036;Unigene0014836;Unigene0018024;Unigene0034096;Unigene0004159;Unigene0016023;Unigene0017756;Unigene0018416;Unigene0001833;Unigene0005711;Unigene0032438;Unigene0008077;Unigene0000040;Unigene0052673;Unigene0036534;Unigene0000634;Unigene00…
GO:0044255	cellular lipid metabolic process	68	437	0.959445805537174	0.999343552016187	Unigene0023352;Unigene0039591;Unigene0034385;Unigene0000315;Unigene0010474;Unigene0046723;Unigene0019884;Unigene0017018;Unigene0033458;Unigene0013273;Unigene0017441;Unigene0003427;Unigene0042599;Unigene0036118;Unigene0000813;Unigene0052673;Unigene0001018;Unigene0002870;Unigene0025827;Unigene0021477;Unigene0001907;Unigene0039224;Unigene0030287;Unigene0039592;Unigene0014709;Unigene0005411;Unigene00…
GO:0048507	meristem development	10	83	0.959662922430236	0.999343552016187	Unigene0034385;Unigene0000315;Unigene0037123;Unigene0000323;Unigene0018451;Unigene0003971;Unigene0051560;Unigene0049057;Unigene0036339;Unigene0031375
GO:0009566	fertilization	2	25	0.96092895547846	0.999343552016187	Unigene0033284;Unigene0037368
GO:0010039	response to iron ion	2	25	0.96092895547846	0.999343552016187	Unigene0015151;Unigene0043523
GO:0030029	actin filament-based process	2	25	0.96092895547846	0.999343552016187	Unigene0030759;Unigene0029017
GO:0030036	actin cytoskeleton organization	2	25	0.96092895547846	0.999343552016187	Unigene0030759;Unigene0029017
GO:0044403	symbiosis, encompassing mutualism through parasitism	2	25	0.96092895547846	0.999343552016187	Unigene0015128;Unigene0021836
GO:0044764	multi-organism cellular process	2	25	0.96092895547846	0.999343552016187	Unigene0024489;Unigene0045479
GO:0009668	plastid membrane organization	4	41	0.961058204775123	0.999343552016187	Unigene0033899;Unigene0003823;Unigene0039481;Unigene0019313
GO:0046488	phosphatidylinositol metabolic process	4	41	0.961058204775123	0.999343552016187	Unigene0034385;Unigene0010911;Unigene0021703;Unigene0016813
GO:0019725	cellular homeostasis	21	155	0.962258266132908	0.999343552016187	Unigene0017681;Unigene0043615;Unigene0010580;Unigene0023503;Unigene0045123;Unigene0027640;Unigene0027323;Unigene0021561;Unigene0025596;Unigene0000087;Unigene0030291;Unigene0016192;Unigene0009164;Unigene0013588;Unigene0011734;Unigene0038964;Unigene0017310;Unigene0028956;Unigene0052392;Unigene0018563;Unigene0009478
GO:0071822	protein complex subunit organization	39	266	0.962534546079573	0.999343552016187	Unigene0028221;Unigene0042061;Unigene0026830;Unigene0013725;Unigene0018776;Unigene0022291;Unigene0047234;Unigene0016395;Unigene0005310;Unigene0052400;Unigene0018174;Unigene0005711;Unigene0009167;Unigene0018305;Unigene0011190;Unigene0024534;Unigene0027411;Unigene0030759;Unigene0049970;Unigene0023804;Unigene0023738;Unigene0015628;Unigene0016393;Unigene0024797;Unigene0020280;Unigene0029017;Unigene00…
GO:0009064	glutamine family amino acid metabolic process	6	56	0.962559825584797	0.999343552016187	Unigene0017248;Unigene0003123;Unigene0050667;Unigene0020276;Unigene0000650;Unigene0031685
GO:0006403	RNA localization	1	16	0.962872885108085	0.999343552016187	Unigene0012095
GO:0006525	arginine metabolic process	1	16	0.962872885108085	0.999343552016187	Unigene0050667
GO:0010383	cell wall polysaccharide metabolic process	1	16	0.962872885108085	0.999343552016187	Unigene0026489
GO:0010410	hemicellulose metabolic process	1	16	0.962872885108085	0.999343552016187	Unigene0026489
GO:0010675	regulation of cellular carbohydrate metabolic process	1	16	0.962872885108085	0.999343552016187	Unigene0035186
GO:0032940	secretion by cell	1	16	0.962872885108085	0.999343552016187	Unigene0026043
GO:0035195	gene silencing by miRNA	1	16	0.962872885108085	0.999343552016187	Unigene0051560
GO:0050657	nucleic acid transport	1	16	0.962872885108085	0.999343552016187	Unigene0012095
GO:0050658	RNA transport	1	16	0.962872885108085	0.999343552016187	Unigene0012095
GO:0051168	nuclear export	1	16	0.962872885108085	0.999343552016187	Unigene0012095
GO:0051236	establishment of RNA localization	1	16	0.962872885108085	0.999343552016187	Unigene0012095
GO:0044270	cellular nitrogen compound catabolic process	98	614	0.9633350399659	0.999343552016187	Unigene0009233;Unigene0044727;Unigene0015119;Unigene0030510;Unigene0048282;Unigene0031308;Unigene0009232;Unigene0013725;Unigene0049772;Unigene0002053;Unigene0027485;Unigene0025620;Unigene0011119;Unigene0006327;Unigene0022291;Unigene0005710;Unigene0023729;Unigene0031454;Unigene0014209;Unigene0016711;Unigene0012465;Unigene0038609;Unigene0038907;Unigene0052400;Unigene0014208;Unigene0043173;Unigene00…
GO:0046700	heterocycle catabolic process	98	614	0.9633350399659	0.999343552016187	Unigene0009233;Unigene0044727;Unigene0015119;Unigene0030510;Unigene0048282;Unigene0031308;Unigene0009232;Unigene0013725;Unigene0049772;Unigene0002053;Unigene0027485;Unigene0025620;Unigene0011119;Unigene0006327;Unigene0022291;Unigene0005710;Unigene0023729;Unigene0031454;Unigene0014209;Unigene0016711;Unigene0012465;Unigene0038609;Unigene0038907;Unigene0052400;Unigene0014208;Unigene0043173;Unigene00…
GO:0071229	cellular response to acid chemical	5	49	0.963787154833248	0.999343552016187	Unigene0000315;Unigene0007304;Unigene0004571;Unigene0036339;Unigene0010963
GO:0048731	system development	88	557	0.964916905237644	0.999343552016187	Unigene0007153;Unigene0045374;Unigene0041207;Unigene0034385;Unigene0000315;Unigene0007304;Unigene0001063;Unigene0011323;Unigene0033842;Unigene0028303;Unigene0031390;Unigene0041036;Unigene0020272;Unigene0006438;Unigene0023503;Unigene0014836;Unigene0029208;Unigene0003836;Unigene0004256;Unigene0024664;Unigene0027060;Unigene0024708;Unigene0004571;Unigene0024190;Unigene0004574;Unigene0020362;Unigene00…
GO:1901361	organic cyclic compound catabolic process	99	621	0.965142992750506	0.999343552016187	Unigene0009233;Unigene0044727;Unigene0015119;Unigene0030510;Unigene0048282;Unigene0031308;Unigene0009232;Unigene0013725;Unigene0049772;Unigene0002053;Unigene0027485;Unigene0025620;Unigene0011119;Unigene0006327;Unigene0022291;Unigene0005710;Unigene0023729;Unigene0031454;Unigene0014209;Unigene0016711;Unigene0012465;Unigene0038609;Unigene0038907;Unigene0052400;Unigene0014208;Unigene0043173;Unigene00…
GO:0048437	floral organ development	4	42	0.966176892931327	0.999343552016187	Unigene0023503;Unigene0011780;Unigene0022494;Unigene0033259
GO:0009060	aerobic respiration	7	64	0.966340175205447	0.999343552016187	Unigene0052673;Unigene0014709;Unigene0051470;Unigene0004632;Unigene0011074;Unigene0015811;Unigene0051758
GO:0044419	interspecies interaction between organisms	2	26	0.967121525743567	0.999343552016187	Unigene0015128;Unigene0021836
GO:0006753	nucleoside phosphate metabolic process	131	807	0.967342697226487	0.999343552016187	Unigene0009233;Unigene0044727;Unigene0003964;Unigene0015119;Unigene0030510;Unigene0048282;Unigene0031308;Unigene0016564;Unigene0009232;Unigene0047732;Unigene0013725;Unigene0049772;Unigene0002053;Unigene0027485;Unigene0043714;Unigene0025620;Unigene0011119;Unigene0006327;Unigene0022291;Unigene0005710;Unigene0000836;Unigene0023729;Unigene0031454;Unigene0014209;Unigene0001274;Unigene0005078;Unigene00…
GO:0009259	ribonucleotide metabolic process	109	681	0.968115428430524	0.999343552016187	Unigene0009233;Unigene0044727;Unigene0015119;Unigene0030510;Unigene0048282;Unigene0031308;Unigene0016564;Unigene0009232;Unigene0013725;Unigene0049772;Unigene0002053;Unigene0027485;Unigene0025620;Unigene0011119;Unigene0006327;Unigene0022291;Unigene0005710;Unigene0023729;Unigene0031454;Unigene0014209;Unigene0005078;Unigene0016711;Unigene0012465;Unigene0005558;Unigene0038609;Unigene0038907;Unigene00…
GO:0006972	hyperosmotic response	5	50	0.968265790801694	0.999343552016187	Unigene0010474;Unigene0030768;Unigene0044413;Unigene0036805;Unigene0021983
GO:0071103	DNA conformation change	5	50	0.968265790801694	0.999343552016187	Unigene0015624;Unigene0041036;Unigene0015623;Unigene0022328;Unigene0041037
GO:0043170	macromolecule metabolic process	1015	5685	0.969665454686155	0.999343552016187	Unigene0008536;Unigene0017681;Unigene0035287;Unigene0046822;Unigene0013428;Unigene0024860;Unigene0041852;Unigene0040570;Unigene0009233;Unigene0033859;Unigene0040512;Unigene0036341;Unigene0000516;Unigene0042183;Unigene0017199;Unigene0007153;Unigene0050720;Unigene0016291;Unigene0024391;Unigene0037429;Unigene0001877;Unigene0008734;Unigene0036856;Unigene0045374;Unigene0014443;Unigene0040950;Unigene00…
GO:0006308	DNA catabolic process	1	17	0.969783970401148	0.999343552016187	Unigene0048282
GO:0006625	protein targeting to peroxisome	1	17	0.969783970401148	0.999343552016187	Unigene0025827
GO:0006665	sphingolipid metabolic process	1	17	0.969783970401148	0.999343552016187	Unigene0033569
GO:0006739	NADP metabolic process	1	17	0.969783970401148	0.999343552016187	Unigene0036184
GO:0008064	regulation of actin polymerization or depolymerization	1	17	0.969783970401148	0.999343552016187	Unigene0026043
GO:0030832	regulation of actin filament length	1	17	0.969783970401148	0.999343552016187	Unigene0026043
GO:0031050	dsRNA fragmentation	1	17	0.969783970401148	0.999343552016187	Unigene0051560
GO:0032879	regulation of localization	1	17	0.969783970401148	0.999343552016187	Unigene0020912
GO:0032956	regulation of actin cytoskeleton organization	1	17	0.969783970401148	0.999343552016187	Unigene0026043
GO:0032970	regulation of actin filament-based process	1	17	0.969783970401148	0.999343552016187	Unigene0026043
GO:0043331	response to dsRNA	1	17	0.969783970401148	0.999343552016187	Unigene0051560
GO:0043574	peroxisomal transport	1	17	0.969783970401148	0.999343552016187	Unigene0025827
GO:0051049	regulation of transport	1	17	0.969783970401148	0.999343552016187	Unigene0020912
GO:0070918	production of small RNA involved in gene silencing by RNA	1	17	0.969783970401148	0.999343552016187	Unigene0051560
GO:0071359	cellular response to dsRNA	1	17	0.969783970401148	0.999343552016187	Unigene0051560
GO:0072662	protein localization to peroxisome	1	17	0.969783970401148	0.999343552016187	Unigene0025827
GO:0072663	establishment of protein localization to peroxisome	1	17	0.969783970401148	0.999343552016187	Unigene0025827
GO:1901699	cellular response to nitrogen compound	1	17	0.969783970401148	0.999343552016187	Unigene0051560
GO:0000278	mitotic cell cycle	9	79	0.970068627392581	0.999343552016187	Unigene0022857;Unigene0000123;Unigene0041036;Unigene0003836;Unigene0030759;Unigene0000727;Unigene0025842;Unigene0001808;Unigene0048005
GO:0006778	porphyrin-containing compound metabolic process	7	65	0.970113202587351	0.999343552016187	Unigene0018739;Unigene0039481;Unigene0033105;Unigene0044413;Unigene0025639;Unigene0027597;Unigene0034899
GO:0035194	posttranscriptional gene silencing by RNA	3	35	0.970256521903787	0.999343552016187	Unigene0023681;Unigene0035913;Unigene0051560
GO:0007275	multicellular organism development	160	976	0.970898812966888	0.999343552016187	Unigene0007153;Unigene0045374;Unigene0041207;Unigene0034385;Unigene0000315;Unigene0046723;Unigene0007304;Unigene0001063;Unigene0049985;Unigene0026830;Unigene0011323;Unigene0033842;Unigene0028303;Unigene0011326;Unigene0031390;Unigene0041036;Unigene0020272;Unigene0015151;Unigene0006438;Unigene0023503;Unigene0014836;Unigene0031781;Unigene0029208;Unigene0003836;Unigene0034038;Unigene0004256;Unigene00…
GO:0043087	regulation of GTPase activity	5	51	0.972227239033946	0.999343552016187	Unigene0024615;Unigene0014012;Unigene0026834;Unigene0004865;Unigene0044568
GO:0009738	abscisic acid-activated signaling pathway	2	27	0.972363027018569	0.999343552016187	Unigene0036339;Unigene0010963
GO:0071215	cellular response to abscisic acid stimulus	2	27	0.972363027018569	0.999343552016187	Unigene0036339;Unigene0010963
GO:0097306	cellular response to alcohol	2	27	0.972363027018569	0.999343552016187	Unigene0036339;Unigene0010963
GO:0003006	developmental process involved in reproduction	85	545	0.97263103927111	0.999343552016187	Unigene0039591;Unigene0045374;Unigene0041207;Unigene0034385;Unigene0000315;Unigene0035204;Unigene0010474;Unigene0050812;Unigene0003849;Unigene0043236;Unigene0005557;Unigene0001324;Unigene0019194;Unigene0002053;Unigene0011323;Unigene0022447;Unigene0008736;Unigene0031390;Unigene0041036;Unigene0023503;Unigene0032084;Unigene0031781;Unigene0040290;Unigene0024664;Unigene0027060;Unigene0020819;Unigene00…
GO:0043414	macromolecule methylation	10	87	0.973473696008692	0.999343552016187	Unigene0050812;Unigene0047732;Unigene0000836;Unigene0000634;Unigene0023804;Unigene0035913;Unigene0023803;Unigene0003702;Unigene0000587;Unigene0012377
GO:0009411	response to UV	11	94	0.97394243288983	0.999343552016187	Unigene0034026;Unigene0016283;Unigene0010471;Unigene0033105;Unigene0023681;Unigene0044413;Unigene0007359;Unigene0004299;Unigene0047704;Unigene0041351;Unigene0016284
GO:0010608	posttranscriptional regulation of gene expression	6	59	0.974292249846722	0.999343552016187	Unigene0005711;Unigene0023681;Unigene0035913;Unigene0042909;Unigene0051560;Unigene0029350
GO:0031323	regulation of cellular metabolic process	36	254	0.974930990191309	0.999343552016187	Unigene0001625;Unigene0028303;Unigene0018024;Unigene0034096;Unigene0004159;Unigene0016023;Unigene0017756;Unigene0001833;Unigene0032438;Unigene0008077;Unigene0000040;Unigene0052673;Unigene0036534;Unigene0001778;Unigene0014709;Unigene0019220;Unigene0040686;Unigene0042742;Unigene0031187;Unigene0038386;Unigene0005197;Unigene0042744;Unigene0035599;Unigene0015126;Unigene0005181;Unigene0001443;Unigene00…
GO:0007005	mitochondrion organization	1	18	0.975408977604264	0.999343552016187	Unigene0017025
GO:0009063	cellular amino acid catabolic process	1	18	0.975408977604264	0.999343552016187	Unigene0031197
GO:0017148	negative regulation of translation	1	18	0.975408977604264	0.999343552016187	Unigene0051560
GO:0034249	negative regulation of cellular amide metabolic process	1	18	0.975408977604264	0.999343552016187	Unigene0051560
GO:0040008	regulation of growth	1	18	0.975408977604264	0.999343552016187	Unigene0016325
GO:0043248	proteasome assembly	1	18	0.975408977604264	0.999343552016187	Unigene0049463
GO:0051493	regulation of cytoskeleton organization	1	18	0.975408977604264	0.999343552016187	Unigene0026043
GO:0009908	flower development	16	128	0.975534255547678	0.999343552016187	Unigene0041207;Unigene0000315;Unigene0041036;Unigene0023503;Unigene0004574;Unigene0042593;Unigene0023804;Unigene0011780;Unigene0022494;Unigene0023803;Unigene0018167;Unigene0041037;Unigene0004129;Unigene0033259;Unigene0030081;Unigene0012377
GO:0072521	purine-containing compound metabolic process	111	699	0.975556678783451	0.999343552016187	Unigene0009233;Unigene0044727;Unigene0015119;Unigene0030510;Unigene0048282;Unigene0031308;Unigene0016564;Unigene0009232;Unigene0013725;Unigene0049772;Unigene0002053;Unigene0027485;Unigene0043714;Unigene0025620;Unigene0011119;Unigene0006327;Unigene0022291;Unigene0005710;Unigene0023729;Unigene0031454;Unigene0014209;Unigene0005078;Unigene0016711;Unigene0012465;Unigene0005558;Unigene0038609;Unigene00…
GO:0048523	negative regulation of cellular process	8	74	0.976106278171511	0.999343552016187	Unigene0003849;Unigene0004159;Unigene0016023;Unigene0000040;Unigene0002873;Unigene0001443;Unigene0051560;Unigene0050893
GO:0070838	divalent metal ion transport	8	74	0.976106278171511	0.999343552016187	Unigene0031750;Unigene0010471;Unigene0026207;Unigene0040113;Unigene0040115;Unigene0017076;Unigene0016590;Unigene0009478
GO:0072511	divalent inorganic cation transport	8	74	0.976106278171511	0.999343552016187	Unigene0031750;Unigene0010471;Unigene0026207;Unigene0040113;Unigene0040115;Unigene0017076;Unigene0016590;Unigene0009478
GO:0006508	proteolysis	104	659	0.976221994660218	0.999343552016187	Unigene0041852;Unigene0042183;Unigene0037429;Unigene0022293;Unigene0017257;Unigene0050812;Unigene0004066;Unigene0042370;Unigene0042061;Unigene0033899;Unigene0001625;Unigene0000706;Unigene0043903;Unigene0037178;Unigene0000836;Unigene0025214;Unigene0035585;Unigene0035995;Unigene0029112;Unigene0019904;Unigene0028470;Unigene0016869;Unigene0035807;Unigene0024450;Unigene0032726;Unigene0018480;Unigene00…
GO:0019693	ribose phosphate metabolic process	110	694	0.976367714560363	0.999343552016187	Unigene0009233;Unigene0044727;Unigene0015119;Unigene0030510;Unigene0048282;Unigene0031308;Unigene0016564;Unigene0009232;Unigene0013725;Unigene0049772;Unigene0002053;Unigene0027485;Unigene0025620;Unigene0011119;Unigene0006327;Unigene0022291;Unigene0005710;Unigene0023729;Unigene0031454;Unigene0014209;Unigene0005078;Unigene0016711;Unigene0036184;Unigene0012465;Unigene0005558;Unigene0038609;Unigene00…
GO:0055086	nucleobase-containing small molecule metabolic process	137	850	0.97641591354265	0.999343552016187	Unigene0009233;Unigene0044727;Unigene0003964;Unigene0015119;Unigene0030510;Unigene0048282;Unigene0031308;Unigene0016564;Unigene0015217;Unigene0009232;Unigene0047732;Unigene0013725;Unigene0049772;Unigene0002053;Unigene0027485;Unigene0043714;Unigene0025620;Unigene0011119;Unigene0006327;Unigene0022291;Unigene0005710;Unigene0000836;Unigene0023729;Unigene0031454;Unigene0014209;Unigene0001274;Unigene00…
GO:0032502	developmental process	248	1481	0.976416385932702	0.999343552016187	Unigene0039591;Unigene0007153;Unigene0008442;Unigene0045374;Unigene0041207;Unigene0016175;Unigene0034385;Unigene0000315;Unigene0035204;Unigene0010474;Unigene0046723;Unigene0050812;Unigene0039184;Unigene0007304;Unigene0001063;Unigene0049985;Unigene0042061;Unigene0026830;Unigene0003849;Unigene0043236;Unigene0005557;Unigene0001324;Unigene0019194;Unigene0002053;Unigene0011323;Unigene0033842;Unigene00…
GO:0090567	reproductive shoot system development	24	180	0.976441842215506	0.999343552016187	Unigene0041207;Unigene0000315;Unigene0041036;Unigene0023503;Unigene0024664;Unigene0004574;Unigene0042593;Unigene0000917;Unigene0023804;Unigene0011780;Unigene0044118;Unigene0022494;Unigene0023803;Unigene0016192;Unigene0018167;Unigene0010200;Unigene0009570;Unigene0041037;Unigene0046592;Unigene0004129;Unigene0005580;Unigene0033259;Unigene0030081;Unigene0012377
GO:0033013	tetrapyrrole metabolic process	7	67	0.976522938418511	0.999343552016187	Unigene0018739;Unigene0039481;Unigene0033105;Unigene0044413;Unigene0025639;Unigene0027597;Unigene0034899
GO:0035966	response to topologically incorrect protein	2	28	0.976792892246759	0.999343552016187	Unigene0040039;Unigene0049463
GO:1903047	mitotic cell cycle process	6	60	0.977376505268042	0.999343552016187	Unigene0000123;Unigene0041036;Unigene0003836;Unigene0030759;Unigene0000727;Unigene0001808
GO:0007017	microtubule-based process	16	129	0.977673746038131	0.999343552016187	Unigene0021175;Unigene0001625;Unigene0000123;Unigene0013876;Unigene0040297;Unigene0027411;Unigene0030759;Unigene0000728;Unigene0000124;Unigene0008480;Unigene0000727;Unigene0042735;Unigene0025842;Unigene0031238;Unigene0043873;Unigene0048005
GO:0009072	aromatic amino acid family metabolic process	4	45	0.978014513001557	0.999343552016187	Unigene0021110;Unigene0004299;Unigene0032145;Unigene0029846
GO:0044271	cellular nitrogen compound biosynthetic process	239	1434	0.978993813773935	0.999343552016187	Unigene0040570;Unigene0009233;Unigene0000516;Unigene0017199;Unigene0007153;Unigene0005020;Unigene0024391;Unigene0008734;Unigene0003964;Unigene0040950;Unigene0015119;Unigene0016175;Unigene0041334;Unigene0000315;Unigene0051212;Unigene0050812;Unigene0009430;Unigene0016564;Unigene0018739;Unigene0013614;Unigene0009232;Unigene0047732;Unigene0049772;Unigene0040845;Unigene0043714;Unigene0042507;Unigene00…
GO:0016568	chromatin modification	13	110	0.979698041524069	0.999343552016187	Unigene0050812;Unigene0047732;Unigene0012095;Unigene0000836;Unigene0000634;Unigene0047518;Unigene0035913;Unigene0027524;Unigene0003702;Unigene0035922;Unigene0026928;Unigene0051560;Unigene0012377
GO:0009798	axis specification	1	19	0.979987158070038	0.999343552016187	Unigene0025632
GO:0032501	multicellular organismal process	179	1096	0.980684063848865	0.999343552016187	Unigene0007153;Unigene0045374;Unigene0041207;Unigene0034385;Unigene0000315;Unigene0046723;Unigene0007304;Unigene0001063;Unigene0049985;Unigene0026830;Unigene0005557;Unigene0011323;Unigene0033842;Unigene0008736;Unigene0049964;Unigene0028303;Unigene0011326;Unigene0031390;Unigene0037123;Unigene0041036;Unigene0020272;Unigene0015151;Unigene0006438;Unigene0023503;Unigene0014836;Unigene0031781;Unigene00…
GO:0007010	cytoskeleton organization	8	76	0.981112728743396	0.999343552016187	Unigene0010474;Unigene0049985;Unigene0030759;Unigene0029017;Unigene0000727;Unigene0025842;Unigene0041417;Unigene0048005
GO:0044699	single-organism process	1260	7035	0.981956211078543	0.999343552016187	Unigene0013885;Unigene0017681;Unigene0023352;Unigene0004142;Unigene0009359;Unigene0027124;Unigene0039591;Unigene0046822;Unigene0016653;Unigene0009233;Unigene0015636;Unigene0012525;Unigene0042183;Unigene0043615;Unigene0031261;Unigene0007153;Unigene0021236;Unigene0008442;Unigene0026719;Unigene0044727;Unigene0050720;Unigene0012910;Unigene0009243;Unigene0012408;Unigene0017700;Unigene0021175;Unigene00…
GO:0048367	shoot system development	35	253	0.982402827825915	0.999343552016187	Unigene0045374;Unigene0041207;Unigene0000315;Unigene0007304;Unigene0001063;Unigene0033842;Unigene0041036;Unigene0023503;Unigene0024664;Unigene0027060;Unigene0024708;Unigene0004574;Unigene0025037;Unigene0030357;Unigene0042593;Unigene0000917;Unigene0030359;Unigene0023804;Unigene0011780;Unigene0023738;Unigene0044118;Unigene0022494;Unigene0023803;Unigene0016192;Unigene0018167;Unigene0010200;Unigene00…
GO:0009889	regulation of biosynthetic process	11	98	0.982919846236089	0.999343552016187	Unigene0049026;Unigene0018024;Unigene0052673;Unigene0001778;Unigene0014709;Unigene0007228;Unigene0051919;Unigene0005009;Unigene0051560;Unigene0019384;Unigene0019385
GO:0016051	carbohydrate biosynthetic process	2	30	0.983682925647459	0.999343552016187	Unigene0025195;Unigene0004636
GO:0046903	secretion	1	20	0.983713268543664	0.999343552016187	Unigene0026043
GO:0044707	single-multicellular organism process	171	1055	0.983742362021898	0.999343552016187	Unigene0007153;Unigene0045374;Unigene0041207;Unigene0034385;Unigene0000315;Unigene0046723;Unigene0007304;Unigene0001063;Unigene0049985;Unigene0026830;Unigene0011323;Unigene0033842;Unigene0049964;Unigene0028303;Unigene0011326;Unigene0031390;Unigene0037123;Unigene0041036;Unigene0020272;Unigene0015151;Unigene0006438;Unigene0023503;Unigene0014836;Unigene0031781;Unigene0029208;Unigene0003836;Unigene00…
GO:1901607	alpha-amino acid biosynthetic process	3	39	0.984180838716394	0.999343552016187	Unigene0007951;Unigene0039852;Unigene0029347
GO:0090305	nucleic acid phosphodiester bond hydrolysis	6	63	0.984688589709918	0.999343552016187	Unigene0016239;Unigene0047518;Unigene0052809;Unigene0027224;Unigene0030567;Unigene0006881
GO:0016071	mRNA metabolic process	4	48	0.985864854722467	0.999343552016187	Unigene0042643;Unigene0028722;Unigene0019674;Unigene0029350
GO:0006644	phospholipid metabolic process	11	100	0.986250931682217	0.999343552016187	Unigene0034385;Unigene0019884;Unigene0033458;Unigene0017441;Unigene0021477;Unigene0001907;Unigene0020681;Unigene0010911;Unigene0021703;Unigene0028450;Unigene0016813
GO:0008033	tRNA processing	2	31	0.98633593712206	0.999343552016187	Unigene0033089;Unigene0015606
GO:0008283	cell proliferation	2	31	0.98633593712206	0.999343552016187	Unigene0003971;Unigene0005079
GO:0072594	establishment of protein localization to organelle	2	31	0.98633593712206	0.999343552016187	Unigene0017025;Unigene0025827
GO:0006766	vitamin metabolic process	3	40	0.986528315085377	0.999343552016187	Unigene0017024;Unigene0044413;Unigene0002742
GO:0006767	water-soluble vitamin metabolic process	3	40	0.986528315085377	0.999343552016187	Unigene0017024;Unigene0044413;Unigene0002742
GO:0015748	organophosphate ester transport	6	64	0.986586701555208	0.999343552016187	Unigene0028670;Unigene0036655;Unigene0026669;Unigene0043263;Unigene0005461;Unigene0043260
GO:0044712	single-organism catabolic process	104	672	0.986744583730577	0.999343552016187	Unigene0039591;Unigene0009233;Unigene0044727;Unigene0015119;Unigene0030510;Unigene0048282;Unigene0031308;Unigene0009232;Unigene0013725;Unigene0049772;Unigene0002053;Unigene0027485;Unigene0025620;Unigene0011119;Unigene0006327;Unigene0022291;Unigene0005710;Unigene0023729;Unigene0031454;Unigene0014209;Unigene0016711;Unigene0012465;Unigene0038609;Unigene0038907;Unigene0052400;Unigene0014208;Unigene00…
GO:0006913	nucleocytoplasmic transport	1	21	0.986745843461696	0.999343552016187	Unigene0012095
GO:0007031	peroxisome organization	1	21	0.986745843461696	0.999343552016187	Unigene0025827
GO:0051169	nuclear transport	1	21	0.986745843461696	0.999343552016187	Unigene0012095
GO:0006325	chromatin organization	28	213	0.986981831762322	0.999343552016187	Unigene0028221;Unigene0050812;Unigene0047732;Unigene0012095;Unigene0000836;Unigene0047234;Unigene0016395;Unigene0041036;Unigene0018174;Unigene0000634;Unigene0018305;Unigene0011190;Unigene0023804;Unigene0047518;Unigene0015628;Unigene0016393;Unigene0035913;Unigene0020280;Unigene0027524;Unigene0023803;Unigene0003702;Unigene0048866;Unigene0035922;Unigene0026928;Unigene0044913;Unigene0041037;Unigene00…
GO:0032259	methylation	10	94	0.987760461884153	0.999343552016187	Unigene0050812;Unigene0047732;Unigene0000836;Unigene0000634;Unigene0023804;Unigene0035913;Unigene0023803;Unigene0003702;Unigene0000587;Unigene0012377
GO:0016570	histone modification	11	102	0.98897282920829	0.999343552016187	Unigene0050812;Unigene0047732;Unigene0012095;Unigene0000836;Unigene0000634;Unigene0047518;Unigene0035913;Unigene0027524;Unigene0003702;Unigene0035922;Unigene0012377
GO:0019321	pentose metabolic process	1	22	0.989213929765999	0.999343552016187	Unigene0027350
GO:0044703	multi-organism reproductive process	9	88	0.989315617053777	0.999343552016187	Unigene0008736;Unigene0018166;Unigene0033284;Unigene0013437;Unigene0052361;Unigene0037368;Unigene0026788;Unigene0002919;Unigene0002566
GO:0009069	serine family amino acid metabolic process	4	50	0.989528319207289	0.999343552016187	Unigene0012910;Unigene0010738;Unigene0052730;Unigene0015126
GO:1902589	single-organism organelle organization	30	229	0.989905268687819	0.999343552016187	Unigene0046822;Unigene0050812;Unigene0047732;Unigene0012095;Unigene0015624;Unigene0000836;Unigene0036803;Unigene0015623;Unigene0020346;Unigene0025037;Unigene0000634;Unigene0005061;Unigene0025827;Unigene0030759;Unigene0016381;Unigene0047518;Unigene0035913;Unigene0027524;Unigene0029017;Unigene0003702;Unigene0025036;Unigene0000727;Unigene0025842;Unigene0035922;Unigene0030567;Unigene0007580;Unigene00…
GO:0016569	covalent chromatin modification	11	103	0.990137669311419	0.999343552016187	Unigene0050812;Unigene0047732;Unigene0012095;Unigene0000836;Unigene0000634;Unigene0047518;Unigene0035913;Unigene0027524;Unigene0003702;Unigene0035922;Unigene0012377
GO:0018904	ether metabolic process	3	42	0.990259284062876	0.999343552016187	Unigene0017681;Unigene0013588;Unigene0017310
GO:0006511	ubiquitin-dependent protein catabolic process	2	33	0.990441021615477	0.999343552016187	Unigene0049463;Unigene0030132
GO:0044282	small molecule catabolic process	9	89	0.990518124726019	0.999343552016187	Unigene0039591;Unigene0052673;Unigene0025827;Unigene0039592;Unigene0014709;Unigene0044413;Unigene0049463;Unigene0031197;Unigene0013038
GO:0042254	ribosome biogenesis	8	82	0.990900924234599	0.999343552016187	Unigene0043714;Unigene0012074;Unigene0047518;Unigene0012075;Unigene0006740;Unigene0033328;Unigene0043219;Unigene0041213
GO:0006413	translational initiation	2	34	0.992013771974104	0.999343552016187	Unigene0035787;Unigene0047506
GO:0022613	ribonucleoprotein complex biogenesis	19	160	0.992042064555131	0.999343552016187	Unigene0000627;Unigene0050700;Unigene0047732;Unigene0043714;Unigene0041313;Unigene0012074;Unigene0045200;Unigene0019353;Unigene0010018;Unigene0000634;Unigene0047518;Unigene0012075;Unigene0037979;Unigene0023587;Unigene0006740;Unigene0033328;Unigene0043219;Unigene0027955;Unigene0041213
GO:0018193	peptidyl-amino acid modification	14	126	0.992065742011586	0.999343552016187	Unigene0018155;Unigene0050812;Unigene0047732;Unigene0018776;Unigene0000836;Unigene0042719;Unigene0003937;Unigene0000634;Unigene0047536;Unigene0035913;Unigene0003702;Unigene0046947;Unigene0052874;Unigene0031565
GO:0034470	ncRNA processing	5	60	0.992066477247822	0.999343552016187	Unigene0033089;Unigene0015606;Unigene0047518;Unigene0043219;Unigene0041213
GO:1901575	organic substance catabolic process	150	954	0.99271951412374	0.999343552016187	Unigene0039591;Unigene0013428;Unigene0009233;Unigene0044727;Unigene0015119;Unigene0022293;Unigene0030510;Unigene0048282;Unigene0044391;Unigene0050812;Unigene0031308;Unigene0042061;Unigene0009232;Unigene0005557;Unigene0013725;Unigene0001625;Unigene0049772;Unigene0002053;Unigene0027485;Unigene0025620;Unigene0011119;Unigene0006327;Unigene0009918;Unigene0022291;Unigene0005710;Unigene0000836;Unigene00…
GO:0019318	hexose metabolic process	14	127	0.992859582372411	0.999343552016187	Unigene0005183;Unigene0042061;Unigene0011323;Unigene0041672;Unigene0021866;Unigene0041674;Unigene0044413;Unigene0042586;Unigene0046550;Unigene0018160;Unigene0049463;Unigene0049888;Unigene0031197;Unigene0040574
GO:0019637	organophosphate metabolic process	148	943	0.992913749588455	0.999343552016187	Unigene0009233;Unigene0044727;Unigene0003964;Unigene0015119;Unigene0030510;Unigene0034385;Unigene0048282;Unigene0031308;Unigene0016564;Unigene0009232;Unigene0047732;Unigene0013725;Unigene0049772;Unigene0002053;Unigene0027485;Unigene0043714;Unigene0019884;Unigene0025620;Unigene0011119;Unigene0006327;Unigene0022291;Unigene0005710;Unigene0000836;Unigene0023729;Unigene0031454;Unigene0014209;Unigene00…
GO:0006006	glucose metabolic process	8	84	0.992921914721855	0.999343552016187	Unigene0005183;Unigene0042061;Unigene0041672;Unigene0021866;Unigene0041674;Unigene0044413;Unigene0049463;Unigene0031197
GO:0006779	porphyrin-containing compound biosynthetic process	3	45	0.99405248562205	0.999343552016187	Unigene0018739;Unigene0039481;Unigene0033105
GO:0046486	glycerolipid metabolic process	9	93	0.994171463929492	0.999343552016187	Unigene0034385;Unigene0046723;Unigene0033458;Unigene0010911;Unigene0022952;Unigene0021703;Unigene0028450;Unigene0019313;Unigene0016813
GO:0033014	tetrapyrrole biosynthetic process	3	46	0.994962939597665	0.999343552016187	Unigene0018739;Unigene0039481;Unigene0033105
GO:0051188	cofactor biosynthetic process	12	117	0.995469655846595	0.999343552016187	Unigene0018739;Unigene0033989;Unigene0039481;Unigene0033105;Unigene0033991;Unigene0044413;Unigene0039852;Unigene0033990;Unigene0014269;Unigene0033739;Unigene0046594;Unigene0036517
GO:0044238	primary metabolic process	1267	7138	0.995605179408552	0.999343552016187	Unigene0008536;Unigene0006737;Unigene0017681;Unigene0023352;Unigene0035287;Unigene0039591;Unigene0046822;Unigene0013428;Unigene0024860;Unigene0041852;Unigene0040570;Unigene0009233;Unigene0005449;Unigene0015636;Unigene0033859;Unigene0040512;Unigene0036341;Unigene0000516;Unigene0042183;Unigene0017199;Unigene0029804;Unigene0007153;Unigene0026719;Unigene0044727;Unigene0050720;Unigene0024391;Unigene00…
GO:0009056	catabolic process	152	980	0.996127824629258	0.999343552016187	Unigene0039591;Unigene0013428;Unigene0009233;Unigene0044727;Unigene0015119;Unigene0022293;Unigene0030510;Unigene0048282;Unigene0044391;Unigene0050812;Unigene0031308;Unigene0042061;Unigene0009232;Unigene0005557;Unigene0013725;Unigene0001625;Unigene0049772;Unigene0002053;Unigene0027485;Unigene0025620;Unigene0011119;Unigene0006327;Unigene0009918;Unigene0022291;Unigene0005710;Unigene0000836;Unigene00…
GO:0006281	DNA repair	10	104	0.996248967590657	0.999343552016187	Unigene0046822;Unigene0015119;Unigene0048282;Unigene0033458;Unigene0025037;Unigene0040835;Unigene0012162;Unigene0032495;Unigene0033729;Unigene0047007
GO:1901701	cellular response to oxygen-containing compound	8	89	0.996280304997264	0.999343552016187	Unigene0000315;Unigene0007304;Unigene0043067;Unigene0015151;Unigene0004571;Unigene0050096;Unigene0036339;Unigene0010963
GO:0010035	response to inorganic substance	88	603	0.99655447500195	0.999343552016187	Unigene0046406;Unigene0007316;Unigene0012910;Unigene0045374;Unigene0041207;Unigene0022293;Unigene0050812;Unigene0009741;Unigene0050824;Unigene0001625;Unigene0048798;Unigene0011303;Unigene0023506;Unigene0018776;Unigene0037123;Unigene0016395;Unigene0024244;Unigene0015151;Unigene0036184;Unigene0011585;Unigene0047958;Unigene0036752;Unigene0016427;Unigene0006515;Unigene0011304;Unigene0041672;Unigene00…
GO:0005996	monosaccharide metabolic process	17	155	0.996626162134454	0.999343552016187	Unigene0005183;Unigene0042061;Unigene0027350;Unigene0011323;Unigene0041672;Unigene0021866;Unigene0041674;Unigene0044413;Unigene0042586;Unigene0046550;Unigene0018160;Unigene0049463;Unigene0009728;Unigene0049888;Unigene0002742;Unigene0031197;Unigene0040574
GO:0031326	regulation of cellular biosynthetic process	7	82	0.996638476607824	0.999343552016187	Unigene0018024;Unigene0052673;Unigene0001778;Unigene0014709;Unigene0051919;Unigene0005009;Unigene0051560
GO:0016482	cytoplasmic transport	10	105	0.996682366941635	0.999343552016187	Unigene0045374;Unigene0017025;Unigene0012095;Unigene0025827;Unigene0023738;Unigene0035993;Unigene0041058;Unigene0037368;Unigene0005461;Unigene0002100
GO:0044085	cellular component biogenesis	60	433	0.996740197894486	0.999343552016187	Unigene0000627;Unigene0010474;Unigene0050700;Unigene0049985;Unigene0042061;Unigene0026830;Unigene0047732;Unigene0013725;Unigene0043714;Unigene0035926;Unigene0022291;Unigene0041313;Unigene0052649;Unigene0041036;Unigene0005310;Unigene0012074;Unigene0052400;Unigene0043173;Unigene0045200;Unigene0021135;Unigene0019353;Unigene0010018;Unigene0005711;Unigene0000634;Unigene0009167;Unigene0024534;Unigene00…
GO:0019953	sexual reproduction	2	39	0.996780831331709	0.999343552016187	Unigene0033284;Unigene0037368
GO:0051276	chromosome organization	37	290	0.997180227170678	0.999343552016187	Unigene0046822;Unigene0028221;Unigene0050812;Unigene0047732;Unigene0012095;Unigene0015624;Unigene0000836;Unigene0047234;Unigene0016395;Unigene0041036;Unigene0015623;Unigene0018174;Unigene0025037;Unigene0000634;Unigene0005061;Unigene0018305;Unigene0011190;Unigene0022328;Unigene0023804;Unigene0047518;Unigene0015628;Unigene0016393;Unigene0035913;Unigene0020280;Unigene0027524;Unigene0023803;Unigene00…
GO:0016070	RNA metabolic process	203	1285	0.997318974443999	0.999343552016187	Unigene0008536;Unigene0040570;Unigene0000516;Unigene0017199;Unigene0007153;Unigene0024391;Unigene0040950;Unigene0048480;Unigene0015119;Unigene0016239;Unigene0041334;Unigene0000315;Unigene0051212;Unigene0050812;Unigene0009430;Unigene0013614;Unigene0047732;Unigene0040845;Unigene0043714;Unigene0042507;Unigene0022075;Unigene0018774;Unigene0039353;Unigene0008736;Unigene0012095;Unigene0021097;Unigene00…
GO:0090501	RNA phosphodiester bond hydrolysis	4	59	0.997408665350146	0.999343552016187	Unigene0016239;Unigene0047518;Unigene0052809;Unigene0027224
GO:0006397	mRNA processing	1	29	0.997451733379686	0.999343552016187	Unigene0029350
GO:0006417	regulation of translation	1	29	0.997451733379686	0.999343552016187	Unigene0051560
GO:0006760	folic acid-containing compound metabolic process	1	29	0.997451733379686	0.999343552016187	Unigene0039852
GO:0034248	regulation of cellular amide metabolic process	1	29	0.997451733379686	0.999343552016187	Unigene0051560
GO:0042558	pteridine-containing compound metabolic process	1	29	0.997451733379686	0.999343552016187	Unigene0039852
GO:0006091	generation of precursor metabolites and energy	45	344	0.997724762124593	0.999343552016187	Unigene0048972;Unigene0049201;Unigene0048798;Unigene0023506;Unigene0039045;Unigene0009303;Unigene0036752;Unigene0034026;Unigene0006515;Unigene0041672;Unigene0005711;Unigene0027500;Unigene0013757;Unigene0052673;Unigene0003823;Unigene0014709;Unigene0052934;Unigene0010471;Unigene0042088;Unigene0027482;Unigene0021070;Unigene0042410;Unigene0042825;Unigene0051470;Unigene0049463;Unigene0004632;Unigene00…
GO:0033365	protein localization to organelle	2	41	0.997770761766971	0.999343552016187	Unigene0017025;Unigene0025827
GO:0010558	negative regulation of macromolecule biosynthetic process	1	30	0.997926519853211	0.999343552016187	Unigene0051560
GO:0032392	DNA geometric change	1	30	0.997926519853211	0.999343552016187	Unigene0022328
GO:0051172	negative regulation of nitrogen compound metabolic process	1	30	0.997926519853211	0.999343552016187	Unigene0051560
GO:2000113	negative regulation of cellular macromolecule biosynthetic process	1	30	0.997926519853211	0.999343552016187	Unigene0051560
GO:0006974	cellular response to DNA damage stimulus	10	109	0.997985038982797	0.999343552016187	Unigene0046822;Unigene0015119;Unigene0048282;Unigene0033458;Unigene0025037;Unigene0040835;Unigene0012162;Unigene0032495;Unigene0033729;Unigene0047007
GO:0006650	glycerophospholipid metabolic process	6	78	0.998097167064153	0.999343552016187	Unigene0034385;Unigene0033458;Unigene0010911;Unigene0021703;Unigene0028450;Unigene0016813
GO:0044260	cellular macromolecule metabolic process	742	4319	0.998143077188033	0.999343552016187	Unigene0008536;Unigene0017681;Unigene0046822;Unigene0024860;Unigene0040570;Unigene0009233;Unigene0033859;Unigene0040512;Unigene0036341;Unigene0000516;Unigene0017199;Unigene0007153;Unigene0050720;Unigene0024391;Unigene0037429;Unigene0001877;Unigene0008734;Unigene0036856;Unigene0045374;Unigene0014443;Unigene0040950;Unigene0048480;Unigene0015119;Unigene0034274;Unigene0016184;Unigene0022293;Unigene00…
GO:0043933	macromolecular complex subunit organization	58	429	0.998165324547539	0.999343552016187	Unigene0028221;Unigene0050812;Unigene0042061;Unigene0026830;Unigene0047732;Unigene0013725;Unigene0018776;Unigene0022291;Unigene0012095;Unigene0000836;Unigene0047234;Unigene0016395;Unigene0041036;Unigene0005310;Unigene0052400;Unigene0043173;Unigene0018174;Unigene0005711;Unigene0000634;Unigene0009167;Unigene0018305;Unigene0011190;Unigene0024534;Unigene0027411;Unigene0030759;Unigene0049970;Unigene00…
GO:0031327	negative regulation of cellular biosynthetic process	1	31	0.998312872610916	0.999343552016187	Unigene0051560
GO:0033043	regulation of organelle organization	1	31	0.998312872610916	0.999343552016187	Unigene0026043
GO:0071704	organic substance metabolic process	1399	7888	0.998444382553821	0.999343552016187	Unigene0008536;Unigene0017681;Unigene0023352;Unigene0035287;Unigene0039591;Unigene0046822;Unigene0013428;Unigene0024860;Unigene0041852;Unigene0040570;Unigene0009233;Unigene0005449;Unigene0015636;Unigene0033859;Unigene0040512;Unigene0036341;Unigene0000516;Unigene0042183;Unigene0017199;Unigene0007153;Unigene0008442;Unigene0026719;Unigene0044727;Unigene0050720;Unigene0005020;Unigene0016291;Unigene00…
GO:0006366	transcription from RNA polymerase II promoter	1	32	0.998627258232989	0.999343552016187	Unigene0012095
GO:0009657	plastid organization	11	120	0.998692133992895	0.999343552016187	Unigene0013725;Unigene0033899;Unigene0007760;Unigene0025225;Unigene0019526;Unigene0005711;Unigene0003823;Unigene0039481;Unigene0022952;Unigene0019313;Unigene0023114
GO:2000112	regulation of cellular macromolecule biosynthetic process	4	64	0.998839838041992	0.999343552016187	Unigene0018024;Unigene0001778;Unigene0051919;Unigene0051560
GO:0009890	negative regulation of biosynthetic process	1	33	0.998883078127286	0.999343552016187	Unigene0051560
GO:0006575	cellular modified amino acid metabolic process	3	55	0.998907141546377	0.999343552016187	Unigene0044647;Unigene0039852;Unigene0028450
GO:0010467	gene expression	405	2463	0.998965314487168	0.999343552016187	Unigene0041852;Unigene0040570;Unigene0009233;Unigene0000516;Unigene0042183;Unigene0017199;Unigene0007153;Unigene0016291;Unigene0024391;Unigene0037429;Unigene0008734;Unigene0040950;Unigene0022059;Unigene0048480;Unigene0015119;Unigene0016239;Unigene0041334;Unigene0000315;Unigene0051212;Unigene0017257;Unigene0050812;Unigene0004066;Unigene0015958;Unigene0031179;Unigene0050700;Unigene0009430;Unigene00…
GO:0044802	single-organism membrane organization	4	65	0.999014106095464	0.999343552016187	Unigene0033899;Unigene0003823;Unigene0039481;Unigene0019313
GO:0010556	regulation of macromolecule biosynthetic process	5	74	0.999027741011647	0.999343552016187	Unigene0018024;Unigene0001778;Unigene0007228;Unigene0051919;Unigene0051560
GO:1901566	organonitrogen compound biosynthetic process	102	714	0.999251612799929	0.999343552016187	Unigene0009233;Unigene0005020;Unigene0008734;Unigene0016175;Unigene0016564;Unigene0018739;Unigene0009232;Unigene0047732;Unigene0049772;Unigene0043714;Unigene0025620;Unigene0018776;Unigene0023729;Unigene0014209;Unigene0001274;Unigene0005078;Unigene0009076;Unigene0047694;Unigene0005558;Unigene0035787;Unigene0001518;Unigene0014208;Unigene0012803;Unigene0033989;Unigene0020348;Unigene0005711;Unigene00…
GO:0006605	protein targeting	10	117	0.99928137420147	0.999343552016187	Unigene0017025;Unigene0025827;Unigene0039481;Unigene0049970;Unigene0031015;Unigene0030291;Unigene0050976;Unigene0036805;Unigene0005461;Unigene0040894
GO:0010038	response to metal ion	75	549	0.999294284199786	0.999343552016187	Unigene0046406;Unigene0007316;Unigene0012910;Unigene0045374;Unigene0041207;Unigene0022293;Unigene0050812;Unigene0009741;Unigene0050824;Unigene0001625;Unigene0048798;Unigene0023506;Unigene0018776;Unigene0037123;Unigene0016395;Unigene0015151;Unigene0036184;Unigene0011585;Unigene0047958;Unigene0036752;Unigene0006515;Unigene0041672;Unigene0012805;Unigene0000468;Unigene0042041;Unigene0026408;Unigene00…
GO:0016192	vesicle-mediated transport	11	125	0.999305718646059	0.999343552016187	Unigene0052755;Unigene0010141;Unigene0030357;Unigene0042455;Unigene0025025;Unigene0046854;Unigene0023825;Unigene0037114;Unigene0010140;Unigene0001808;Unigene0026043
GO:0018208	peptidyl-proline modification	4	68	0.999397255248422	0.999343552016187	Unigene0018155;Unigene0003937;Unigene0052874;Unigene0031565
GO:0006643	membrane lipid metabolic process	1	36	0.999398435102047	0.999343552016187	Unigene0033569
GO:0019941	modification-dependent protein catabolic process	16	164	0.999428485933748	0.999343552016187	Unigene0022293;Unigene0050812;Unigene0001625;Unigene0000836;Unigene0018480;Unigene0008416;Unigene0042546;Unigene0031643;Unigene0023738;Unigene0049463;Unigene0042550;Unigene0030132;Unigene0042549;Unigene0018508;Unigene0018264;Unigene0042548
GO:0043632	modification-dependent macromolecule catabolic process	16	164	0.999428485933748	0.999343552016187	Unigene0022293;Unigene0050812;Unigene0001625;Unigene0000836;Unigene0018480;Unigene0008416;Unigene0042546;Unigene0031643;Unigene0023738;Unigene0049463;Unigene0042550;Unigene0030132;Unigene0042549;Unigene0018508;Unigene0018264;Unigene0042548
GO:0071702	organic substance transport	85	617	0.999525497851142	0.999343552016187	Unigene0009359;Unigene0045374;Unigene0050195;Unigene0017025;Unigene0031308;Unigene0007171;Unigene0008227;Unigene0012095;Unigene0027801;Unigene0037123;Unigene0034305;Unigene0042693;Unigene0000952;Unigene0011585;Unigene0018166;Unigene0042315;Unigene0043254;Unigene0028670;Unigene0033590;Unigene0010628;Unigene0019526;Unigene0051882;Unigene0005938;Unigene0010466;Unigene0025827;Unigene0017683;Unigene00…
GO:0030163	protein catabolic process	18	182	0.999614375297722	0.999343552016187	Unigene0022293;Unigene0050812;Unigene0042061;Unigene0001625;Unigene0000836;Unigene0018480;Unigene0008416;Unigene0039481;Unigene0042546;Unigene0031643;Unigene0023738;Unigene0049463;Unigene0042550;Unigene0030132;Unigene0042549;Unigene0018508;Unigene0018264;Unigene0042548
GO:0044257	cellular protein catabolic process	18	182	0.999614375297722	0.999343552016187	Unigene0022293;Unigene0050812;Unigene0042061;Unigene0001625;Unigene0000836;Unigene0018480;Unigene0008416;Unigene0039481;Unigene0042546;Unigene0031643;Unigene0023738;Unigene0049463;Unigene0042550;Unigene0030132;Unigene0042549;Unigene0018508;Unigene0018264;Unigene0042548
GO:0006732	coenzyme metabolic process	13	145	0.999618036680001	0.999343552016187	Unigene0036184;Unigene0003427;Unigene0033989;Unigene0001018;Unigene0033991;Unigene0044413;Unigene0039852;Unigene0033990;Unigene0014269;Unigene0033739;Unigene0051470;Unigene0046594;Unigene0036517
GO:0006464	cellular protein modification process	233	1505	0.999637848777114	0.999343552016187	Unigene0024860;Unigene0024391;Unigene0037429;Unigene0001877;Unigene0036856;Unigene0045374;Unigene0014443;Unigene0018155;Unigene0029683;Unigene0041334;Unigene0030658;Unigene0000315;Unigene0050812;Unigene0048722;Unigene0048679;Unigene0015217;Unigene0003849;Unigene0030786;Unigene0000684;Unigene0035899;Unigene0047732;Unigene0018776;Unigene0012095;Unigene0000836;Unigene0042666;Unigene0014863;Unigene00…
GO:0043412	macromolecule modification	265	1692	0.999656335282689	0.999343552016187	Unigene0008536;Unigene0024860;Unigene0024391;Unigene0037429;Unigene0001877;Unigene0036856;Unigene0045374;Unigene0014443;Unigene0018155;Unigene0029683;Unigene0041334;Unigene0030658;Unigene0000315;Unigene0050812;Unigene0048722;Unigene0048679;Unigene0015217;Unigene0003849;Unigene0030786;Unigene0000684;Unigene0035899;Unigene0047732;Unigene0043714;Unigene0039353;Unigene0018776;Unigene0012095;Unigene00…
GO:0061024	membrane organization	4	72	0.99968978860618	0.999343552016187	Unigene0033899;Unigene0003823;Unigene0039481;Unigene0019313
GO:0006886	intracellular protein transport	15	163	0.999732879279781	0.999343552016187	Unigene0017025;Unigene0008227;Unigene0019526;Unigene0025827;Unigene0039481;Unigene0002583;Unigene0049970;Unigene0031015;Unigene0030291;Unigene0050976;Unigene0006883;Unigene0036805;Unigene0046509;Unigene0005461;Unigene0040894
GO:0044248	cellular catabolic process	125	871	0.999733038036189	0.999343552016187	Unigene0039591;Unigene0009233;Unigene0044727;Unigene0015119;Unigene0022293;Unigene0030510;Unigene0048282;Unigene0050812;Unigene0031308;Unigene0042061;Unigene0009232;Unigene0013725;Unigene0001625;Unigene0049772;Unigene0002053;Unigene0027485;Unigene0025620;Unigene0011119;Unigene0006327;Unigene0022291;Unigene0005710;Unigene0000836;Unigene0023729;Unigene0031454;Unigene0014209;Unigene0016711;Unigene00…
GO:0051603	proteolysis involved in cellular protein catabolic process	17	179	0.999766153780368	0.999343552016187	Unigene0022293;Unigene0050812;Unigene0042061;Unigene0001625;Unigene0000836;Unigene0018480;Unigene0008416;Unigene0042546;Unigene0031643;Unigene0023738;Unigene0049463;Unigene0042550;Unigene0030132;Unigene0042549;Unigene0018508;Unigene0018264;Unigene0042548
GO:0036211	protein modification process	233	1519	0.999811324396391	0.999343552016187	Unigene0024860;Unigene0024391;Unigene0037429;Unigene0001877;Unigene0036856;Unigene0045374;Unigene0014443;Unigene0018155;Unigene0029683;Unigene0041334;Unigene0030658;Unigene0000315;Unigene0050812;Unigene0048722;Unigene0048679;Unigene0015217;Unigene0003849;Unigene0030786;Unigene0000684;Unigene0035899;Unigene0047732;Unigene0018776;Unigene0012095;Unigene0000836;Unigene0042666;Unigene0014863;Unigene00…
GO:1902580	single-organism cellular localization	2	55	0.999837815589418	0.999343552016187	Unigene0017025;Unigene0025827
GO:0000377	RNA splicing, via transesterification reactions with bulged adenosine as nucleophile	1	43	0.99985810217835	0.999343552016187	Unigene0043776
GO:0006399	tRNA metabolic process	10	130	0.999876326065165	0.999343552016187	Unigene0043714;Unigene0012074;Unigene0033089;Unigene0015606;Unigene0047518;Unigene0012075;Unigene0043802;Unigene0029575;Unigene0042069;Unigene0036198
GO:0051186	cofactor metabolic process	21	214	0.99987881203017	0.999343552016187	Unigene0018739;Unigene0036184;Unigene0003427;Unigene0033989;Unigene0001018;Unigene0039481;Unigene0033105;Unigene0033991;Unigene0044413;Unigene0039852;Unigene0033990;Unigene0014269;Unigene0042552;Unigene0033739;Unigene0051470;Unigene0046594;Unigene0007219;Unigene0036517;Unigene0025639;Unigene0027597;Unigene0034899
GO:0000375	RNA splicing, via transesterification reactions	1	44	0.99988456637279	0.999343552016187	Unigene0043776
GO:0044265	cellular macromolecule catabolic process	21	215	0.999891809121688	0.999343552016187	Unigene0022293;Unigene0048282;Unigene0050812;Unigene0042061;Unigene0001625;Unigene0000836;Unigene0018480;Unigene0008416;Unigene0039481;Unigene0042546;Unigene0031643;Unigene0023738;Unigene0049463;Unigene0028722;Unigene0042550;Unigene0030132;Unigene0042549;Unigene0019674;Unigene0018508;Unigene0018264;Unigene0042548
GO:0044237	cellular metabolic process	1263	7258	0.999913662007699	0.999343552016187	Unigene0026882;Unigene0043526;Unigene0008536;Unigene0017681;Unigene0023352;Unigene0039591;Unigene0046822;Unigene0002366;Unigene0024860;Unigene0040570;Unigene0009233;Unigene0005449;Unigene0015636;Unigene0033859;Unigene0040512;Unigene0036341;Unigene0000516;Unigene0017199;Unigene0007153;Unigene0008442;Unigene0026719;Unigene0044727;Unigene0050720;Unigene0005020;Unigene0016291;Unigene0024391;Unigene00…
GO:0006412	translation	38	346	0.999966271662694	0.999343552016187	Unigene0009233;Unigene0008734;Unigene0009232;Unigene0049772;Unigene0018776;Unigene0023729;Unigene0047694;Unigene0035787;Unigene0001518;Unigene0005711;Unigene0048621;Unigene0008312;Unigene0004338;Unigene0047506;Unigene0033634;Unigene0050599;Unigene0003587;Unigene0046598;Unigene0003588;Unigene0040621;Unigene0003586;Unigene0043841;Unigene0017818;Unigene0047707;Unigene0043286;Unigene0046947;Unigene00…
GO:0043604	amide biosynthetic process	41	368	0.999970641295742	0.999343552016187	Unigene0009233;Unigene0008734;Unigene0009232;Unigene0049772;Unigene0018776;Unigene0023729;Unigene0047694;Unigene0035787;Unigene0001518;Unigene0005711;Unigene0048621;Unigene0020900;Unigene0008312;Unigene0004338;Unigene0047506;Unigene0033634;Unigene0050599;Unigene0003587;Unigene0039852;Unigene0046598;Unigene0003588;Unigene0040621;Unigene0003586;Unigene0043841;Unigene0017818;Unigene0047707;Unigene00…
GO:0043043	peptide biosynthetic process	38	348	0.999972312937392	0.999343552016187	Unigene0009233;Unigene0008734;Unigene0009232;Unigene0049772;Unigene0018776;Unigene0023729;Unigene0047694;Unigene0035787;Unigene0001518;Unigene0005711;Unigene0048621;Unigene0008312;Unigene0004338;Unigene0047506;Unigene0033634;Unigene0050599;Unigene0003587;Unigene0046598;Unigene0003588;Unigene0040621;Unigene0003586;Unigene0043841;Unigene0017818;Unigene0047707;Unigene0043286;Unigene0046947;Unigene00…
GO:1901605	alpha-amino acid metabolic process	22	235	0.999974934223904	0.999343552016187	Unigene0026719;Unigene0012910;Unigene0021110;Unigene0017248;Unigene0003123;Unigene0010738;Unigene0007951;Unigene0039852;Unigene0004299;Unigene0050667;Unigene0052730;Unigene0001042;Unigene0015126;Unigene0005155;Unigene0029347;Unigene0021193;Unigene0020276;Unigene0000650;Unigene0028450;Unigene0031685;Unigene0032145;Unigene0029846
GO:0034613	cellular protein localization	15	182	0.999975740932268	0.999343552016187	Unigene0017025;Unigene0008227;Unigene0019526;Unigene0025827;Unigene0039481;Unigene0002583;Unigene0049970;Unigene0031015;Unigene0030291;Unigene0050976;Unigene0006883;Unigene0036805;Unigene0046509;Unigene0005461;Unigene0040894
GO:0070727	cellular macromolecule localization	15	182	0.999975740932268	0.999343552016187	Unigene0017025;Unigene0008227;Unigene0019526;Unigene0025827;Unigene0039481;Unigene0002583;Unigene0049970;Unigene0031015;Unigene0030291;Unigene0050976;Unigene0006883;Unigene0036805;Unigene0046509;Unigene0005461;Unigene0040894
GO:0044763	single-organism cellular process	785	4695	0.999977879029893	0.999343552016187	Unigene0013885;Unigene0017681;Unigene0023352;Unigene0027124;Unigene0039591;Unigene0046822;Unigene0009233;Unigene0043615;Unigene0031261;Unigene0021236;Unigene0008442;Unigene0026719;Unigene0044727;Unigene0050720;Unigene0012910;Unigene0009243;Unigene0021175;Unigene0041830;Unigene0003964;Unigene0045374;Unigene0026436;Unigene0015119;Unigene0016175;Unigene0050153;Unigene0030510;Unigene0039998;Unigene00…
GO:0043436	oxoacid metabolic process	103	776	0.999980882684023	0.999343552016187	Unigene0023352;Unigene0039591;Unigene0008442;Unigene0026719;Unigene0012910;Unigene0009243;Unigene0000315;Unigene0010474;Unigene0042061;Unigene0047186;Unigene0021110;Unigene0025340;Unigene0050169;Unigene0015853;Unigene0025906;Unigene0013273;Unigene0017248;Unigene0003427;Unigene0042599;Unigene0045798;Unigene0036118;Unigene0049814;Unigene0052673;Unigene0037025;Unigene0044647;Unigene0002870;Unigene00…
GO:0006082	organic acid metabolic process	103	778	0.999983432138219	0.999343552016187	Unigene0023352;Unigene0039591;Unigene0008442;Unigene0026719;Unigene0012910;Unigene0009243;Unigene0000315;Unigene0010474;Unigene0042061;Unigene0047186;Unigene0021110;Unigene0025340;Unigene0050169;Unigene0015853;Unigene0025906;Unigene0013273;Unigene0017248;Unigene0003427;Unigene0042599;Unigene0045798;Unigene0036118;Unigene0049814;Unigene0052673;Unigene0037025;Unigene0044647;Unigene0002870;Unigene00…
GO:0006518	peptide metabolic process	38	355	0.999986266394503	0.999343552016187	Unigene0009233;Unigene0008734;Unigene0009232;Unigene0049772;Unigene0018776;Unigene0023729;Unigene0047694;Unigene0035787;Unigene0001518;Unigene0005711;Unigene0048621;Unigene0008312;Unigene0004338;Unigene0047506;Unigene0033634;Unigene0050599;Unigene0003587;Unigene0046598;Unigene0003588;Unigene0040621;Unigene0003586;Unigene0043841;Unigene0017818;Unigene0047707;Unigene0043286;Unigene0046947;Unigene00…
GO:0034660	ncRNA metabolic process	13	172	0.999989148691517	0.999343552016187	Unigene0043714;Unigene0012074;Unigene0033089;Unigene0015606;Unigene0047518;Unigene0012075;Unigene0043802;Unigene0029575;Unigene0043219;Unigene0042069;Unigene0036198;Unigene0038359;Unigene0041213
GO:1902582	single-organism intracellular transport	13	172	0.999989148691517	0.999343552016187	Unigene0017025;Unigene0005383;Unigene0019526;Unigene0025827;Unigene0039481;Unigene0049970;Unigene0031015;Unigene0030291;Unigene0050976;Unigene0036805;Unigene0046509;Unigene0005461;Unigene0040894
GO:0006418	tRNA aminoacylation for protein translation	1	59	0.999994790014792	0.999343552016187	Unigene0042069
GO:0008380	RNA splicing	1	59	0.999994790014792	0.999343552016187	Unigene0043776
GO:0009987	cellular process	1639	9348	0.999996704818817	0.999343552016187	Unigene0026882;Unigene0013885;Unigene0043526;Unigene0008536;Unigene0017681;Unigene0023352;Unigene0027124;Unigene0039591;Unigene0046822;Unigene0002366;Unigene0024860;Unigene0040570;Unigene0009233;Unigene0005449;Unigene0015636;Unigene0033859;Unigene0040512;Unigene0036341;Unigene0000516;Unigene0043615;Unigene0031261;Unigene0017199;Unigene0007153;Unigene0021236;Unigene0008442;Unigene0026719;Unigene00…
GO:0043603	cellular amide metabolic process	43	405	0.999997059244589	0.999343552016187	Unigene0009233;Unigene0008734;Unigene0009232;Unigene0049772;Unigene0000706;Unigene0018776;Unigene0023729;Unigene0047694;Unigene0035787;Unigene0001518;Unigene0005711;Unigene0048621;Unigene0020900;Unigene0008312;Unigene0004338;Unigene0047506;Unigene0033422;Unigene0033634;Unigene0050599;Unigene0003587;Unigene0039852;Unigene0046598;Unigene0003588;Unigene0040621;Unigene0003586;Unigene0043841;Unigene00…
GO:0043038	amino acid activation	1	62	0.999997197491163	0.999343552016187	Unigene0042069
GO:0043039	tRNA aminoacylation	1	62	0.999997197491163	0.999343552016187	Unigene0042069
GO:0046907	intracellular transport	23	265	0.99999834149278	0.999343552016187	Unigene0045374;Unigene0017025;Unigene0008227;Unigene0012095;Unigene0005383;Unigene0019526;Unigene0025827;Unigene0039481;Unigene0002583;Unigene0049970;Unigene0031015;Unigene0023738;Unigene0035993;Unigene0041058;Unigene0030291;Unigene0050976;Unigene0006883;Unigene0037368;Unigene0036805;Unigene0046509;Unigene0005461;Unigene0040894;Unigene0002100
GO:0044281	small molecule metabolic process	278	1880	0.999998673066018	0.999343552016187	Unigene0017681;Unigene0023352;Unigene0039591;Unigene0009233;Unigene0008442;Unigene0026719;Unigene0044727;Unigene0012910;Unigene0009243;Unigene0003964;Unigene0015119;Unigene0030510;Unigene0034385;Unigene0048282;Unigene0000315;Unigene0010474;Unigene0031308;Unigene0005183;Unigene0016564;Unigene0015217;Unigene0042061;Unigene0009232;Unigene0009853;Unigene0047732;Unigene0013725;Unigene0049772;Unigene00…
GO:0019752	carboxylic acid metabolic process	92	742	0.999998787347799	0.999343552016187	Unigene0023352;Unigene0039591;Unigene0008442;Unigene0026719;Unigene0012910;Unigene0000315;Unigene0010474;Unigene0042061;Unigene0047186;Unigene0021110;Unigene0050169;Unigene0015853;Unigene0025906;Unigene0013273;Unigene0017248;Unigene0003427;Unigene0042599;Unigene0036118;Unigene0049814;Unigene0052673;Unigene0044647;Unigene0002870;Unigene0003123;Unigene0025827;Unigene0019069;Unigene0039224;Unigene00…
GO:0016043	cellular component organization	160	1189	0.999999663166463	0.999343552016187	Unigene0046822;Unigene0016175;Unigene0017025;Unigene0010474;Unigene0028221;Unigene0050812;Unigene0023867;Unigene0049985;Unigene0042061;Unigene0026830;Unigene0047732;Unigene0009064;Unigene0013725;Unigene0033899;Unigene0009918;Unigene0018776;Unigene0022291;Unigene0012095;Unigene0015624;Unigene0000836;Unigene0047234;Unigene0001274;Unigene0036803;Unigene0016395;Unigene0041036;Unigene0015623;Unigene00…
GO:0051649	establishment of localization in cell	24	288	0.99999975787225	0.999343552016187	Unigene0045374;Unigene0017025;Unigene0008227;Unigene0012095;Unigene0005383;Unigene0019526;Unigene0025827;Unigene0039481;Unigene0002583;Unigene0049970;Unigene0031015;Unigene0023738;Unigene0035993;Unigene0041058;Unigene0030291;Unigene0050976;Unigene0006883;Unigene0037368;Unigene0036805;Unigene0046509;Unigene0005461;Unigene0026043;Unigene0040894;Unigene0002100
GO:0006396	RNA processing	15	217	0.999999801961301	0.999343552016187	Unigene0048480;Unigene0031450;Unigene0033089;Unigene0015606;Unigene0047518;Unigene0041532;Unigene0014668;Unigene0000587;Unigene0043219;Unigene0043776;Unigene0051560;Unigene0041213;Unigene0019951;Unigene0029350;Unigene0035910
GO:0015031	protein transport	31	343	0.999999803531374	0.999343552016187	Unigene0017025;Unigene0008227;Unigene0037123;Unigene0042693;Unigene0000952;Unigene0011585;Unigene0042315;Unigene0043254;Unigene0019526;Unigene0051882;Unigene0025827;Unigene0039481;Unigene0033325;Unigene0002583;Unigene0049970;Unigene0031015;Unigene0035993;Unigene0040757;Unigene0010884;Unigene0041058;Unigene0030291;Unigene0050976;Unigene0006883;Unigene0036805;Unigene0046509;Unigene0002508;Unigene00…
GO:1901564	organonitrogen compound metabolic process	219	1572	0.999999916033595	0.999343552016187	Unigene0013428;Unigene0009233;Unigene0008442;Unigene0026719;Unigene0044727;Unigene0005020;Unigene0012910;Unigene0008734;Unigene0009243;Unigene0015119;Unigene0016175;Unigene0030510;Unigene0048282;Unigene0044391;Unigene0031308;Unigene0016564;Unigene0018739;Unigene0009232;Unigene0009853;Unigene0047732;Unigene0013725;Unigene0049772;Unigene0002053;Unigene0027485;Unigene0043714;Unigene0025620;Unigene00…
GO:0051641	cellular localization	26	315	0.999999943944519	0.999343552016187	Unigene0045374;Unigene0017025;Unigene0049985;Unigene0008227;Unigene0012095;Unigene0005383;Unigene0019526;Unigene0025827;Unigene0039481;Unigene0012945;Unigene0002583;Unigene0049970;Unigene0031015;Unigene0023738;Unigene0035993;Unigene0041058;Unigene0030291;Unigene0050976;Unigene0006883;Unigene0037368;Unigene0036805;Unigene0046509;Unigene0005461;Unigene0026043;Unigene0040894;Unigene0002100
GO:0006520	cellular amino acid metabolic process	35	384	0.999999947742612	0.999343552016187	Unigene0026719;Unigene0012910;Unigene0021110;Unigene0017248;Unigene0044647;Unigene0003123;Unigene0010738;Unigene0012162;Unigene0000087;Unigene0052007;Unigene0007951;Unigene0039852;Unigene0004299;Unigene0050667;Unigene0052730;Unigene0001042;Unigene0049463;Unigene0029474;Unigene0015126;Unigene0005155;Unigene0029347;Unigene0038221;Unigene0021193;Unigene0020276;Unigene0000650;Unigene0042069;Unigene00…
GO:0019538	protein metabolic process	392	2631	0.999999984917865	0.999343552016187	Unigene0017681;Unigene0024860;Unigene0041852;Unigene0009233;Unigene0042183;Unigene0024391;Unigene0037429;Unigene0001877;Unigene0008734;Unigene0036856;Unigene0045374;Unigene0014443;Unigene0022293;Unigene0018155;Unigene0029683;Unigene0041334;Unigene0030658;Unigene0000315;Unigene0017257;Unigene0050812;Unigene0048722;Unigene0004066;Unigene0042370;Unigene0048679;Unigene0015217;Unigene0042061;Unigene00…
GO:0071840	cellular component organization or biogenesis	178	1345	0.999999985593539	0.999343552016187	Unigene0046822;Unigene0000627;Unigene0016175;Unigene0017025;Unigene0010474;Unigene0028221;Unigene0050812;Unigene0023867;Unigene0050700;Unigene0049985;Unigene0042061;Unigene0026830;Unigene0047732;Unigene0009064;Unigene0013725;Unigene0033899;Unigene0043714;Unigene0035926;Unigene0009918;Unigene0018776;Unigene0022291;Unigene0012095;Unigene0041313;Unigene0015624;Unigene0000836;Unigene0047234;Unigene00…
GO:0033036	macromolecule localization	57	558	0.999999990115558	0.999343552016187	Unigene0030862;Unigene0036591;Unigene0007573;Unigene0000315;Unigene0017025;Unigene0046723;Unigene0008227;Unigene0012095;Unigene0037123;Unigene0042693;Unigene0046815;Unigene0000952;Unigene0011585;Unigene0042315;Unigene0016738;Unigene0043254;Unigene0014974;Unigene0010628;Unigene0047315;Unigene0019526;Unigene0051882;Unigene0026598;Unigene0025827;Unigene0039481;Unigene0033325;Unigene0002583;Unigene00…
GO:0006996	organelle organization	72	664	0.999999991629733	0.999343552016187	Unigene0046822;Unigene0017025;Unigene0010474;Unigene0028221;Unigene0050812;Unigene0049985;Unigene0042061;Unigene0047732;Unigene0013725;Unigene0033899;Unigene0012095;Unigene0015624;Unigene0000836;Unigene0047234;Unigene0036803;Unigene0016395;Unigene0041036;Unigene0015623;Unigene0007760;Unigene0040290;Unigene0025225;Unigene0018174;Unigene0019526;Unigene0005711;Unigene0020346;Unigene0052284;Unigene00…
GO:0045184	establishment of protein localization	44	467	0.999999992413925	0.999343552016187	Unigene0036591;Unigene0017025;Unigene0008227;Unigene0012095;Unigene0037123;Unigene0042693;Unigene0046815;Unigene0000952;Unigene0011585;Unigene0042315;Unigene0043254;Unigene0014974;Unigene0047315;Unigene0019526;Unigene0051882;Unigene0025827;Unigene0039481;Unigene0033325;Unigene0002583;Unigene0003912;Unigene0049970;Unigene0031015;Unigene0025025;Unigene0035993;Unigene0040757;Unigene0019992;Unigene00…
GO:0008104	protein localization	46	493	0.999999997947533	0.999343552016187	Unigene0036591;Unigene0017025;Unigene0008227;Unigene0012095;Unigene0037123;Unigene0042693;Unigene0046815;Unigene0000952;Unigene0011585;Unigene0042315;Unigene0043254;Unigene0014974;Unigene0047315;Unigene0019526;Unigene0051882;Unigene0025827;Unigene0039481;Unigene0033325;Unigene0002583;Unigene0003912;Unigene0049970;Unigene0031015;Unigene0025025;Unigene0035993;Unigene0040757;Unigene0019992;Unigene00…
GO:0044267	cellular protein metabolic process	305	2156	0.999999998708006	0.999343552016187	Unigene0017681;Unigene0024860;Unigene0009233;Unigene0024391;Unigene0037429;Unigene0001877;Unigene0008734;Unigene0036856;Unigene0045374;Unigene0014443;Unigene0022293;Unigene0018155;Unigene0029683;Unigene0041334;Unigene0030658;Unigene0000315;Unigene0050812;Unigene0048722;Unigene0048679;Unigene0015217;Unigene0042061;Unigene0009232;Unigene0003849;Unigene0030786;Unigene0000684;Unigene0009741;Unigene00…
