# Supplementary material for: Anatomy and RNA-Seq reveal important gene pathways regulating sex differentiation in a functionally Androdioecious tree, Tapiscia sinensis
Source: BMC Plant Biol. 2019 Dec 16;19:554. doi: 10.1186/s12870-019-2081-7 (PMC6915933; doi:10.1186/s12870-019-2081-7)
Supplement: Supplementary file 3 — Additional files 3: GO and KEGG pathway enrichment analysis in TERM1 and TERM2. [file 12870_2019_2081_MOESM3_ESM.zip › GO TERM2 all.P.xls]

GO ID	Description	GeneRatio (3215)	BgRatio (14193)	pvalue	qvalue	geneID
GO:0071555	cell wall organization	53	122	2.49238600154645e-07	0.000353420335019287	Unigene0028858;Unigene0015581;Unigene0005261;Unigene0040292;Unigene0004015;Unigene0034022;Unigene0001690;Unigene0010401;Unigene0017862;Unigene0019520;Unigene0015580;Unigene0013377;Unigene0021666;Unigene0002304;Unigene0024753;Unigene0051573;Unigene0009917;Unigene0012296;Unigene0016053;Unigene0023241;Unigene0019058;Unigene0006951;Unigene0023097;Unigene0007854;Unigene0009965;Unigene0016830;Unigene00…
GO:0071554	cell wall organization or biogenesis	80	218	1.60140717136263e-06	0.000881753667489634	Unigene0028858;Unigene0015581;Unigene0005261;Unigene0022182;Unigene0048168;Unigene0040292;Unigene0004015;Unigene0034022;Unigene0019165;Unigene0001690;Unigene0004836;Unigene0010401;Unigene0052585;Unigene0017862;Unigene0027511;Unigene0019520;Unigene0006375;Unigene0044391;Unigene0023418;Unigene0015580;Unigene0023752;Unigene0013377;Unigene0021666;Unigene0002304;Unigene0024753;Unigene0013521;Unigene00…
GO:0045229	external encapsulating structure organization	62	158	1.865487307806e-06	0.000881753667489634	Unigene0028858;Unigene0015581;Unigene0005261;Unigene0028544;Unigene0040292;Unigene0004015;Unigene0034022;Unigene0001690;Unigene0010401;Unigene0031930;Unigene0017862;Unigene0019520;Unigene0015580;Unigene0013377;Unigene0021666;Unigene0002304;Unigene0024753;Unigene0025585;Unigene0051573;Unigene0009917;Unigene0012296;Unigene0016053;Unigene0023241;Unigene0019058;Unigene0006951;Unigene0023097;Unigene00…
GO:0009698	phenylpropanoid metabolic process	36	89	0.000123978454920281	0.0374553874784633	Unigene0022182;Unigene0050153;Unigene0025971;Unigene0017515;Unigene0050708;Unigene0002065;Unigene0000044;Unigene0025038;Unigene0016788;Unigene0006375;Unigene0004703;Unigene0045187;Unigene0032042;Unigene0013384;Unigene0020077;Unigene0017366;Unigene0037523;Unigene0027971;Unigene0041566;Unigene0012497;Unigene0005490;Unigene0013458;Unigene0013708;Unigene0037522;Unigene0023712;Unigene0039975;Unigene00…
GO:0019748	secondary metabolic process	52	143	0.000132071182928291	0.0374553874784633	Unigene0022182;Unigene0050153;Unigene0025971;Unigene0017515;Unigene0050708;Unigene0036204;Unigene0045374;Unigene0002065;Unigene0000044;Unigene0003191;Unigene0032453;Unigene0052626;Unigene0025038;Unigene0016788;Unigene0006375;Unigene0004703;Unigene0045187;Unigene0032042;Unigene0013384;Unigene0022725;Unigene0020077;Unigene0017366;Unigene0037523;Unigene0027971;Unigene0041566;Unigene0012497;Unigene00…
GO:0010154	fruit development	19	38	0.000200841335625241	0.0406847162737989	Unigene0020911;Unigene0006046;Unigene0019165;Unigene0044079;Unigene0020213;Unigene0004885;Unigene0031375;Unigene0000403;Unigene0004571;Unigene0013521;Unigene0017567;Unigene0003788;Unigene0016966;Unigene0004162;Unigene0034385;Unigene0031390;Unigene0052040;Unigene0004574;Unigene0002791
GO:0048316	seed development	19	38	0.000200841335625241	0.0406847162737989	Unigene0020911;Unigene0006046;Unigene0019165;Unigene0044079;Unigene0020213;Unigene0004885;Unigene0031375;Unigene0000403;Unigene0004571;Unigene0013521;Unigene0017567;Unigene0003788;Unigene0016966;Unigene0004162;Unigene0034385;Unigene0031390;Unigene0052040;Unigene0004574;Unigene0002791
GO:0009793	embryo development ending in seed dormancy	17	35	0.000664582781270879	0.117797297980263	Unigene0020911;Unigene0006046;Unigene0019165;Unigene0044079;Unigene0020213;Unigene0031375;Unigene0000403;Unigene0013521;Unigene0017567;Unigene0003788;Unigene0016966;Unigene0004162;Unigene0034385;Unigene0031390;Unigene0052040;Unigene0004574;Unigene0002791
GO:0071669	plant-type cell wall organization or biogenesis	24	59	0.0014493985545128	0.187441336511107	Unigene0015581;Unigene0022182;Unigene0040292;Unigene0027511;Unigene0006375;Unigene0023418;Unigene0015580;Unigene0023752;Unigene0016053;Unigene0006951;Unigene0023097;Unigene0012497;Unigene0016554;Unigene0019220;Unigene0013594;Unigene0042061;Unigene0015780;Unigene0003302;Unigene0046347;Unigene0020795;Unigene0028559;Unigene0000836;Unigene0006397;Unigene0010473
GO:0042221	response to chemical	402	1565	0.00146674569645016	0.187441336511107	Unigene0009594;Unigene0016718;Unigene0023708;Unigene0050986;Unigene0050096;Unigene0035523;Unigene0025767;Unigene0008764;Unigene0013902;Unigene0032716;Unigene0036034;Unigene0024498;Unigene0030104;Unigene0015730;Unigene0002870;Unigene0044471;Unigene0043614;Unigene0001832;Unigene0007971;Unigene0027754;Unigene0008622;Unigene0050392;Unigene0042352;Unigene0033532;Unigene0017515;Unigene0018264;Unigene00…
GO:0009699	phenylpropanoid biosynthetic process	22	53	0.0016507176587394	0.187441336511107	Unigene0022182;Unigene0050153;Unigene0025971;Unigene0050708;Unigene0000044;Unigene0006375;Unigene0032042;Unigene0017366;Unigene0037523;Unigene0027971;Unigene0012497;Unigene0013708;Unigene0037522;Unigene0023712;Unigene0039975;Unigene0008984;Unigene0013559;Unigene0005444;Unigene0034993;Unigene0028224;Unigene0010473;Unigene0020620
GO:0015893	drug transport	31	83	0.00171843256321889	0.187441336511107	Unigene0039342;Unigene0025602;Unigene0028602;Unigene0012938;Unigene0027124;Unigene0039514;Unigene0027860;Unigene0016318;Unigene0028604;Unigene0019948;Unigene0005770;Unigene0019598;Unigene0022263;Unigene0039510;Unigene0014096;Unigene0016711;Unigene0023572;Unigene0021214;Unigene0030498;Unigene0019597;Unigene0018257;Unigene0015069;Unigene0040528;Unigene0022517;Unigene0024874;Unigene0029721;Unigene00…
GO:0042493	response to drug	31	83	0.00171843256321889	0.187441336511107	Unigene0039342;Unigene0025602;Unigene0028602;Unigene0012938;Unigene0027124;Unigene0039514;Unigene0027860;Unigene0016318;Unigene0028604;Unigene0019948;Unigene0005770;Unigene0019598;Unigene0022263;Unigene0039510;Unigene0014096;Unigene0016711;Unigene0023572;Unigene0021214;Unigene0030498;Unigene0019597;Unigene0018257;Unigene0015069;Unigene0040528;Unigene0022517;Unigene0024874;Unigene0029721;Unigene00…
GO:0006026	aminoglycan catabolic process	13	26	0.00204093907312256	0.206717971834843	Unigene0050041;Unigene0019165;Unigene0020512;Unigene0044391;Unigene0013521;Unigene0013428;Unigene0016966;Unigene0024219;Unigene0023016;Unigene0023467;Unigene0020871;Unigene0031390;Unigene0033698
GO:0006022	aminoglycan metabolic process	13	28	0.0046417648373898	0.438801502627916	Unigene0050041;Unigene0019165;Unigene0020512;Unigene0044391;Unigene0013521;Unigene0013428;Unigene0016966;Unigene0024219;Unigene0023016;Unigene0023467;Unigene0020871;Unigene0031390;Unigene0033698
GO:0006811	ion transport	193	725	0.00559423024564824	0.495788655520575	Unigene0047528;Unigene0051546;Unigene0006883;Unigene0009359;Unigene0014209;Unigene0020337;Unigene0013908;Unigene0051930;Unigene0032716;Unigene0009588;Unigene0026439;Unigene0022389;Unigene0052506;Unigene0027952;Unigene0024429;Unigene0029555;Unigene0014222;Unigene0004998;Unigene0005158;Unigene0048748;Unigene0022730;Unigene0022388;Unigene0049857;Unigene0020125;Unigene0049423;Unigene0008354;Unigene00…
GO:0009832	plant-type cell wall biogenesis	14	32	0.00644731705953969	0.537782093554546	Unigene0022182;Unigene0027511;Unigene0006375;Unigene0023418;Unigene0023752;Unigene0012497;Unigene0016554;Unigene0019220;Unigene0013594;Unigene0015780;Unigene0003302;Unigene0020795;Unigene0028559;Unigene0010473
GO:0009790	embryo development	19	49	0.00803567991143919	0.63303300635671	Unigene0020911;Unigene0006046;Unigene0019165;Unigene0044079;Unigene0020213;Unigene0051459;Unigene0031375;Unigene0000403;Unigene0013521;Unigene0017567;Unigene0003788;Unigene0016966;Unigene0004162;Unigene0051560;Unigene0034385;Unigene0031390;Unigene0052040;Unigene0004574;Unigene0002791
GO:0010038	response to metal ion	148	549	0.00893346694227579	0.666718743376162	Unigene0035523;Unigene0013902;Unigene0017515;Unigene0018264;Unigene0004015;Unigene0005140;Unigene0019743;Unigene0003143;Unigene0023506;Unigene0013098;Unigene0046598;Unigene0001690;Unigene0013437;Unigene0015352;Unigene0045374;Unigene0020129;Unigene0001714;Unigene0012804;Unigene0026408;Unigene0022347;Unigene0051435;Unigene0013270;Unigene0024508;Unigene0036788;Unigene0045007;Unigene0004903;Unigene00…
GO:0044550	secondary metabolite biosynthetic process	28	81	0.00956190073034606	0.677938761781536	Unigene0022182;Unigene0050153;Unigene0025971;Unigene0050708;Unigene0036204;Unigene0000044;Unigene0006375;Unigene0032042;Unigene0017366;Unigene0037523;Unigene0027971;Unigene0012497;Unigene0013708;Unigene0007318;Unigene0045798;Unigene0037522;Unigene0023712;Unigene0039975;Unigene0008984;Unigene0013559;Unigene0005444;Unigene0034993;Unigene0046981;Unigene0048752;Unigene0047500;Unigene0028224;Unigene00…
GO:0052386	cell wall thickening	4	5	0.010765438632831	0.726923427683542	Unigene0004015;Unigene0012296;Unigene0019058;Unigene0047546
GO:0010035	response to inorganic substance	160	603	0.0123575113990223	0.796497780173347	Unigene0035523;Unigene0013902;Unigene0017515;Unigene0018264;Unigene0004015;Unigene0005140;Unigene0019743;Unigene0003143;Unigene0023506;Unigene0013098;Unigene0046598;Unigene0001690;Unigene0013437;Unigene0015352;Unigene0045374;Unigene0020129;Unigene0001714;Unigene0012804;Unigene0026408;Unigene0022347;Unigene0051435;Unigene0013270;Unigene0024508;Unigene0024244;Unigene0036788;Unigene0045007;Unigene00…
GO:0005975	carbohydrate metabolic process	147	552	0.0141022198064798	0.836220559651359	Unigene0029327;Unigene0005261;Unigene0050389;Unigene0034598;Unigene0016602;Unigene0009821;Unigene0015730;Unigene0025596;Unigene0027968;Unigene0034154;Unigene0026026;Unigene0033711;Unigene0004836;Unigene0015352;Unigene0034178;Unigene0005557;Unigene0040571;Unigene0005183;Unigene0050364;Unigene0007996;Unigene0025196;Unigene0018322;Unigene0027511;Unigene0032272;Unigene0032687;Unigene0045397;Unigene00…
GO:0009152	purine ribonucleotide biosynthetic process	38	120	0.0141532393735068	0.836220559651359	Unigene0014209;Unigene0051930;Unigene0047917;Unigene0000181;Unigene0052310;Unigene0012804;Unigene0011699;Unigene0007041;Unigene0045845;Unigene0024329;Unigene0020348;Unigene0014881;Unigene0016561;Unigene0005089;Unigene0044577;Unigene0015214;Unigene0013338;Unigene0005078;Unigene0002175;Unigene0001732;Unigene0008109;Unigene0014208;Unigene0019350;Unigene0001800;Unigene0045925;Unigene0001961;Unigene00…
GO:0006006	glucose metabolic process	28	84	0.0161300111927693	0.914894234853873	Unigene0034598;Unigene0005183;Unigene0050364;Unigene0003191;Unigene0018826;Unigene0049768;Unigene0046314;Unigene0043907;Unigene0021866;Unigene0032366;Unigene0014306;Unigene0050277;Unigene0009965;Unigene0014307;Unigene0007318;Unigene0049463;Unigene0042061;Unigene0004627;Unigene0009618;Unigene0006854;Unigene0044578;Unigene0029345;Unigene0052656;Unigene0044413;Unigene0010679;Unigene0011387;Unigene00…
GO:0009260	ribonucleotide biosynthetic process	41	133	0.0177900432050329	0.934306713508765	Unigene0014209;Unigene0051930;Unigene0047917;Unigene0000181;Unigene0052310;Unigene0050364;Unigene0012804;Unigene0011699;Unigene0007041;Unigene0045845;Unigene0024329;Unigene0020348;Unigene0014881;Unigene0016561;Unigene0005089;Unigene0044577;Unigene0015214;Unigene0013338;Unigene0005078;Unigene0002175;Unigene0001732;Unigene0008109;Unigene0014208;Unigene0019350;Unigene0001800;Unigene0045925;Unigene00…
GO:0046390	ribose phosphate biosynthetic process	41	133	0.0177900432050329	0.934306713508765	Unigene0014209;Unigene0051930;Unigene0047917;Unigene0000181;Unigene0052310;Unigene0050364;Unigene0012804;Unigene0011699;Unigene0007041;Unigene0045845;Unigene0024329;Unigene0020348;Unigene0014881;Unigene0016561;Unigene0005089;Unigene0044577;Unigene0015214;Unigene0013338;Unigene0005078;Unigene0002175;Unigene0001732;Unigene0008109;Unigene0014208;Unigene0019350;Unigene0001800;Unigene0045925;Unigene00…
GO:0072522	purine-containing compound biosynthetic process	40	130	0.0196526672648029	0.99526722076752	Unigene0014209;Unigene0051930;Unigene0047917;Unigene0027537;Unigene0000181;Unigene0052310;Unigene0012804;Unigene0011699;Unigene0007041;Unigene0045845;Unigene0024329;Unigene0020348;Unigene0014881;Unigene0016561;Unigene0005089;Unigene0044577;Unigene0015214;Unigene0013338;Unigene0005078;Unigene0016795;Unigene0002175;Unigene0001732;Unigene0008109;Unigene0014208;Unigene0019350;Unigene0001800;Unigene00…
GO:0006164	purine nucleotide biosynthetic process	38	123	0.0211355618837616	0.999999999998632	Unigene0014209;Unigene0051930;Unigene0047917;Unigene0000181;Unigene0052310;Unigene0012804;Unigene0011699;Unigene0007041;Unigene0045845;Unigene0024329;Unigene0020348;Unigene0014881;Unigene0016561;Unigene0005089;Unigene0044577;Unigene0015214;Unigene0013338;Unigene0005078;Unigene0002175;Unigene0001732;Unigene0008109;Unigene0014208;Unigene0019350;Unigene0001800;Unigene0045925;Unigene0001961;Unigene00…
GO:0010051	xylem and phloem pattern formation	10	23	0.0212550011918563	0.999999999998632	Unigene0032716;Unigene0006046;Unigene0035729;Unigene0026812;Unigene0051560;Unigene0048432;Unigene0045947;Unigene0034385;Unigene0005831;Unigene0010869
GO:0010087	phloem or xylem histogenesis	9	20	0.0222886159114679	0.999999999998632	Unigene0046947;Unigene0018775;Unigene0031375;Unigene0019109;Unigene0004162;Unigene0018776;Unigene0050663;Unigene0047580;Unigene0011387
GO:0009165	nucleotide biosynthetic process	51	174	0.0240180750826242	0.999999999998632	Unigene0014209;Unigene0051930;Unigene0047917;Unigene0000181;Unigene0052310;Unigene0050364;Unigene0012804;Unigene0011699;Unigene0007041;Unigene0045845;Unigene0044319;Unigene0019520;Unigene0024329;Unigene0020348;Unigene0014881;Unigene0016561;Unigene0028933;Unigene0005089;Unigene0000633;Unigene0044577;Unigene0037592;Unigene0015214;Unigene0013338;Unigene0005078;Unigene0002175;Unigene0025317;Unigene00…
GO:0015672	monovalent inorganic cation transport	53	182	0.0245549943284332	0.999999999998632	Unigene0051546;Unigene0014209;Unigene0013908;Unigene0051930;Unigene0022389;Unigene0027952;Unigene0029555;Unigene0048748;Unigene0022388;Unigene0000181;Unigene0012804;Unigene0011699;Unigene0007250;Unigene0045845;Unigene0016589;Unigene0024329;Unigene0006886;Unigene0013906;Unigene0013330;Unigene0044577;Unigene0013337;Unigene0008325;Unigene0016069;Unigene0010557;Unigene0025257;Unigene0015214;Unigene00…
GO:0015849	organic acid transport	36	118	0.0293039485149395	0.999999999998632	Unigene0006883;Unigene0009359;Unigene0032716;Unigene0052506;Unigene0027952;Unigene0004998;Unigene0049423;Unigene0019165;Unigene0045374;Unigene0025436;Unigene0003191;Unigene0005198;Unigene0018166;Unigene0034041;Unigene0010466;Unigene0027860;Unigene0016658;Unigene0048669;Unigene0050855;Unigene0008325;Unigene0018970;Unigene0033590;Unigene0016966;Unigene0036460;Unigene0021315;Unigene0006818;Unigene00…
GO:0046942	carboxylic acid transport	36	118	0.0293039485149395	0.999999999998632	Unigene0006883;Unigene0009359;Unigene0032716;Unigene0052506;Unigene0027952;Unigene0004998;Unigene0049423;Unigene0019165;Unigene0045374;Unigene0025436;Unigene0003191;Unigene0005198;Unigene0018166;Unigene0034041;Unigene0010466;Unigene0027860;Unigene0016658;Unigene0048669;Unigene0050855;Unigene0008325;Unigene0018970;Unigene0033590;Unigene0016966;Unigene0036460;Unigene0021315;Unigene0006818;Unigene00…
GO:0044765	single-organism transport	313	1261	0.0300520983782285	0.999999999998632	Unigene0016511;Unigene0047528;Unigene0051546;Unigene0006883;Unigene0009359;Unigene0014209;Unigene0020337;Unigene0013908;Unigene0051930;Unigene0032716;Unigene0009588;Unigene0026439;Unigene0018773;Unigene0022389;Unigene0052506;Unigene0027952;Unigene0002557;Unigene0024429;Unigene0029555;Unigene0014222;Unigene0004998;Unigene0005938;Unigene0005158;Unigene0048748;Unigene0026043;Unigene0022730;Unigene00…
GO:0019318	hexose metabolic process	38	127	0.0344080340124926	0.999999999998632	Unigene0034598;Unigene0040571;Unigene0005183;Unigene0050364;Unigene0003191;Unigene0018826;Unigene0049768;Unigene0046314;Unigene0015154;Unigene0043907;Unigene0021866;Unigene0032366;Unigene0014306;Unigene0040574;Unigene0050277;Unigene0009965;Unigene0014307;Unigene0045703;Unigene0007318;Unigene0009600;Unigene0049463;Unigene0042061;Unigene0004627;Unigene0033808;Unigene0009618;Unigene0006854;Unigene00…
GO:0015696	ammonium transport	7	15	0.0345610309300845	0.999999999998632	Unigene0051546;Unigene0006886;Unigene0008325;Unigene0016069;Unigene0010557;Unigene0051545;Unigene0009791
GO:1902600	hydrogen ion transmembrane transport	25	78	0.0355762461957365	0.999999999998632	Unigene0013908;Unigene0051930;Unigene0000181;Unigene0012804;Unigene0011699;Unigene0045845;Unigene0024329;Unigene0013906;Unigene0044577;Unigene0013337;Unigene0025257;Unigene0015214;Unigene0013338;Unigene0005078;Unigene0002175;Unigene0008109;Unigene0012546;Unigene0019350;Unigene0001961;Unigene0041475;Unigene0011700;Unigene0019230;Unigene0012805;Unigene0006829;Unigene0051321
GO:1902578	single-organism localization	315	1276	0.0380298259561382	0.999999999998632	Unigene0016511;Unigene0047528;Unigene0051546;Unigene0006883;Unigene0009359;Unigene0014209;Unigene0020337;Unigene0013908;Unigene0051930;Unigene0032716;Unigene0009588;Unigene0026439;Unigene0018773;Unigene0022389;Unigene0052506;Unigene0027952;Unigene0002557;Unigene0024429;Unigene0029555;Unigene0014222;Unigene0004998;Unigene0010770;Unigene0005938;Unigene0005158;Unigene0048748;Unigene0026043;Unigene00…
GO:0009751	response to salicylic acid	3	4	0.0385714994138189	0.999999999998632	Unigene0010539;Unigene0043679;Unigene0022904
GO:0030002	cellular anion homeostasis	3	4	0.0385714994138189	0.999999999998632	Unigene0025596;Unigene0019424;Unigene0018563
GO:0043900	regulation of multi-organism process	3	4	0.0385714994138189	0.999999999998632	Unigene0011780;Unigene0024334;Unigene0005009
GO:0072502	cellular trivalent inorganic anion homeostasis	3	4	0.0385714994138189	0.999999999998632	Unigene0025596;Unigene0019424;Unigene0018563
GO:0009808	lignin metabolic process	10	25	0.0390507856007159	0.999999999998632	Unigene0017515;Unigene0002065;Unigene0025038;Unigene0006375;Unigene0032042;Unigene0020077;Unigene0041566;Unigene0013458;Unigene0025970;Unigene0019528
GO:0030198	extracellular matrix organization	14	39	0.0418608110120054	0.999999999998632	Unigene0026043;Unigene0028544;Unigene0031930;Unigene0025585;Unigene0051573;Unigene0037676;Unigene0027263;Unigene0018061;Unigene0012225;Unigene0007100;Unigene0032760;Unigene0003302;Unigene0003282;Unigene0006283
GO:0043062	extracellular structure organization	14	39	0.0418608110120054	0.999999999998632	Unigene0026043;Unigene0028544;Unigene0031930;Unigene0025585;Unigene0051573;Unigene0037676;Unigene0027263;Unigene0018061;Unigene0012225;Unigene0007100;Unigene0032760;Unigene0003302;Unigene0003282;Unigene0006283
GO:0008272	sulfate transport	9	22	0.0426468072319851	0.999999999998632	Unigene0004413;Unigene0005699;Unigene0023645;Unigene0029740;Unigene0043312;Unigene0035505;Unigene0016682;Unigene0037796;Unigene0016681
GO:0009664	plant-type cell wall organization	11	29	0.0459691777100565	0.999999999998632	Unigene0015581;Unigene0040292;Unigene0015580;Unigene0016053;Unigene0006951;Unigene0023097;Unigene0042061;Unigene0046347;Unigene0020795;Unigene0000836;Unigene0006397
GO:0006816	calcium ion transport	13	36	0.0466918965091701	0.999999999998632	Unigene0004634;Unigene0016589;Unigene0040115;Unigene0040063;Unigene0023598;Unigene0026633;Unigene0009478;Unigene0012176;Unigene0004396;Unigene0016590;Unigene0004850;Unigene0017698;Unigene0040113
GO:0009201	ribonucleoside triphosphate biosynthetic process	26	84	0.0488810561649713	0.999999999998632	Unigene0051930;Unigene0047917;Unigene0000181;Unigene0052310;Unigene0050364;Unigene0012804;Unigene0011699;Unigene0045845;Unigene0024329;Unigene0044577;Unigene0015214;Unigene0005078;Unigene0002175;Unigene0008109;Unigene0019350;Unigene0045925;Unigene0001961;Unigene0041475;Unigene0030897;Unigene0050363;Unigene0011700;Unigene0052243;Unigene0012772;Unigene0012805;Unigene0006829;Unigene0051321
GO:0042546	cell wall biogenesis	16	47	0.0496735217434147	0.999999999998632	Unigene0022182;Unigene0027511;Unigene0006375;Unigene0023418;Unigene0023752;Unigene0051573;Unigene0012497;Unigene0016554;Unigene0019220;Unigene0022684;Unigene0013594;Unigene0015780;Unigene0003302;Unigene0020795;Unigene0028559;Unigene0010473
GO:0015992	proton transport	42	146	0.0497486447792559	0.999999999998632	Unigene0014209;Unigene0013908;Unigene0051930;Unigene0022389;Unigene0048748;Unigene0022388;Unigene0000181;Unigene0012804;Unigene0011699;Unigene0007250;Unigene0045845;Unigene0024329;Unigene0013906;Unigene0013330;Unigene0044577;Unigene0013337;Unigene0025257;Unigene0015214;Unigene0013338;Unigene0005078;Unigene0002175;Unigene0001732;Unigene0008109;Unigene0020970;Unigene0012546;Unigene0019350;Unigene00…
GO:0006020	inositol metabolic process	4	7	0.0508539007021845	0.999999999998632	Unigene0018322;Unigene0005431;Unigene0041878;Unigene0017441
GO:0010413	glucuronoxylan metabolic process	4	7	0.0508539007021845	0.999999999998632	Unigene0023418;Unigene0017466;Unigene0015780;Unigene0028559
GO:0015766	disaccharide transport	4	7	0.0508539007021845	0.999999999998632	Unigene0005938;Unigene0018166;Unigene0010539;Unigene0018167
GO:0015772	oligosaccharide transport	4	7	0.0508539007021845	0.999999999998632	Unigene0005938;Unigene0018166;Unigene0010539;Unigene0018167
GO:0072348	sulfur compound transport	10	26	0.0509531055772433	0.999999999998632	Unigene0004413;Unigene0005699;Unigene0023645;Unigene0029740;Unigene0043312;Unigene0035505;Unigene0016682;Unigene0049964;Unigene0037796;Unigene0016681
GO:0016138	glycoside biosynthetic process	2	2	0.0512990171489177	0.999999999998632	Unigene0024542;Unigene0027001
GO:0055090	acylglycerol homeostasis	2	2	0.0512990171489177	0.999999999998632	Unigene0031336;Unigene0031335
GO:0080154	regulation of fertilization	2	2	0.0512990171489177	0.999999999998632	Unigene0011780;Unigene0005009
GO:0042545	cell wall modification	6	13	0.0524833082455548	0.999999999998632	Unigene0004015;Unigene0012296;Unigene0019058;Unigene0017466;Unigene0047546;Unigene0006397
GO:0006865	amino acid transport	20	62	0.0525969538146028	0.999999999998632	Unigene0006883;Unigene0052506;Unigene0027952;Unigene0004998;Unigene0049423;Unigene0045374;Unigene0003191;Unigene0034041;Unigene0016658;Unigene0033590;Unigene0036460;Unigene0021315;Unigene0006818;Unigene0016489;Unigene0028835;Unigene0025292;Unigene0006636;Unigene0014028;Unigene0047512;Unigene0049424
GO:0007129	synapsis	5	10	0.0535976739036025	0.999999999998632	Unigene0031698;Unigene0006952;Unigene0005061;Unigene0025037;Unigene0030567
GO:0005996	monosaccharide metabolic process	44	155	0.0554165411502757	0.999999999998632	Unigene0034598;Unigene0040571;Unigene0005183;Unigene0050364;Unigene0003191;Unigene0018826;Unigene0049768;Unigene0046314;Unigene0015154;Unigene0043907;Unigene0021866;Unigene0032366;Unigene0014306;Unigene0020194;Unigene0040574;Unigene0009728;Unigene0050277;Unigene0009965;Unigene0014307;Unigene0045703;Unigene0007318;Unigene0009600;Unigene0049463;Unigene0042061;Unigene0051783;Unigene0004627;Unigene00…
GO:0009199	ribonucleoside triphosphate metabolic process	26	85	0.0557456142070111	0.999999999998632	Unigene0051930;Unigene0047917;Unigene0000181;Unigene0052310;Unigene0050364;Unigene0012804;Unigene0011699;Unigene0045845;Unigene0024329;Unigene0044577;Unigene0015214;Unigene0005078;Unigene0002175;Unigene0008109;Unigene0019350;Unigene0045925;Unigene0001961;Unigene0041475;Unigene0030897;Unigene0050363;Unigene0011700;Unigene0052243;Unigene0012772;Unigene0012805;Unigene0006829;Unigene0051321
GO:1901293	nucleoside phosphate biosynthetic process	52	187	0.0563971256111795	0.999999999998632	Unigene0014209;Unigene0051930;Unigene0047917;Unigene0000181;Unigene0052310;Unigene0050364;Unigene0012804;Unigene0011699;Unigene0007041;Unigene0045845;Unigene0044319;Unigene0019520;Unigene0024329;Unigene0020348;Unigene0014881;Unigene0016561;Unigene0028933;Unigene0005089;Unigene0000633;Unigene0044577;Unigene0037592;Unigene0015214;Unigene0013338;Unigene0005078;Unigene0002175;Unigene0025317;Unigene00…
GO:0015988	energy coupled proton transmembrane transport, against electrochemical gradient	23	74	0.0587234809803691	0.999999999998632	Unigene0013908;Unigene0000181;Unigene0012804;Unigene0011699;Unigene0045845;Unigene0024329;Unigene0013906;Unigene0044577;Unigene0013337;Unigene0025257;Unigene0015214;Unigene0013338;Unigene0005078;Unigene0002175;Unigene0008109;Unigene0012546;Unigene0019350;Unigene0001961;Unigene0041475;Unigene0011700;Unigene0019230;Unigene0012805;Unigene0051321
GO:0098542	defense response to other organism	29	97	0.0592889155375161	0.999999999998632	Unigene0022332;Unigene0021571;Unigene0025971;Unigene0025023;Unigene0024508;Unigene0037619;Unigene0024803;Unigene0041969;Unigene0052626;Unigene0018826;Unigene0018957;Unigene0045187;Unigene0023947;Unigene0027613;Unigene0050277;Unigene0043679;Unigene0012732;Unigene0022904;Unigene0016084;Unigene0004627;Unigene0011564;Unigene0003153;Unigene0052842;Unigene0011565;Unigene0031161;Unigene0032717;Unigene00…
GO:0098655	cation transmembrane transport	29	97	0.0592889155375161	0.999999999998632	Unigene0013908;Unigene0051930;Unigene0029555;Unigene0000181;Unigene0012804;Unigene0011699;Unigene0045845;Unigene0016589;Unigene0024329;Unigene0011326;Unigene0013906;Unigene0044577;Unigene0013337;Unigene0025257;Unigene0015214;Unigene0013338;Unigene0005078;Unigene0002175;Unigene0008109;Unigene0012546;Unigene0019350;Unigene0001961;Unigene0041475;Unigene0016590;Unigene0011700;Unigene0019230;Unigene00…
GO:0098660	inorganic ion transmembrane transport	29	97	0.0592889155375161	0.999999999998632	Unigene0013908;Unigene0051930;Unigene0029555;Unigene0000181;Unigene0012804;Unigene0011699;Unigene0045845;Unigene0016589;Unigene0024329;Unigene0011326;Unigene0013906;Unigene0044577;Unigene0013337;Unigene0025257;Unigene0015214;Unigene0013338;Unigene0005078;Unigene0002175;Unigene0008109;Unigene0012546;Unigene0019350;Unigene0001961;Unigene0041475;Unigene0016590;Unigene0011700;Unigene0019230;Unigene00…
GO:0098662	inorganic cation transmembrane transport	29	97	0.0592889155375161	0.999999999998632	Unigene0013908;Unigene0051930;Unigene0029555;Unigene0000181;Unigene0012804;Unigene0011699;Unigene0045845;Unigene0016589;Unigene0024329;Unigene0011326;Unigene0013906;Unigene0044577;Unigene0013337;Unigene0025257;Unigene0015214;Unigene0013338;Unigene0005078;Unigene0002175;Unigene0008109;Unigene0012546;Unigene0019350;Unigene0001961;Unigene0041475;Unigene0016590;Unigene0011700;Unigene0019230;Unigene00…
GO:1901137	carbohydrate derivative biosynthetic process	58	212	0.0608172391477762	0.999999999998632	Unigene0014209;Unigene0016602;Unigene0051930;Unigene0047917;Unigene0000181;Unigene0052310;Unigene0036204;Unigene0015352;Unigene0050364;Unigene0012804;Unigene0025196;Unigene0011699;Unigene0007041;Unigene0045845;Unigene0040733;Unigene0024329;Unigene0025195;Unigene0020348;Unigene0014881;Unigene0016561;Unigene0033891;Unigene0005089;Unigene0004636;Unigene0044577;Unigene0015214;Unigene0013338;Unigene00…
GO:0006754	ATP biosynthetic process	20	63	0.0612160059507342	0.999999999998632	Unigene0051930;Unigene0047917;Unigene0000181;Unigene0012804;Unigene0011699;Unigene0045845;Unigene0024329;Unigene0044577;Unigene0015214;Unigene0005078;Unigene0002175;Unigene0008109;Unigene0019350;Unigene0001961;Unigene0041475;Unigene0011700;Unigene0012772;Unigene0012805;Unigene0006829;Unigene0051321
GO:0009145	purine nucleoside triphosphate biosynthetic process	20	63	0.0612160059507342	0.999999999998632	Unigene0051930;Unigene0047917;Unigene0000181;Unigene0012804;Unigene0011699;Unigene0045845;Unigene0024329;Unigene0044577;Unigene0015214;Unigene0005078;Unigene0002175;Unigene0008109;Unigene0019350;Unigene0001961;Unigene0041475;Unigene0011700;Unigene0012772;Unigene0012805;Unigene0006829;Unigene0051321
GO:0009206	purine ribonucleoside triphosphate biosynthetic process	20	63	0.0612160059507342	0.999999999998632	Unigene0051930;Unigene0047917;Unigene0000181;Unigene0012804;Unigene0011699;Unigene0045845;Unigene0024329;Unigene0044577;Unigene0015214;Unigene0005078;Unigene0002175;Unigene0008109;Unigene0019350;Unigene0001961;Unigene0041475;Unigene0011700;Unigene0012772;Unigene0012805;Unigene0006829;Unigene0051321
GO:0055081	anion homeostasis	8	20	0.0622765465108616	0.999999999998632	Unigene0052506;Unigene0025596;Unigene0031336;Unigene0019424;Unigene0018563;Unigene0011323;Unigene0031335;Unigene0017381
GO:0009142	nucleoside triphosphate biosynthetic process	26	86	0.0632721940283744	0.999999999998632	Unigene0051930;Unigene0047917;Unigene0000181;Unigene0052310;Unigene0050364;Unigene0012804;Unigene0011699;Unigene0045845;Unigene0024329;Unigene0044577;Unigene0015214;Unigene0005078;Unigene0002175;Unigene0008109;Unigene0019350;Unigene0045925;Unigene0001961;Unigene0041475;Unigene0030897;Unigene0050363;Unigene0011700;Unigene0052243;Unigene0012772;Unigene0012805;Unigene0006829;Unigene0051321
GO:0000097	sulfur amino acid biosynthetic process	15	45	0.0665646699152461	0.999999999998632	Unigene0044582;Unigene0010844;Unigene0039458;Unigene0010845;Unigene0005813;Unigene0043907;Unigene0048242;Unigene0010847;Unigene0049463;Unigene0005155;Unigene0009618;Unigene0023232;Unigene0009406;Unigene0014513;Unigene0010846
GO:0051707	response to other organism	124	485	0.0675369447207883	0.999999999998632	Unigene0050041;Unigene0016511;Unigene0022332;Unigene0044091;Unigene0008764;Unigene0032716;Unigene0030104;Unigene0002870;Unigene0021571;Unigene0001832;Unigene0025971;Unigene0050708;Unigene0006046;Unigene0005169;Unigene0004347;Unigene0042910;Unigene0030103;Unigene0028507;Unigene0025023;Unigene0027511;Unigene0024508;Unigene0037619;Unigene0036788;Unigene0045007;Unigene0024803;Unigene0032599;Unigene00…
GO:0044723	single-organism carbohydrate metabolic process	83	316	0.0706166390032869	0.999999999998632	Unigene0029327;Unigene0034598;Unigene0016602;Unigene0025596;Unigene0034154;Unigene0026026;Unigene0015352;Unigene0034178;Unigene0040571;Unigene0005183;Unigene0050364;Unigene0025196;Unigene0018322;Unigene0023727;Unigene0003191;Unigene0005431;Unigene0040733;Unigene0038600;Unigene0018826;Unigene0049768;Unigene0025195;Unigene0034153;Unigene0033891;Unigene0046314;Unigene0041878;Unigene0015154;Unigene00…
GO:0009144	purine nucleoside triphosphate metabolic process	20	64	0.0707664597110145	0.999999999998632	Unigene0051930;Unigene0047917;Unigene0000181;Unigene0012804;Unigene0011699;Unigene0045845;Unigene0024329;Unigene0044577;Unigene0015214;Unigene0005078;Unigene0002175;Unigene0008109;Unigene0019350;Unigene0001961;Unigene0041475;Unigene0011700;Unigene0012772;Unigene0012805;Unigene0006829;Unigene0051321
GO:0009205	purine ribonucleoside triphosphate metabolic process	20	64	0.0707664597110145	0.999999999998632	Unigene0051930;Unigene0047917;Unigene0000181;Unigene0012804;Unigene0011699;Unigene0045845;Unigene0024329;Unigene0044577;Unigene0015214;Unigene0005078;Unigene0002175;Unigene0008109;Unigene0019350;Unigene0001961;Unigene0041475;Unigene0011700;Unigene0012772;Unigene0012805;Unigene0006829;Unigene0051321
GO:0046034	ATP metabolic process	20	64	0.0707664597110145	0.999999999998632	Unigene0051930;Unigene0047917;Unigene0000181;Unigene0012804;Unigene0011699;Unigene0045845;Unigene0024329;Unigene0044577;Unigene0015214;Unigene0005078;Unigene0002175;Unigene0008109;Unigene0019350;Unigene0001961;Unigene0041475;Unigene0011700;Unigene0012772;Unigene0012805;Unigene0006829;Unigene0051321
GO:0006730	one-carbon metabolic process	6	14	0.0747400422591639	0.999999999998632	Unigene0010738;Unigene0013617;Unigene0012926;Unigene0000764;Unigene0016977;Unigene0010736
GO:0009636	response to toxic substance	6	14	0.0747400422591639	0.999999999998632	Unigene0050392;Unigene0047349;Unigene0009637;Unigene0007222;Unigene0015775;Unigene0015774
GO:0009806	lignan metabolic process	3	5	0.0802805905853008	0.999999999998632	Unigene0013708;Unigene0008984;Unigene0020620
GO:0009807	lignan biosynthetic process	3	5	0.0802805905853008	0.999999999998632	Unigene0013708;Unigene0008984;Unigene0020620
GO:0015840	urea transport	3	5	0.0802805905853008	0.999999999998632	Unigene0016511;Unigene0004125;Unigene0038665
GO:0008643	carbohydrate transport	8	21	0.0813163305836305	0.999999999998632	Unigene0005938;Unigene0027803;Unigene0025023;Unigene0018166;Unigene0010539;Unigene0018167;Unigene0038665;Unigene0033909
GO:0042451	purine nucleoside biosynthetic process	21	69	0.0832591273587251	0.999999999998632	Unigene0051930;Unigene0047917;Unigene0000181;Unigene0012804;Unigene0011699;Unigene0045845;Unigene0024329;Unigene0044577;Unigene0015214;Unigene0005078;Unigene0002175;Unigene0008109;Unigene0019350;Unigene0001961;Unigene0041475;Unigene0009618;Unigene0011700;Unigene0012772;Unigene0012805;Unigene0006829;Unigene0051321
GO:0046129	purine ribonucleoside biosynthetic process	21	69	0.0832591273587251	0.999999999998632	Unigene0051930;Unigene0047917;Unigene0000181;Unigene0012804;Unigene0011699;Unigene0045845;Unigene0024329;Unigene0044577;Unigene0015214;Unigene0005078;Unigene0002175;Unigene0008109;Unigene0019350;Unigene0001961;Unigene0041475;Unigene0009618;Unigene0011700;Unigene0012772;Unigene0012805;Unigene0006829;Unigene0051321
GO:0010065	primary meristem tissue development	4	8	0.0838224608655991	0.999999999998632	Unigene0031375;Unigene0004162;Unigene0034385;Unigene0052040
GO:0048508	embryonic meristem development	4	8	0.0838224608655991	0.999999999998632	Unigene0031375;Unigene0004162;Unigene0034385;Unigene0052040
GO:0048731	system development	140	557	0.0854622794111567	0.999999999998632	Unigene0020911;Unigene0042332;Unigene0032716;Unigene0011780;Unigene0030104;Unigene0027754;Unigene0012377;Unigene0033532;Unigene0006046;Unigene0035729;Unigene0013798;Unigene0019165;Unigene0010064;Unigene0045374;Unigene0044079;Unigene0052325;Unigene0035490;Unigene0014660;Unigene0020213;Unigene0006144;Unigene0024708;Unigene0040115;Unigene0020868;Unigene0041969;Unigene0016192;Unigene0014837;Unigene00…
GO:0009607	response to biotic stimulus	124	490	0.0859860367673757	0.999999999998632	Unigene0050041;Unigene0016511;Unigene0022332;Unigene0044091;Unigene0008764;Unigene0032716;Unigene0030104;Unigene0002870;Unigene0021571;Unigene0001832;Unigene0025971;Unigene0050708;Unigene0006046;Unigene0005169;Unigene0004347;Unigene0042910;Unigene0030103;Unigene0028507;Unigene0025023;Unigene0027511;Unigene0024508;Unigene0037619;Unigene0036788;Unigene0045007;Unigene0024803;Unigene0032599;Unigene00…
GO:0043207	response to external biotic stimulus	124	490	0.0859860367673757	0.999999999998632	Unigene0050041;Unigene0016511;Unigene0022332;Unigene0044091;Unigene0008764;Unigene0032716;Unigene0030104;Unigene0002870;Unigene0021571;Unigene0001832;Unigene0025971;Unigene0050708;Unigene0006046;Unigene0005169;Unigene0004347;Unigene0042910;Unigene0030103;Unigene0028507;Unigene0025023;Unigene0027511;Unigene0024508;Unigene0037619;Unigene0036788;Unigene0045007;Unigene0024803;Unigene0032599;Unigene00…
GO:0009141	nucleoside triphosphate metabolic process	26	89	0.0900446548517948	0.999999999998632	Unigene0051930;Unigene0047917;Unigene0000181;Unigene0052310;Unigene0050364;Unigene0012804;Unigene0011699;Unigene0045845;Unigene0024329;Unigene0044577;Unigene0015214;Unigene0005078;Unigene0002175;Unigene0008109;Unigene0019350;Unigene0045925;Unigene0001961;Unigene0041475;Unigene0030897;Unigene0050363;Unigene0011700;Unigene0052243;Unigene0012772;Unigene0012805;Unigene0006829;Unigene0051321
GO:1901659	glycosyl compound biosynthetic process	30	105	0.0928355633804232	0.999999999998632	Unigene0051930;Unigene0047917;Unigene0000181;Unigene0036204;Unigene0050364;Unigene0012804;Unigene0011699;Unigene0045845;Unigene0024329;Unigene0044577;Unigene0015214;Unigene0005078;Unigene0002175;Unigene0008109;Unigene0019350;Unigene0007318;Unigene0045798;Unigene0001961;Unigene0041475;Unigene0030897;Unigene0009618;Unigene0050363;Unigene0011700;Unigene0024542;Unigene0012772;Unigene0012805;Unigene00…
GO:0055114	oxidation-reduction process	54	202	0.0965646627843514	0.999999999998632	Unigene0050389;Unigene0009821;Unigene0002870;Unigene0049416;Unigene0039192;Unigene0030674;Unigene0028256;Unigene0016062;Unigene0044616;Unigene0008288;Unigene0051758;Unigene0012035;Unigene0004632;Unigene0045007;Unigene0009339;Unigene0048649;Unigene0005711;Unigene0000830;Unigene0007914;Unigene0014410;Unigene0015813;Unigene0048972;Unigene0023174;Unigene0039224;Unigene0042410;Unigene0008654;Unigene00…
GO:0009163	nucleoside biosynthetic process	24	82	0.0986084109474858	0.999999999998632	Unigene0051930;Unigene0047917;Unigene0000181;Unigene0050364;Unigene0012804;Unigene0011699;Unigene0045845;Unigene0024329;Unigene0044577;Unigene0015214;Unigene0005078;Unigene0002175;Unigene0008109;Unigene0019350;Unigene0001961;Unigene0041475;Unigene0030897;Unigene0009618;Unigene0050363;Unigene0011700;Unigene0012772;Unigene0012805;Unigene0006829;Unigene0051321
GO:0042455	ribonucleoside biosynthetic process	24	82	0.0986084109474858	0.999999999998632	Unigene0051930;Unigene0047917;Unigene0000181;Unigene0050364;Unigene0012804;Unigene0011699;Unigene0045845;Unigene0024329;Unigene0044577;Unigene0015214;Unigene0005078;Unigene0002175;Unigene0008109;Unigene0019350;Unigene0001961;Unigene0041475;Unigene0030897;Unigene0009618;Unigene0050363;Unigene0011700;Unigene0012772;Unigene0012805;Unigene0006829;Unigene0051321
GO:0006818	hydrogen transport	49	182	0.0990615381502618	0.999999999998632	Unigene0014209;Unigene0013908;Unigene0051930;Unigene0022389;Unigene0048748;Unigene0022388;Unigene0013629;Unigene0000181;Unigene0012804;Unigene0011246;Unigene0011699;Unigene0007250;Unigene0045845;Unigene0024329;Unigene0013906;Unigene0013330;Unigene0048669;Unigene0044577;Unigene0050855;Unigene0026966;Unigene0013337;Unigene0025257;Unigene0015214;Unigene0013338;Unigene0005078;Unigene0002175;Unigene00…
GO:0019751	polyol metabolic process	13	40	0.0997445153460098	0.999999999998632	Unigene0025596;Unigene0004015;Unigene0018322;Unigene0005431;Unigene0005359;Unigene0041878;Unigene0016401;Unigene0012296;Unigene0002523;Unigene0022952;Unigene0034385;Unigene0017441;Unigene0047546
GO:0045132	meiotic chromosome segregation	6	15	0.101526049811884	0.999999999998632	Unigene0031698;Unigene0006952;Unigene0005061;Unigene0025037;Unigene0030567;Unigene0004684
GO:0034614	cellular response to reactive oxygen species	8	22	0.103413201070285	0.999999999998632	Unigene0051032;Unigene0010963;Unigene0052447;Unigene0027860;Unigene0022904;Unigene0044744;Unigene0014513;Unigene0015151
GO:0006812	cation transport	106	419	0.105817906913828	0.999999999998632	Unigene0051546;Unigene0014209;Unigene0013908;Unigene0051930;Unigene0026439;Unigene0022389;Unigene0027952;Unigene0024429;Unigene0029555;Unigene0005158;Unigene0048748;Unigene0022730;Unigene0022388;Unigene0049857;Unigene0020125;Unigene0008354;Unigene0017061;Unigene0017783;Unigene0019165;Unigene0000181;Unigene0004634;Unigene0007607;Unigene0012804;Unigene0010105;Unigene0011699;Unigene0007250;Unigene00…
GO:0044710	single-organism metabolic process	949	4066	0.111695306584475	0.999999999998632	Unigene0000541;Unigene0029327;Unigene0022831;Unigene0029657;Unigene0003664;Unigene0006360;Unigene0037186;Unigene0027670;Unigene0050389;Unigene0005673;Unigene0052452;Unigene0014209;Unigene0034598;Unigene0016602;Unigene0016157;Unigene0030121;Unigene0013908;Unigene0051930;Unigene0035523;Unigene0005729;Unigene0013902;Unigene0009821;Unigene0044723;Unigene0010315;Unigene0031673;Unigene0047917;Unigene00…
GO:0006414	translational elongation	5	12	0.112986636942028	0.999999999998632	Unigene0046947;Unigene0018775;Unigene0018776;Unigene0001518;Unigene0011387
GO:0044036	cell wall macromolecule metabolic process	19	64	0.117235506648533	0.999999999998632	Unigene0048168;Unigene0019165;Unigene0004836;Unigene0052585;Unigene0044391;Unigene0023418;Unigene0013521;Unigene0016966;Unigene0024219;Unigene0022780;Unigene0016554;Unigene0017466;Unigene0023016;Unigene0020871;Unigene0031390;Unigene0015780;Unigene0020795;Unigene0026034;Unigene0028559
GO:0009617	response to bacterium	55	209	0.117771777102862	0.999999999998632	Unigene0016511;Unigene0030104;Unigene0006046;Unigene0027511;Unigene0024508;Unigene0045007;Unigene0040733;Unigene0052626;Unigene0002636;Unigene0014837;Unigene0010963;Unigene0014836;Unigene0046947;Unigene0018775;Unigene0048005;Unigene0042262;Unigene0018833;Unigene0020359;Unigene0024334;Unigene0043907;Unigene0023947;Unigene0010821;Unigene0020389;Unigene0027613;Unigene0002233;Unigene0005581;Unigene00…
GO:0050832	defense response to fungus	10	30	0.120939867706486	0.999999999998632	Unigene0022332;Unigene0024508;Unigene0037619;Unigene0041969;Unigene0052626;Unigene0018826;Unigene0050277;Unigene0012732;Unigene0052842;Unigene0024534
GO:0006928	movement of cell or subcellular component	4	9	0.12463142574211	0.999999999998632	Unigene0016401;Unigene0006951;Unigene0012945;Unigene0031458
GO:0034599	cellular response to oxidative stress	8	23	0.128487610951239	0.999999999998632	Unigene0051032;Unigene0010963;Unigene0052447;Unigene0027860;Unigene0022904;Unigene0044744;Unigene0014513;Unigene0015151
GO:0006805	xenobiotic metabolic process	2	3	0.130667717065882	0.999999999998632	Unigene0020514;Unigene0039168
GO:0006808	regulation of nitrogen utilization	2	3	0.130667717065882	0.999999999998632	Unigene0013798;Unigene0013797
GO:0006842	tricarboxylic acid transport	2	3	0.130667717065882	0.999999999998632	Unigene0027860;Unigene0044578
GO:0006898	receptor-mediated endocytosis	2	3	0.130667717065882	0.999999999998632	Unigene0001808;Unigene0034430
GO:0009078	pyruvate family amino acid metabolic process	2	3	0.130667717065882	0.999999999998632	Unigene0013902;Unigene0016062
GO:0009410	response to xenobiotic stimulus	2	3	0.130667717065882	0.999999999998632	Unigene0020514;Unigene0039168
GO:0009753	response to jasmonic acid	2	3	0.130667717065882	0.999999999998632	Unigene0016952;Unigene0047606
GO:0010162	seed dormancy process	2	3	0.130667717065882	0.999999999998632	Unigene0004885;Unigene0004571
GO:0010257	NADH dehydrogenase complex assembly	2	3	0.130667717065882	0.999999999998632	Unigene0045298;Unigene0024534
GO:0010286	heat acclimation	2	3	0.130667717065882	0.999999999998632	Unigene0045261;Unigene0048752
GO:0010431	seed maturation	2	3	0.130667717065882	0.999999999998632	Unigene0004885;Unigene0004571
GO:0021700	developmental maturation	2	3	0.130667717065882	0.999999999998632	Unigene0004885;Unigene0004571
GO:0022611	dormancy process	2	3	0.130667717065882	0.999999999998632	Unigene0004885;Unigene0004571
GO:0043692	monoterpene metabolic process	2	3	0.130667717065882	0.999999999998632	Unigene0022819;Unigene0026572
GO:0071466	cellular response to xenobiotic stimulus	2	3	0.130667717065882	0.999999999998632	Unigene0020514;Unigene0039168
GO:0071900	regulation of protein serine/threonine kinase activity	2	3	0.130667717065882	0.999999999998632	Unigene0047897;Unigene0046981
GO:0010383	cell wall polysaccharide metabolic process	6	16	0.132611081217489	0.999999999998632	Unigene0004836;Unigene0023418;Unigene0016554;Unigene0017466;Unigene0015780;Unigene0028559
GO:0010410	hemicellulose metabolic process	6	16	0.132611081217489	0.999999999998632	Unigene0004836;Unigene0023418;Unigene0016554;Unigene0017466;Unigene0015780;Unigene0028559
GO:0019755	one-carbon compound transport	3	6	0.134058311746163	0.999999999998632	Unigene0016511;Unigene0004125;Unigene0038665
GO:0072506	trivalent inorganic anion homeostasis	3	6	0.134058311746163	0.999999999998632	Unigene0025596;Unigene0019424;Unigene0018563
GO:1901657	glycosyl compound metabolic process	37	138	0.142541315324605	0.999999999998632	Unigene0051930;Unigene0047917;Unigene0001832;Unigene0000181;Unigene0036204;Unigene0050364;Unigene0012804;Unigene0011699;Unigene0045845;Unigene0024329;Unigene0052626;Unigene0044577;Unigene0022725;Unigene0015894;Unigene0015214;Unigene0005078;Unigene0002175;Unigene0008109;Unigene0019350;Unigene0007318;Unigene0045798;Unigene0001961;Unigene0041475;Unigene0030897;Unigene0009618;Unigene0050363;Unigene00…
GO:0000096	sulfur amino acid metabolic process	16	54	0.144040869873997	0.999999999998632	Unigene0044582;Unigene0010844;Unigene0039458;Unigene0010845;Unigene0005813;Unigene0043907;Unigene0048242;Unigene0027971;Unigene0010847;Unigene0049463;Unigene0005155;Unigene0009618;Unigene0023232;Unigene0009406;Unigene0014513;Unigene0010846
GO:0006457	protein folding	7	20	0.146394644909663	0.999999999998632	Unigene0017853;Unigene0017907;Unigene0049970;Unigene0019734;Unigene0007373;Unigene0031681;Unigene0017908
GO:0009723	response to ethylene	7	20	0.146394644909663	0.999999999998632	Unigene0010963;Unigene0021135;Unigene0052447;Unigene0027860;Unigene0045044;Unigene0014513;Unigene0015151
GO:0005976	polysaccharide metabolic process	63	246	0.149076690506718	0.999999999998632	Unigene0005261;Unigene0016602;Unigene0015730;Unigene0027968;Unigene0034154;Unigene0033711;Unigene0004836;Unigene0005557;Unigene0025196;Unigene0027511;Unigene0032272;Unigene0032687;Unigene0045397;Unigene0043676;Unigene0002636;Unigene0044391;Unigene0025195;Unigene0034153;Unigene0023418;Unigene0002304;Unigene0024753;Unigene0013521;Unigene0004636;Unigene0043675;Unigene0016588;Unigene0012796;Unigene00…
GO:0009168	purine ribonucleoside monophosphate biosynthetic process	21	74	0.149217136630667	0.999999999998632	Unigene0051930;Unigene0047917;Unigene0000181;Unigene0012804;Unigene0011699;Unigene0045845;Unigene0024329;Unigene0044577;Unigene0015214;Unigene0005078;Unigene0002175;Unigene0008109;Unigene0019350;Unigene0001961;Unigene0041475;Unigene0026393;Unigene0011700;Unigene0012772;Unigene0012805;Unigene0006829;Unigene0051321
GO:0070838	divalent metal ion transport	21	74	0.149217136630667	0.999999999998632	Unigene0022730;Unigene0004634;Unigene0016589;Unigene0040115;Unigene0020794;Unigene0040063;Unigene0051573;Unigene0023598;Unigene0025889;Unigene0026633;Unigene0009478;Unigene0017076;Unigene0012176;Unigene0004396;Unigene0016590;Unigene0031131;Unigene0004850;Unigene0017698;Unigene0032598;Unigene0024907;Unigene0040113
GO:0072511	divalent inorganic cation transport	21	74	0.149217136630667	0.999999999998632	Unigene0022730;Unigene0004634;Unigene0016589;Unigene0040115;Unigene0020794;Unigene0040063;Unigene0051573;Unigene0023598;Unigene0025889;Unigene0026633;Unigene0009478;Unigene0017076;Unigene0012176;Unigene0004396;Unigene0016590;Unigene0031131;Unigene0004850;Unigene0017698;Unigene0032598;Unigene0024907;Unigene0040113
GO:0009887	organ morphogenesis	22	78	0.149532759350976	0.999999999998632	Unigene0045374;Unigene0044079;Unigene0049815;Unigene0043907;Unigene0003478;Unigene0047845;Unigene0016795;Unigene0015571;Unigene0051560;Unigene0022684;Unigene0017593;Unigene0029214;Unigene0031052;Unigene0011757;Unigene0049044;Unigene0029379;Unigene0027831;Unigene0009406;Unigene0043685;Unigene0048843;Unigene0032543;Unigene0021119
GO:0046128	purine ribonucleoside metabolic process	23	82	0.149683263620608	0.999999999998632	Unigene0051930;Unigene0047917;Unigene0000181;Unigene0012804;Unigene0011699;Unigene0045845;Unigene0024329;Unigene0044577;Unigene0015894;Unigene0015214;Unigene0005078;Unigene0002175;Unigene0008109;Unigene0019350;Unigene0001961;Unigene0041475;Unigene0009618;Unigene0011700;Unigene0012772;Unigene0012805;Unigene0006829;Unigene0051321;Unigene0014513
GO:0006979	response to oxidative stress	35	131	0.15574298930545	0.999999999998632	Unigene0024498;Unigene0008622;Unigene0051435;Unigene0009174;Unigene0017907;Unigene0051032;Unigene0016192;Unigene0010963;Unigene0052447;Unigene0027860;Unigene0025232;Unigene0018833;Unigene0020389;Unigene0018452;Unigene0040039;Unigene0049970;Unigene0034959;Unigene0024628;Unigene0040926;Unigene0009779;Unigene0019424;Unigene0022904;Unigene0016084;Unigene0051783;Unigene0036307;Unigene0045261;Unigene00…
GO:0009813	flavonoid biosynthetic process	13	43	0.156688630449664	0.999999999998632	Unigene0022162;Unigene0025971;Unigene0025196;Unigene0025195;Unigene0001342;Unigene0004636;Unigene0028060;Unigene0016952;Unigene0047606;Unigene0004827;Unigene0005515;Unigene0027001;Unigene0020792
GO:0000302	response to reactive oxygen species	29	107	0.16127001072335	0.999999999998632	Unigene0024498;Unigene0008622;Unigene0051435;Unigene0009174;Unigene0017907;Unigene0051032;Unigene0010963;Unigene0052447;Unigene0027860;Unigene0018833;Unigene0020389;Unigene0018452;Unigene0040039;Unigene0049970;Unigene0034959;Unigene0024628;Unigene0040926;Unigene0019424;Unigene0022904;Unigene0016084;Unigene0051783;Unigene0036307;Unigene0045261;Unigene0018563;Unigene0030980;Unigene0020930;Unigene00…
GO:0009642	response to light intensity	26	95	0.16341076853577	0.999999999998632	Unigene0024498;Unigene0027754;Unigene0008622;Unigene0033532;Unigene0009174;Unigene0017907;Unigene0042250;Unigene0018037;Unigene0000083;Unigene0020389;Unigene0040618;Unigene0040039;Unigene0049970;Unigene0034959;Unigene0024628;Unigene0040926;Unigene0016084;Unigene0036307;Unigene0047585;Unigene0045261;Unigene0046069;Unigene0027752;Unigene0009406;Unigene0005515;Unigene0042241;Unigene0030491
GO:0010208	pollen wall assembly	9	28	0.163745856463774	0.999999999998632	Unigene0028544;Unigene0031930;Unigene0025585;Unigene0027263;Unigene0018061;Unigene0012225;Unigene0032760;Unigene0003282;Unigene0006283
GO:0085029	extracellular matrix assembly	9	28	0.163745856463774	0.999999999998632	Unigene0028544;Unigene0031930;Unigene0025585;Unigene0027263;Unigene0018061;Unigene0012225;Unigene0032760;Unigene0003282;Unigene0006283
GO:0042278	purine nucleoside metabolic process	23	83	0.164833129299593	0.999999999998632	Unigene0051930;Unigene0047917;Unigene0000181;Unigene0012804;Unigene0011699;Unigene0045845;Unigene0024329;Unigene0044577;Unigene0015894;Unigene0015214;Unigene0005078;Unigene0002175;Unigene0008109;Unigene0019350;Unigene0001961;Unigene0041475;Unigene0009618;Unigene0011700;Unigene0012772;Unigene0012805;Unigene0006829;Unigene0051321;Unigene0014513
GO:0009167	purine ribonucleoside monophosphate metabolic process	21	75	0.165195336602166	0.999999999998632	Unigene0051930;Unigene0047917;Unigene0000181;Unigene0012804;Unigene0011699;Unigene0045845;Unigene0024329;Unigene0044577;Unigene0015214;Unigene0005078;Unigene0002175;Unigene0008109;Unigene0019350;Unigene0001961;Unigene0041475;Unigene0026393;Unigene0011700;Unigene0012772;Unigene0012805;Unigene0006829;Unigene0051321
GO:0043647	inositol phosphate metabolic process	6	17	0.167591234675438	0.999999999998632	Unigene0004015;Unigene0005359;Unigene0012296;Unigene0002523;Unigene0034385;Unigene0047546
GO:0006415	translational termination	4	10	0.171987260301114	0.999999999998632	Unigene0046947;Unigene0018775;Unigene0018776;Unigene0011387
GO:0006772	thiamine metabolic process	4	10	0.171987260301114	0.999999999998632	Unigene0026291;Unigene0010614;Unigene0010613;Unigene0044413
GO:0010016	shoot system morphogenesis	4	10	0.171987260301114	0.999999999998632	Unigene0020911;Unigene0044079;Unigene0029214;Unigene0029379
GO:0080135	regulation of cellular response to stress	4	10	0.171987260301114	0.999999999998632	Unigene0014130;Unigene0014131;Unigene0014129;Unigene0046981
GO:1901700	response to oxygen-containing compound	77	308	0.176620491036592	0.999999999998632	Unigene0050096;Unigene0024498;Unigene0015730;Unigene0008622;Unigene0030103;Unigene0051435;Unigene0024244;Unigene0009174;Unigene0017907;Unigene0051032;Unigene0028449;Unigene0052626;Unigene0021104;Unigene0010963;Unigene0052447;Unigene0020361;Unigene0027860;Unigene0033216;Unigene0004571;Unigene0022663;Unigene0048005;Unigene0032870;Unigene0018833;Unigene0010539;Unigene0013034;Unigene0000315;Unigene00…
GO:0009127	purine nucleoside monophosphate biosynthetic process	21	76	0.182054458080421	0.999999999998632	Unigene0051930;Unigene0047917;Unigene0000181;Unigene0012804;Unigene0011699;Unigene0045845;Unigene0024329;Unigene0044577;Unigene0015214;Unigene0005078;Unigene0002175;Unigene0008109;Unigene0019350;Unigene0001961;Unigene0041475;Unigene0026393;Unigene0011700;Unigene0012772;Unigene0012805;Unigene0006829;Unigene0051321
GO:0008037	cell recognition	16	56	0.182327861299884	0.999999999998632	Unigene0049011;Unigene0010212;Unigene0013067;Unigene0006260;Unigene0010987;Unigene0005998;Unigene0043679;Unigene0010986;Unigene0022131;Unigene0024156;Unigene0051127;Unigene0042623;Unigene0008538;Unigene0013066;Unigene0024059;Unigene0011739
GO:0050896	response to stimulus	826	3558	0.182854207515411	0.999999999998632	Unigene0029327;Unigene0050041;Unigene0016511;Unigene0012570;Unigene0009594;Unigene0019972;Unigene0045792;Unigene0050389;Unigene0013348;Unigene0016718;Unigene0023708;Unigene0050986;Unigene0034598;Unigene0050096;Unigene0030121;Unigene0044446;Unigene0035523;Unigene0022332;Unigene0025767;Unigene0044091;Unigene0008764;Unigene0013902;Unigene0032716;Unigene0009821;Unigene0011868;Unigene0026049;Unigene00…
GO:0030243	cellulose metabolic process	18	64	0.182873643714464	0.999999999998632	Unigene0027968;Unigene0027511;Unigene0032272;Unigene0043676;Unigene0002636;Unigene0043675;Unigene0016588;Unigene0012796;Unigene0023097;Unigene0022684;Unigene0012793;Unigene0051783;Unigene0015222;Unigene0043677;Unigene0021204;Unigene0020795;Unigene0006242;Unigene0010473
GO:0022622	root system development	47	183	0.183970514063297	0.999999999998632	Unigene0032716;Unigene0027754;Unigene0033532;Unigene0006046;Unigene0035729;Unigene0013798;Unigene0040115;Unigene0010963;Unigene0042250;Unigene0012032;Unigene0048005;Unigene0018037;Unigene0017567;Unigene0003788;Unigene0022720;Unigene0018452;Unigene0047897;Unigene0037676;Unigene0027955;Unigene0031316;Unigene0018729;Unigene0015571;Unigene0051560;Unigene0048432;Unigene0022977;Unigene0022952;Unigene00…
GO:0044711	single-organism biosynthetic process	155	641	0.184134547780506	0.999999999998632	Unigene0014209;Unigene0016602;Unigene0051930;Unigene0047917;Unigene0044582;Unigene0023085;Unigene0010844;Unigene0022182;Unigene0002870;Unigene0050153;Unigene0022162;Unigene0025971;Unigene0034154;Unigene0050708;Unigene0004015;Unigene0027743;Unigene0000181;Unigene0052310;Unigene0036204;Unigene0020430;Unigene0031930;Unigene0050364;Unigene0012804;Unigene0039458;Unigene0025196;Unigene0011699;Unigene00…
GO:0034968	histone lysine methylation	8	25	0.186833054451907	0.999999999998632	Unigene0040292;Unigene0000633;Unigene0025317;Unigene0048833;Unigene0046347;Unigene0000836;Unigene0035913;Unigene0000634
GO:0006820	anion transport	61	242	0.188527662328604	0.999999999998632	Unigene0006883;Unigene0009359;Unigene0032716;Unigene0052506;Unigene0027952;Unigene0014222;Unigene0004998;Unigene0049423;Unigene0019165;Unigene0021461;Unigene0011831;Unigene0045374;Unigene0025436;Unigene0004413;Unigene0005699;Unigene0003191;Unigene0005198;Unigene0018166;Unigene0034041;Unigene0023645;Unigene0010466;Unigene0027860;Unigene0029740;Unigene0016658;Unigene0045187;Unigene0048669;Unigene00…
GO:0010927	cellular component assembly involved in morphogenesis	9	29	0.192419341392385	0.999999999998632	Unigene0028544;Unigene0031930;Unigene0025585;Unigene0027263;Unigene0018061;Unigene0012225;Unigene0032760;Unigene0003282;Unigene0006283
GO:0010224	response to UV-B	5	14	0.193057425776302	0.999999999998632	Unigene0009960;Unigene0007359;Unigene0050084;Unigene0047811;Unigene0010939
GO:0045143	homologous chromosome segregation	5	14	0.193057425776302	0.999999999998632	Unigene0031698;Unigene0006952;Unigene0005061;Unigene0025037;Unigene0030567
GO:0045491	xylan metabolic process	5	14	0.193057425776302	0.999999999998632	Unigene0023418;Unigene0016554;Unigene0017466;Unigene0015780;Unigene0028559
GO:0070192	chromosome organization involved in meiotic cell cycle	5	14	0.193057425776302	0.999999999998632	Unigene0031698;Unigene0006952;Unigene0005061;Unigene0025037;Unigene0030567
GO:0000272	polysaccharide catabolic process	10	33	0.196380085243385	0.999999999998632	Unigene0005261;Unigene0005557;Unigene0002304;Unigene0024753;Unigene0009917;Unigene0016830;Unigene0013398;Unigene0023880;Unigene0016141;Unigene0007386
GO:0042742	defense response to bacterium	10	33	0.196380085243385	0.999999999998632	Unigene0052626;Unigene0023947;Unigene0027613;Unigene0043679;Unigene0004627;Unigene0011564;Unigene0003153;Unigene0011565;Unigene0031161;Unigene0035913
GO:0009612	response to mechanical stimulus	3	7	0.196461620029146	0.999999999998632	Unigene0014717;Unigene0025415;Unigene0014715
GO:0009757	hexose mediated signaling	3	7	0.196461620029146	0.999999999998632	Unigene0013034;Unigene0013337;Unigene0013338
GO:0009965	leaf morphogenesis	3	7	0.196461620029146	0.999999999998632	Unigene0044079;Unigene0029214;Unigene0029379
GO:0010182	sugar mediated signaling pathway	3	7	0.196461620029146	0.999999999998632	Unigene0013034;Unigene0013337;Unigene0013338
GO:0016137	glycoside metabolic process	3	7	0.196461620029146	0.999999999998632	Unigene0001832;Unigene0024542;Unigene0027001
GO:0048366	leaf development	3	7	0.196461620029146	0.999999999998632	Unigene0044079;Unigene0029214;Unigene0029379
GO:0071326	cellular response to monosaccharide stimulus	3	7	0.196461620029146	0.999999999998632	Unigene0013034;Unigene0013337;Unigene0013338
GO:0071331	cellular response to hexose stimulus	3	7	0.196461620029146	0.999999999998632	Unigene0013034;Unigene0013337;Unigene0013338
GO:0048513	animal organ development	40	155	0.197134966560686	0.999999999998632	Unigene0030104;Unigene0045374;Unigene0044079;Unigene0052325;Unigene0024708;Unigene0041969;Unigene0014837;Unigene0014836;Unigene0012032;Unigene0022159;Unigene0048005;Unigene0010539;Unigene0049815;Unigene0043907;Unigene0019313;Unigene0008325;Unigene0011459;Unigene0003478;Unigene0047845;Unigene0016795;Unigene0030167;Unigene0015571;Unigene0051560;Unigene0002513;Unigene0010292;Unigene0022684;Unigene00…
GO:0009126	purine nucleoside monophosphate metabolic process	21	77	0.199757994314507	0.999999999998632	Unigene0051930;Unigene0047917;Unigene0000181;Unigene0012804;Unigene0011699;Unigene0045845;Unigene0024329;Unigene0044577;Unigene0015214;Unigene0005078;Unigene0002175;Unigene0008109;Unigene0019350;Unigene0001961;Unigene0041475;Unigene0026393;Unigene0011700;Unigene0012772;Unigene0012805;Unigene0006829;Unigene0051321
GO:0032989	cellular component morphogenesis	60	239	0.200503642976141	0.999999999998632	Unigene0036168;Unigene0020911;Unigene0027754;Unigene0008622;Unigene0026043;Unigene0028544;Unigene0033532;Unigene0029017;Unigene0001808;Unigene0052611;Unigene0013437;Unigene0031930;Unigene0050793;Unigene0001484;Unigene0018640;Unigene0005858;Unigene0004138;Unigene0002636;Unigene0030401;Unigene0041185;Unigene0042250;Unigene0011069;Unigene0048005;Unigene0018037;Unigene0025585;Unigene0016401;Unigene00…
GO:0015698	inorganic anion transport	19	69	0.201606424002997	0.999999999998632	Unigene0014222;Unigene0019165;Unigene0004413;Unigene0005699;Unigene0023645;Unigene0029740;Unigene0045187;Unigene0043312;Unigene0009401;Unigene0035505;Unigene0016966;Unigene0016019;Unigene0016682;Unigene0037796;Unigene0030293;Unigene0031995;Unigene0051159;Unigene0016681;Unigene0033913
GO:0009226	nucleotide-sugar biosynthetic process	6	18	0.205928711341086	0.999999999998632	Unigene0016602;Unigene0025196;Unigene0025195;Unigene0004636;Unigene0009661;Unigene0051783
GO:0033692	cellular polysaccharide biosynthetic process	6	18	0.205928711341086	0.999999999998632	Unigene0016602;Unigene0034154;Unigene0025196;Unigene0025195;Unigene0034153;Unigene0004636
GO:0034637	cellular carbohydrate biosynthetic process	6	18	0.205928711341086	0.999999999998632	Unigene0016602;Unigene0034154;Unigene0025196;Unigene0025195;Unigene0034153;Unigene0004636
GO:0000904	cell morphogenesis involved in differentiation	34	131	0.209250587227142	0.999999999998632	Unigene0036168;Unigene0027754;Unigene0008622;Unigene0026043;Unigene0033532;Unigene0001808;Unigene0013437;Unigene0018640;Unigene0005858;Unigene0030401;Unigene0041185;Unigene0042250;Unigene0011069;Unigene0048005;Unigene0018037;Unigene0016401;Unigene0016053;Unigene0029589;Unigene0006951;Unigene0005035;Unigene0031458;Unigene0042061;Unigene0007477;Unigene0011757;Unigene0049044;Unigene0027752;Unigene00…
GO:0000902	cell morphogenesis	51	202	0.209448631899075	0.999999999998632	Unigene0036168;Unigene0020911;Unigene0027754;Unigene0008622;Unigene0026043;Unigene0033532;Unigene0029017;Unigene0001808;Unigene0052611;Unigene0013437;Unigene0050793;Unigene0001484;Unigene0018640;Unigene0005858;Unigene0004138;Unigene0002636;Unigene0030401;Unigene0041185;Unigene0042250;Unigene0011069;Unigene0048005;Unigene0018037;Unigene0016401;Unigene0051573;Unigene0016053;Unigene0037676;Unigene00…
GO:0009411	response to UV	25	94	0.211504076087922	0.999999999998632	Unigene0034598;Unigene0014130;Unigene0034026;Unigene0000044;Unigene0009960;Unigene0007359;Unigene0003421;Unigene0050084;Unigene0001342;Unigene0051573;Unigene0047845;Unigene0047811;Unigene0010939;Unigene0033730;Unigene0041355;Unigene0051093;Unigene0004827;Unigene0044413;Unigene0014131;Unigene0016268;Unigene0014129;Unigene0044744;Unigene0046981;Unigene0041356;Unigene0047352
GO:0006970	response to osmotic stress	114	470	0.214158851621943	0.999999999998632	Unigene0022332;Unigene0036034;Unigene0023586;Unigene0029555;Unigene0027754;Unigene0033532;Unigene0004015;Unigene0005169;Unigene0052400;Unigene0001690;Unigene0034026;Unigene0028507;Unigene0020514;Unigene0024409;Unigene0044940;Unigene0005495;Unigene0007957;Unigene0052399;Unigene0013270;Unigene0024508;Unigene0011142;Unigene0009174;Unigene0045007;Unigene0051032;Unigene0016589;Unigene0004138;Unigene00…
GO:0090407	organophosphate biosynthetic process	58	232	0.215404409363465	0.999999999998632	Unigene0014209;Unigene0051930;Unigene0047917;Unigene0023085;Unigene0004015;Unigene0000181;Unigene0052310;Unigene0050364;Unigene0012804;Unigene0011699;Unigene0007041;Unigene0045845;Unigene0044319;Unigene0019520;Unigene0024329;Unigene0020348;Unigene0014881;Unigene0016561;Unigene0028933;Unigene0005089;Unigene0000633;Unigene0044577;Unigene0010911;Unigene0037592;Unigene0012296;Unigene0015214;Unigene00…
GO:0045333	cellular respiration	31	119	0.215583700270731	0.999999999998632	Unigene0050389;Unigene0009821;Unigene0030674;Unigene0028256;Unigene0016062;Unigene0008288;Unigene0051758;Unigene0004632;Unigene0045007;Unigene0009339;Unigene0048649;Unigene0014410;Unigene0015813;Unigene0048972;Unigene0023174;Unigene0042410;Unigene0051573;Unigene0042088;Unigene0040409;Unigene0027500;Unigene0048798;Unigene0049463;Unigene0005176;Unigene0044578;Unigene0051470;Unigene0012246;Unigene00…
GO:0006950	response to stress	400	1708	0.218137182778216	0.999999999998632	Unigene0029327;Unigene0009594;Unigene0019972;Unigene0045792;Unigene0050389;Unigene0022332;Unigene0008764;Unigene0013902;Unigene0009821;Unigene0011868;Unigene0026049;Unigene0026439;Unigene0036034;Unigene0015772;Unigene0023586;Unigene0024498;Unigene0030104;Unigene0013144;Unigene0027952;Unigene0002870;Unigene0008763;Unigene0021571;Unigene0050153;Unigene0029555;Unigene0001832;Unigene0027754;Unigene00…
GO:0000919	cell plate assembly	2	4	0.222763934717945	0.999999999998632	Unigene0001808;Unigene0034430
GO:0002832	negative regulation of response to biotic stimulus	2	4	0.222763934717945	0.999999999998632	Unigene0031865;Unigene0034096
GO:0006527	arginine catabolic process	2	4	0.222763934717945	0.999999999998632	Unigene0011564;Unigene0011565
GO:0006591	ornithine metabolic process	2	4	0.222763934717945	0.999999999998632	Unigene0011564;Unigene0011565
GO:0007044	cell-substrate junction assembly	2	4	0.222763934717945	0.999999999998632	Unigene0021135;Unigene0045044
GO:0007045	cell-substrate adherens junction assembly	2	4	0.222763934717945	0.999999999998632	Unigene0021135;Unigene0045044
GO:0009065	glutamine family amino acid catabolic process	2	4	0.222763934717945	0.999999999998632	Unigene0011564;Unigene0011565
GO:0009735	response to cytokinin	2	4	0.222763934717945	0.999999999998632	Unigene0016952;Unigene0047606
GO:0015691	cadmium ion transport	2	4	0.222763934717945	0.999999999998632	Unigene0022730;Unigene0024907
GO:0030638	polyketide metabolic process	2	4	0.222763934717945	0.999999999998632	Unigene0012225;Unigene0003282
GO:0034329	cell junction assembly	2	4	0.222763934717945	0.999999999998632	Unigene0021135;Unigene0045044
GO:0034332	adherens junction organization	2	4	0.222763934717945	0.999999999998632	Unigene0021135;Unigene0045044
GO:0034333	adherens junction assembly	2	4	0.222763934717945	0.999999999998632	Unigene0021135;Unigene0045044
GO:0032392	DNA geometric change	9	30	0.223053401543483	0.999999999998632	Unigene0022720;Unigene0033207;Unigene0040197;Unigene0023967;Unigene0025955;Unigene0049740;Unigene0028214;Unigene0049741;Unigene0035647
GO:0051704	multi-organism process	144	600	0.223696524097693	0.999999999998632	Unigene0050041;Unigene0016511;Unigene0027670;Unigene0022332;Unigene0044091;Unigene0008764;Unigene0032716;Unigene0030104;Unigene0002870;Unigene0021571;Unigene0001832;Unigene0025971;Unigene0050708;Unigene0035051;Unigene0006046;Unigene0005169;Unigene0004347;Unigene0042910;Unigene0013437;Unigene0030103;Unigene0028507;Unigene0020528;Unigene0025023;Unigene0027511;Unigene0024508;Unigene0037619;Unigene00…
GO:0015850	organic hydroxy compound transport	4	11	0.224322371428258	0.999999999998632	Unigene0011246;Unigene0008325;Unigene0042049;Unigene0024907
GO:0042723	thiamine-containing compound metabolic process	4	11	0.224322371428258	0.999999999998632	Unigene0026291;Unigene0010614;Unigene0010613;Unigene0044413
GO:1901606	alpha-amino acid catabolic process	4	11	0.224322371428258	0.999999999998632	Unigene0013902;Unigene0018582;Unigene0011564;Unigene0011565
GO:0000079	regulation of cyclin-dependent protein serine/threonine kinase activity	1	1	0.226520115549919	0.999999999998632	Unigene0047897
GO:0000187	activation of MAPK activity	1	1	0.226520115549919	0.999999999998632	Unigene0046981
GO:0000920	cell separation after cytokinesis	1	1	0.226520115549919	0.999999999998632	Unigene0032417
GO:0006166	purine ribonucleoside salvage	1	1	0.226520115549919	0.999999999998632	Unigene0009618
GO:0006986	response to unfolded protein	1	1	0.226520115549919	0.999999999998632	Unigene0040039
GO:0008156	negative regulation of DNA replication	1	1	0.226520115549919	0.999999999998632	Unigene0020776
GO:0009954	proximal/distal pattern formation	1	1	0.226520115549919	0.999999999998632	Unigene0051560
GO:0010103	stomatal complex morphogenesis	1	1	0.226520115549919	0.999999999998632	Unigene0020911
GO:0015706	nitrate transport	1	1	0.226520115549919	0.999999999998632	Unigene0030293
GO:0031057	negative regulation of histone modification	1	1	0.226520115549919	0.999999999998632	Unigene0028214
GO:0032196	transposition	1	1	0.226520115549919	0.999999999998632	Unigene0028214
GO:0033240	positive regulation of cellular amine metabolic process	1	1	0.226520115549919	0.999999999998632	Unigene0019220
GO:0033397	zeatin metabolic process	1	1	0.226520115549919	0.999999999998632	Unigene0027537
GO:0033398	zeatin biosynthetic process	1	1	0.226520115549919	0.999999999998632	Unigene0027537
GO:0035067	negative regulation of histone acetylation	1	1	0.226520115549919	0.999999999998632	Unigene0028214
GO:0035337	fatty-acyl-CoA metabolic process	1	1	0.226520115549919	0.999999999998632	Unigene0003427
GO:0042542	response to hydrogen peroxide	1	1	0.226520115549919	0.999999999998632	Unigene0044744
GO:0043174	nucleoside salvage	1	1	0.226520115549919	0.999999999998632	Unigene0009618
GO:0043406	positive regulation of MAP kinase activity	1	1	0.226520115549919	0.999999999998632	Unigene0046981
GO:0043410	positive regulation of MAPK cascade	1	1	0.226520115549919	0.999999999998632	Unigene0046981
GO:0045764	positive regulation of cellular amino acid metabolic process	1	1	0.226520115549919	0.999999999998632	Unigene0019220
GO:0048575	short-day photoperiodism, flowering	1	1	0.226520115549919	0.999999999998632	Unigene0004129
GO:0051053	negative regulation of DNA metabolic process	1	1	0.226520115549919	0.999999999998632	Unigene0020776
GO:0052575	carbohydrate localization	1	1	0.226520115549919	0.999999999998632	Unigene0015154
GO:0070301	cellular response to hydrogen peroxide	1	1	0.226520115549919	0.999999999998632	Unigene0044744
GO:0071902	positive regulation of protein serine/threonine kinase activity	1	1	0.226520115549919	0.999999999998632	Unigene0046981
GO:0090626	plant epidermis morphogenesis	1	1	0.226520115549919	0.999999999998632	Unigene0020911
GO:0098602	single organism cell adhesion	1	1	0.226520115549919	0.999999999998632	Unigene0036584
GO:1901071	glucosamine-containing compound metabolic process	1	1	0.226520115549919	0.999999999998632	Unigene0026657
GO:1901656	glycoside transport	1	1	0.226520115549919	0.999999999998632	Unigene0018167
GO:1901984	negative regulation of protein acetylation	1	1	0.226520115549919	0.999999999998632	Unigene0028214
GO:1902533	positive regulation of intracellular signal transduction	1	1	0.226520115549919	0.999999999998632	Unigene0046981
GO:1903309	negative regulation of chromatin modification	1	1	0.226520115549919	0.999999999998632	Unigene0028214
GO:1904029	regulation of cyclin-dependent protein kinase activity	1	1	0.226520115549919	0.999999999998632	Unigene0047897
GO:2000757	negative regulation of peptidyl-lysine acetylation	1	1	0.226520115549919	0.999999999998632	Unigene0028214
GO:0009156	ribonucleoside monophosphate biosynthetic process	23	87	0.233109741441906	0.999999999998632	Unigene0051930;Unigene0047917;Unigene0000181;Unigene0050364;Unigene0012804;Unigene0011699;Unigene0045845;Unigene0024329;Unigene0044577;Unigene0015214;Unigene0005078;Unigene0002175;Unigene0008109;Unigene0019350;Unigene0001961;Unigene0041475;Unigene0026393;Unigene0050363;Unigene0011700;Unigene0012772;Unigene0012805;Unigene0006829;Unigene0051321
GO:0008152	metabolic process	2424	10630	0.235752897666324	0.999999999998632	Unigene0000541;Unigene0029327;Unigene0050041;Unigene0040089;Unigene0022831;Unigene0031804;Unigene0026260;Unigene0045615;Unigene0014246;Unigene0029657;Unigene0012570;Unigene0015581;Unigene0013924;Unigene0012317;Unigene0008657;Unigene0013632;Unigene0036168;Unigene0019972;Unigene0003664;Unigene0006360;Unigene0022402;Unigene0037186;Unigene0045792;Unigene0027670;Unigene0005261;Unigene0020246;Unigene00…
GO:0010243	response to organonitrogen compound	19	71	0.241837456261218	0.999999999998632	Unigene0008764;Unigene0019165;Unigene0004874;Unigene0004430;Unigene0047349;Unigene0005614;Unigene0024334;Unigene0000315;Unigene0016966;Unigene0040039;Unigene0016202;Unigene0009478;Unigene0010951;Unigene0027831;Unigene0046069;Unigene0027521;Unigene0046981;Unigene0048752;Unigene0035615
GO:0009116	nucleoside metabolic process	26	100	0.243788632202704	0.999999999998632	Unigene0051930;Unigene0047917;Unigene0000181;Unigene0050364;Unigene0012804;Unigene0011699;Unigene0045845;Unigene0024329;Unigene0044577;Unigene0015894;Unigene0015214;Unigene0005078;Unigene0002175;Unigene0008109;Unigene0019350;Unigene0001961;Unigene0041475;Unigene0030897;Unigene0009618;Unigene0050363;Unigene0011700;Unigene0012772;Unigene0012805;Unigene0006829;Unigene0051321;Unigene0014513
GO:0009119	ribonucleoside metabolic process	26	100	0.243788632202704	0.999999999998632	Unigene0051930;Unigene0047917;Unigene0000181;Unigene0050364;Unigene0012804;Unigene0011699;Unigene0045845;Unigene0024329;Unigene0044577;Unigene0015894;Unigene0015214;Unigene0005078;Unigene0002175;Unigene0008109;Unigene0019350;Unigene0001961;Unigene0041475;Unigene0030897;Unigene0009618;Unigene0050363;Unigene0011700;Unigene0012772;Unigene0012805;Unigene0006829;Unigene0051321;Unigene0014513
GO:0009404	toxin metabolic process	6	19	0.246994280973857	0.999999999998632	Unigene0045374;Unigene0003191;Unigene0032453;Unigene0050277;Unigene0046981;Unigene0048752
GO:0015711	organic anion transport	40	159	0.250451562442398	0.999999999998632	Unigene0006883;Unigene0009359;Unigene0032716;Unigene0052506;Unigene0027952;Unigene0004998;Unigene0049423;Unigene0019165;Unigene0045374;Unigene0025436;Unigene0003191;Unigene0005198;Unigene0018166;Unigene0034041;Unigene0010466;Unigene0027860;Unigene0016658;Unigene0048669;Unigene0050855;Unigene0008325;Unigene0018970;Unigene0033590;Unigene0016966;Unigene0036460;Unigene0043260;Unigene0021315;Unigene00…
GO:0000271	polysaccharide biosynthetic process	7	23	0.251665747194082	0.999999999998632	Unigene0016602;Unigene0034154;Unigene0025196;Unigene0025195;Unigene0034153;Unigene0004636;Unigene0023097
GO:0098813	nuclear chromosome segregation	7	23	0.251665747194082	0.999999999998632	Unigene0031698;Unigene0006952;Unigene0005061;Unigene0032543;Unigene0025037;Unigene0030567;Unigene0004684
GO:0009161	ribonucleoside monophosphate metabolic process	23	88	0.251904543597779	0.999999999998632	Unigene0051930;Unigene0047917;Unigene0000181;Unigene0050364;Unigene0012804;Unigene0011699;Unigene0045845;Unigene0024329;Unigene0044577;Unigene0015214;Unigene0005078;Unigene0002175;Unigene0008109;Unigene0019350;Unigene0001961;Unigene0041475;Unigene0026393;Unigene0050363;Unigene0011700;Unigene0012772;Unigene0012805;Unigene0006829;Unigene0051321
GO:0018205	peptidyl-lysine modification	13	47	0.253003509616315	0.999999999998632	Unigene0040292;Unigene0046947;Unigene0018775;Unigene0000633;Unigene0042719;Unigene0025317;Unigene0048833;Unigene0018776;Unigene0046347;Unigene0011387;Unigene0000836;Unigene0035913;Unigene0000634
GO:0002252	immune effector process	8	27	0.254208664164287	0.999999999998632	Unigene0019165;Unigene0042644;Unigene0018957;Unigene0016966;Unigene0009478;Unigene0002513;Unigene0024247;Unigene0019234
GO:0018022	peptidyl-lysine methylation	8	27	0.254208664164287	0.999999999998632	Unigene0040292;Unigene0000633;Unigene0025317;Unigene0048833;Unigene0046347;Unigene0000836;Unigene0035913;Unigene0000634
GO:0044262	cellular carbohydrate metabolic process	55	223	0.257518333094566	0.999999999998632	Unigene0016602;Unigene0015730;Unigene0025596;Unigene0027968;Unigene0034154;Unigene0034178;Unigene0025196;Unigene0018322;Unigene0027511;Unigene0032272;Unigene0032687;Unigene0023727;Unigene0005431;Unigene0043676;Unigene0038600;Unigene0002636;Unigene0025195;Unigene0034153;Unigene0041878;Unigene0004636;Unigene0043675;Unigene0016401;Unigene0014438;Unigene0025557;Unigene0016588;Unigene0012796;Unigene00…
GO:0006083	acetate metabolic process	3	8	0.264045115527274	0.999999999998632	Unigene0049995;Unigene0049996;Unigene0050169
GO:0009896	positive regulation of catabolic process	3	8	0.264045115527274	0.999999999998632	Unigene0013437;Unigene0011069;Unigene0034096
GO:0010647	positive regulation of cell communication	3	8	0.264045115527274	0.999999999998632	Unigene0013885;Unigene0046981;Unigene0037073
GO:0016104	triterpenoid biosynthetic process	3	8	0.264045115527274	0.999999999998632	Unigene0018412;Unigene0042503;Unigene0026766
GO:0042439	ethanolamine-containing compound metabolic process	3	8	0.264045115527274	0.999999999998632	Unigene0032674;Unigene0039801;Unigene0030525
GO:0046283	anthocyanin-containing compound metabolic process	3	8	0.264045115527274	0.999999999998632	Unigene0001342;Unigene0004827;Unigene0025037
GO:0055088	lipid homeostasis	3	8	0.264045115527274	0.999999999998632	Unigene0031336;Unigene0050014;Unigene0031335
GO:0071941	nitrogen cycle metabolic process	3	8	0.264045115527274	0.999999999998632	Unigene0010862;Unigene0023998;Unigene0049116
GO:0009605	response to external stimulus	151	636	0.26486072327279	0.999999999998632	Unigene0050041;Unigene0016511;Unigene0034598;Unigene0022332;Unigene0044091;Unigene0008764;Unigene0032716;Unigene0030104;Unigene0002870;Unigene0021571;Unigene0001832;Unigene0025971;Unigene0050708;Unigene0006046;Unigene0014717;Unigene0005169;Unigene0013798;Unigene0004347;Unigene0042910;Unigene0030103;Unigene0028507;Unigene0025023;Unigene0025415;Unigene0005183;Unigene0044079;Unigene0027511;Unigene00…
GO:0016052	carbohydrate catabolic process	18	68	0.265955623849483	0.999999999998632	Unigene0029327;Unigene0005261;Unigene0005557;Unigene0002304;Unigene0024753;Unigene0043907;Unigene0032366;Unigene0009917;Unigene0016830;Unigene0007318;Unigene0049463;Unigene0013398;Unigene0029345;Unigene0044413;Unigene0023880;Unigene0010679;Unigene0016141;Unigene0007386
GO:0009060	aerobic respiration	17	64	0.268805077318483	0.999999999998632	Unigene0050389;Unigene0009821;Unigene0016062;Unigene0008288;Unigene0051758;Unigene0004632;Unigene0045007;Unigene0009339;Unigene0048649;Unigene0014410;Unigene0015813;Unigene0023174;Unigene0005176;Unigene0051470;Unigene0009340;Unigene0037023;Unigene0008287
GO:0009311	oligosaccharide metabolic process	17	64	0.268805077318483	0.999999999998632	Unigene0029327;Unigene0034178;Unigene0023727;Unigene0038600;Unigene0015154;Unigene0014438;Unigene0025557;Unigene0021301;Unigene0027597;Unigene0018452;Unigene0036098;Unigene0050202;Unigene0014437;Unigene0007318;Unigene0044413;Unigene0023726;Unigene0041830
GO:0005984	disaccharide metabolic process	15	56	0.274468540243632	0.999999999998632	Unigene0034178;Unigene0023727;Unigene0038600;Unigene0014438;Unigene0025557;Unigene0021301;Unigene0027597;Unigene0018452;Unigene0036098;Unigene0050202;Unigene0014437;Unigene0007318;Unigene0044413;Unigene0023726;Unigene0041830
GO:0009064	glutamine family amino acid metabolic process	15	56	0.274468540243632	0.999999999998632	Unigene0010860;Unigene0016062;Unigene0011401;Unigene0010862;Unigene0050667;Unigene0016270;Unigene0024140;Unigene0023998;Unigene0011564;Unigene0030897;Unigene0011565;Unigene0011400;Unigene0010430;Unigene0017248;Unigene0050902
GO:0009057	macromolecule catabolic process	71	293	0.277442477427421	0.999999999998632	Unigene0050041;Unigene0005261;Unigene0011265;Unigene0017064;Unigene0018264;Unigene0019165;Unigene0020512;Unigene0005557;Unigene0032349;Unigene0050364;Unigene0012035;Unigene0011264;Unigene0018508;Unigene0003191;Unigene0008416;Unigene0042546;Unigene0044391;Unigene0013719;Unigene0018719;Unigene0050367;Unigene0028779;Unigene0020549;Unigene0022471;Unigene0002304;Unigene0035170;Unigene0024753;Unigene00…
GO:0006568	tryptophan metabolic process	4	12	0.279990238671374	0.999999999998632	Unigene0001788;Unigene0046828;Unigene0021502;Unigene0020147
GO:0006596	polyamine biosynthetic process	4	12	0.279990238671374	0.999999999998632	Unigene0000070;Unigene0045354;Unigene0005020;Unigene0010430
GO:0009309	amine biosynthetic process	4	12	0.279990238671374	0.999999999998632	Unigene0000070;Unigene0045354;Unigene0005020;Unigene0010430
GO:0042214	terpene metabolic process	4	12	0.279990238671374	0.999999999998632	Unigene0022819;Unigene0000083;Unigene0026572;Unigene0000813
GO:0042401	cellular biogenic amine biosynthetic process	4	12	0.279990238671374	0.999999999998632	Unigene0000070;Unigene0045354;Unigene0005020;Unigene0010430
GO:0044092	negative regulation of molecular function	29	115	0.287098657924216	0.999999999998632	Unigene0003664;Unigene0005261;Unigene0024931;Unigene0044602;Unigene0041911;Unigene0033293;Unigene0020294;Unigene0002304;Unigene0005079;Unigene0024753;Unigene0017461;Unigene0009917;Unigene0000040;Unigene0034338;Unigene0051354;Unigene0016830;Unigene0033292;Unigene0021300;Unigene0013398;Unigene0017756;Unigene0013429;Unigene0001443;Unigene0019199;Unigene0023880;Unigene0004159;Unigene0016141;Unigene00…
GO:0019932	second-messenger-mediated signaling	5	16	0.287101310368066	0.999999999998632	Unigene0033507;Unigene0048798;Unigene0034385;Unigene0012945;Unigene0047838
GO:0009826	unidimensional cell growth	6	20	0.290108410715655	0.999999999998632	Unigene0029017;Unigene0051573;Unigene0037676;Unigene0016813;Unigene0016814;Unigene0036418
GO:0060560	developmental growth involved in morphogenesis	6	20	0.290108410715655	0.999999999998632	Unigene0029017;Unigene0051573;Unigene0037676;Unigene0016813;Unigene0016814;Unigene0036418
GO:0009628	response to abiotic stimulus	262	1123	0.297062413982712	0.999999999998632	Unigene0029327;Unigene0019972;Unigene0045792;Unigene0050389;Unigene0034598;Unigene0022332;Unigene0025767;Unigene0011868;Unigene0026049;Unigene0026439;Unigene0036034;Unigene0023586;Unigene0024498;Unigene0030104;Unigene0027952;Unigene0040441;Unigene0029555;Unigene0027754;Unigene0008622;Unigene0023663;Unigene0042352;Unigene0010738;Unigene0033532;Unigene0050154;Unigene0004015;Unigene0047726;Unigene00…
GO:0034728	nucleosome organization	20	78	0.303321869909512	0.999999999998632	Unigene0052440;Unigene0016913;Unigene0000229;Unigene0020280;Unigene0018305;Unigene0047234;Unigene0052049;Unigene0025376;Unigene0052698;Unigene0012493;Unigene0044291;Unigene0017455;Unigene0016395;Unigene0021454;Unigene0045778;Unigene0011190;Unigene0006854;Unigene0047954;Unigene0029164;Unigene0004684
GO:0009555	pollen development	14	53	0.303815388826639	0.999999999998632	Unigene0028544;Unigene0031930;Unigene0025585;Unigene0004644;Unigene0040539;Unigene0020971;Unigene0027263;Unigene0018061;Unigene0007785;Unigene0012225;Unigene0032760;Unigene0003282;Unigene0011804;Unigene0006283
GO:0009913	epidermal cell differentiation	11	41	0.315790900297614	0.999999999998632	Unigene0027754;Unigene0033532;Unigene0042250;Unigene0018037;Unigene0041037;Unigene0019789;Unigene0051560;Unigene0027752;Unigene0050724;Unigene0042241;Unigene0030491
GO:0030855	epithelial cell differentiation	11	41	0.315790900297614	0.999999999998632	Unigene0027754;Unigene0033532;Unigene0042250;Unigene0018037;Unigene0041037;Unigene0019789;Unigene0051560;Unigene0027752;Unigene0050724;Unigene0042241;Unigene0030491
GO:0000726	non-recombinational repair	2	5	0.317752830806374	0.999999999998632	Unigene0033207;Unigene0033730
GO:0006040	amino sugar metabolic process	2	5	0.317752830806374	0.999999999998632	Unigene0026657;Unigene0041434
GO:0010192	mucilage biosynthetic process	2	5	0.317752830806374	0.999999999998632	Unigene0015581;Unigene0015580
GO:0010374	stomatal complex development	2	5	0.317752830806374	0.999999999998632	Unigene0020911;Unigene0047897
GO:0016574	histone ubiquitination	2	5	0.317752830806374	0.999999999998632	Unigene0047845;Unigene0032543
GO:0019760	glucosinolate metabolic process	2	5	0.317752830806374	0.999999999998632	Unigene0052626;Unigene0035345
GO:0030834	regulation of actin filament depolymerization	2	5	0.317752830806374	0.999999999998632	Unigene0013337;Unigene0013338
GO:0030835	negative regulation of actin filament depolymerization	2	5	0.317752830806374	0.999999999998632	Unigene0013337;Unigene0013338
GO:0033609	oxalate metabolic process	2	5	0.317752830806374	0.999999999998632	Unigene0049432;Unigene0044278
GO:0043242	negative regulation of protein complex disassembly	2	5	0.317752830806374	0.999999999998632	Unigene0013337;Unigene0013338
GO:0048572	short-day photoperiodism	2	5	0.317752830806374	0.999999999998632	Unigene0009570;Unigene0004129
GO:0048645	organ formation	2	5	0.317752830806374	0.999999999998632	Unigene0031052;Unigene0021119
GO:0051494	negative regulation of cytoskeleton organization	2	5	0.317752830806374	0.999999999998632	Unigene0013337;Unigene0013338
GO:1901879	regulation of protein depolymerization	2	5	0.317752830806374	0.999999999998632	Unigene0013337;Unigene0013338
GO:1901880	negative regulation of protein depolymerization	2	5	0.317752830806374	0.999999999998632	Unigene0013337;Unigene0013338
GO:0006221	pyrimidine nucleotide biosynthetic process	10	37	0.319827534131253	0.999999999998632	Unigene0050364;Unigene0019520;Unigene0000633;Unigene0037592;Unigene0025317;Unigene0048833;Unigene0001274;Unigene0030897;Unigene0050363;Unigene0000634
GO:0009743	response to carbohydrate	21	83	0.320805963997125	0.999999999998632	Unigene0050096;Unigene0015730;Unigene0030103;Unigene0032870;Unigene0013034;Unigene0000315;Unigene0013337;Unigene0028636;Unigene0032366;Unigene0051573;Unigene0013338;Unigene0048798;Unigene0046362;Unigene0001991;Unigene0009618;Unigene0030980;Unigene0009406;Unigene0037493;Unigene0023726;Unigene0020316;Unigene0033913
GO:0009812	flavonoid metabolic process	16	62	0.321194847684834	0.999999999998632	Unigene0022162;Unigene0025971;Unigene0025196;Unigene0025195;Unigene0001342;Unigene0004636;Unigene0029033;Unigene0028060;Unigene0017366;Unigene0016952;Unigene0047606;Unigene0004827;Unigene0005515;Unigene0025037;Unigene0027001;Unigene0020792
GO:0048856	anatomical structure development	234	1005	0.322063279921935	0.999999999998632	Unigene0036168;Unigene0020911;Unigene0042332;Unigene0032716;Unigene0011780;Unigene0030104;Unigene0012112;Unigene0029555;Unigene0027754;Unigene0008622;Unigene0012377;Unigene0026043;Unigene0028544;Unigene0033532;Unigene0050154;Unigene0036584;Unigene0029017;Unigene0001808;Unigene0006046;Unigene0035729;Unigene0013798;Unigene0052611;Unigene0017737;Unigene0019165;Unigene0013437;Unigene0010064;Unigene00…
GO:0071824	protein-DNA complex subunit organization	20	79	0.325629031324257	0.999999999998632	Unigene0052440;Unigene0016913;Unigene0000229;Unigene0020280;Unigene0018305;Unigene0047234;Unigene0052049;Unigene0025376;Unigene0052698;Unigene0012493;Unigene0044291;Unigene0017455;Unigene0016395;Unigene0021454;Unigene0045778;Unigene0011190;Unigene0006854;Unigene0047954;Unigene0029164;Unigene0004684
GO:0009124	nucleoside monophosphate biosynthetic process	24	96	0.327501709437468	0.999999999998632	Unigene0051930;Unigene0047917;Unigene0000181;Unigene0050364;Unigene0012804;Unigene0011699;Unigene0045845;Unigene0024329;Unigene0044577;Unigene0015214;Unigene0005078;Unigene0002175;Unigene0008109;Unigene0019350;Unigene0001961;Unigene0041475;Unigene0026393;Unigene0050363;Unigene0032829;Unigene0011700;Unigene0012772;Unigene0012805;Unigene0006829;Unigene0051321
GO:0042430	indole-containing compound metabolic process	8	29	0.327717385664342	0.999999999998632	Unigene0001788;Unigene0006046;Unigene0046828;Unigene0021502;Unigene0020147;Unigene0009243;Unigene0046981;Unigene0048752
GO:0034220	ion transmembrane transport	39	160	0.329138094173807	0.999999999998632	Unigene0013908;Unigene0051930;Unigene0052506;Unigene0029555;Unigene0005158;Unigene0020125;Unigene0017783;Unigene0000181;Unigene0012804;Unigene0011699;Unigene0045845;Unigene0041758;Unigene0016589;Unigene0024329;Unigene0011326;Unigene0013906;Unigene0044577;Unigene0013337;Unigene0032526;Unigene0025257;Unigene0015214;Unigene0013338;Unigene0005078;Unigene0002175;Unigene0008109;Unigene0012546;Unigene00…
GO:0044272	sulfur compound biosynthetic process	19	75	0.330623580915934	0.999999999998632	Unigene0044582;Unigene0010844;Unigene0036204;Unigene0039458;Unigene0010845;Unigene0005813;Unigene0043907;Unigene0048242;Unigene0010847;Unigene0007318;Unigene0049463;Unigene0045798;Unigene0005155;Unigene0009618;Unigene0023232;Unigene0009406;Unigene0014513;Unigene0047500;Unigene0010846
GO:0006555	methionine metabolic process	3	9	0.333751960419856	0.999999999998632	Unigene0044582;Unigene0048242;Unigene0014513
GO:0006829	zinc II ion transport	3	9	0.333751960419856	0.999999999998632	Unigene0020794;Unigene0017076;Unigene0031131
GO:0009086	methionine biosynthetic process	3	9	0.333751960419856	0.999999999998632	Unigene0044582;Unigene0048242;Unigene0014513
GO:0009734	auxin-activated signaling pathway	3	9	0.333751960419856	0.999999999998632	Unigene0025196;Unigene0025195;Unigene0004636
GO:0010496	intercellular transport	3	9	0.333751960419856	0.999999999998632	Unigene0051354;Unigene0047214;Unigene0017113
GO:0010639	negative regulation of organelle organization	3	9	0.333751960419856	0.999999999998632	Unigene0013337;Unigene0013338;Unigene0028214
GO:0044087	regulation of cellular component biogenesis	3	9	0.333751960419856	0.999999999998632	Unigene0024391;Unigene0023261;Unigene0022595
GO:0051129	negative regulation of cellular component organization	3	9	0.333751960419856	0.999999999998632	Unigene0013337;Unigene0013338;Unigene0028214
GO:0071365	cellular response to auxin stimulus	3	9	0.333751960419856	0.999999999998632	Unigene0025196;Unigene0025195;Unigene0004636
GO:0009148	pyrimidine nucleoside triphosphate biosynthetic process	6	21	0.334578254172845	0.999999999998632	Unigene0052310;Unigene0050364;Unigene0045925;Unigene0030897;Unigene0050363;Unigene0052243
GO:0009208	pyrimidine ribonucleoside triphosphate metabolic process	6	21	0.334578254172845	0.999999999998632	Unigene0052310;Unigene0050364;Unigene0045925;Unigene0030897;Unigene0050363;Unigene0052243
GO:0009209	pyrimidine ribonucleoside triphosphate biosynthetic process	6	21	0.334578254172845	0.999999999998632	Unigene0052310;Unigene0050364;Unigene0045925;Unigene0030897;Unigene0050363;Unigene0052243
GO:0043623	cellular protein complex assembly	30	122	0.336848198535687	0.999999999998632	Unigene0002557;Unigene0001534;Unigene0052400;Unigene0052399;Unigene0017907;Unigene0003191;Unigene0009071;Unigene0004138;Unigene0005711;Unigene0049815;Unigene0045298;Unigene0036001;Unigene0049970;Unigene0010788;Unigene0017445;Unigene0011481;Unigene0050277;Unigene0015571;Unigene0022214;Unigene0049463;Unigene0027411;Unigene0009618;Unigene0009072;Unigene0019230;Unigene0013725;Unigene0008475;Unigene00…
GO:0043241	protein complex disassembly	5	17	0.336897175239994	0.999999999998632	Unigene0046947;Unigene0018775;Unigene0048005;Unigene0018776;Unigene0011387
GO:0043624	cellular protein complex disassembly	5	17	0.336897175239994	0.999999999998632	Unigene0046947;Unigene0018775;Unigene0048005;Unigene0018776;Unigene0011387
GO:0006722	triterpenoid metabolic process	4	13	0.337407581468729	0.999999999998632	Unigene0018412;Unigene0042503;Unigene0026766;Unigene0001018
GO:0044106	cellular amine metabolic process	12	46	0.341655773436869	0.999999999998632	Unigene0001788;Unigene0020900;Unigene0032674;Unigene0000070;Unigene0045354;Unigene0039801;Unigene0046828;Unigene0021502;Unigene0005020;Unigene0030525;Unigene0020147;Unigene0010430
GO:0009653	anatomical structure morphogenesis	102	433	0.342103620351383	0.999999999998632	Unigene0036168;Unigene0020911;Unigene0012112;Unigene0027754;Unigene0008622;Unigene0026043;Unigene0028544;Unigene0033532;Unigene0029017;Unigene0001808;Unigene0006046;Unigene0052611;Unigene0013437;Unigene0045374;Unigene0031930;Unigene0050793;Unigene0044079;Unigene0018322;Unigene0001484;Unigene0003979;Unigene0020213;Unigene0018640;Unigene0005858;Unigene0004138;Unigene0024708;Unigene0002636;Unigene00…
GO:0051726	regulation of cell cycle	16	63	0.346800058720552	0.999999999998632	Unigene0036387;Unigene0000591;Unigene0018851;Unigene0041185;Unigene0041037;Unigene0047897;Unigene0030076;Unigene0021092;Unigene0046362;Unigene0028683;Unigene0007941;Unigene0050724;Unigene0025345;Unigene0026453;Unigene0030125;Unigene0020316
GO:0006220	pyrimidine nucleotide metabolic process	11	42	0.347287207028124	0.999999999998632	Unigene0050364;Unigene0019520;Unigene0005165;Unigene0000633;Unigene0037592;Unigene0025317;Unigene0048833;Unigene0001274;Unigene0030897;Unigene0050363;Unigene0000634
GO:0009845	seed germination	11	42	0.347287207028124	0.999999999998632	Unigene0032472;Unigene0051032;Unigene0049432;Unigene0000315;Unigene0020389;Unigene0044278;Unigene0020388;Unigene0000006;Unigene0025037;Unigene0021402;Unigene0033913
GO:0090351	seedling development	11	42	0.347287207028124	0.999999999998632	Unigene0032472;Unigene0051032;Unigene0049432;Unigene0000315;Unigene0020389;Unigene0044278;Unigene0020388;Unigene0000006;Unigene0025037;Unigene0021402;Unigene0033913
GO:0009123	nucleoside monophosphate metabolic process	24	97	0.348113888904093	0.999999999998632	Unigene0051930;Unigene0047917;Unigene0000181;Unigene0050364;Unigene0012804;Unigene0011699;Unigene0045845;Unigene0024329;Unigene0044577;Unigene0015214;Unigene0005078;Unigene0002175;Unigene0008109;Unigene0019350;Unigene0001961;Unigene0041475;Unigene0026393;Unigene0050363;Unigene0032829;Unigene0011700;Unigene0012772;Unigene0012805;Unigene0006829;Unigene0051321
GO:0061640	cytoskeleton-dependent cytokinesis	10	38	0.35316653036431	0.999999999998632	Unigene0001808;Unigene0000727;Unigene0043871;Unigene0022684;Unigene0011757;Unigene0049044;Unigene0000123;Unigene0032417;Unigene0034430;Unigene0019198
GO:0009814	defense response, incompatible interaction	9	34	0.359319935290696	0.999999999998632	Unigene0021571;Unigene0025971;Unigene0025023;Unigene0024803;Unigene0045187;Unigene0022904;Unigene0016084;Unigene0032717;Unigene0024907
GO:1901566	organonitrogen compound biosynthetic process	166	714	0.362430805086982	0.999999999998632	Unigene0014209;Unigene0051930;Unigene0035523;Unigene0019839;Unigene0047917;Unigene0044582;Unigene0010844;Unigene0017818;Unigene0051625;Unigene0016934;Unigene0027537;Unigene0019743;Unigene0003143;Unigene0009688;Unigene0046598;Unigene0043733;Unigene0000181;Unigene0001690;Unigene0052310;Unigene0012845;Unigene0020430;Unigene0020129;Unigene0051405;Unigene0015087;Unigene0049772;Unigene0050364;Unigene00…
GO:0009308	amine metabolic process	13	51	0.365245243617236	0.999999999998632	Unigene0001788;Unigene0027537;Unigene0020900;Unigene0032674;Unigene0000070;Unigene0045354;Unigene0039801;Unigene0046828;Unigene0021502;Unigene0005020;Unigene0030525;Unigene0020147;Unigene0010430
GO:0071822	protein complex subunit organization	63	266	0.365605599683142	0.999999999998632	Unigene0002557;Unigene0005310;Unigene0001534;Unigene0029017;Unigene0052400;Unigene0052440;Unigene0016913;Unigene0000229;Unigene0052399;Unigene0037501;Unigene0020280;Unigene0017907;Unigene0003191;Unigene0009071;Unigene0004138;Unigene0018305;Unigene0046947;Unigene0018775;Unigene0047234;Unigene0048005;Unigene0005711;Unigene0049815;Unigene0052049;Unigene0045298;Unigene0036001;Unigene0025376;Unigene00…
GO:0016051	carbohydrate biosynthetic process	8	30	0.365777016253745	0.999999999998632	Unigene0016602;Unigene0034154;Unigene0025196;Unigene0025195;Unigene0034153;Unigene0015154;Unigene0004636;Unigene0023097
GO:0051321	meiotic cell cycle	12	47	0.372050835318201	0.999999999998632	Unigene0036387;Unigene0016381;Unigene0000591;Unigene0031698;Unigene0000727;Unigene0036804;Unigene0006952;Unigene0005061;Unigene0025037;Unigene0030567;Unigene0019198;Unigene0004684
GO:0007127	meiosis I	7	26	0.372569810731707	0.999999999998632	Unigene0016381;Unigene0031698;Unigene0036804;Unigene0006952;Unigene0005061;Unigene0025037;Unigene0030567
GO:0009225	nucleotide-sugar metabolic process	7	26	0.372569810731707	0.999999999998632	Unigene0016602;Unigene0025196;Unigene0000089;Unigene0025195;Unigene0004636;Unigene0009661;Unigene0051783
GO:0042743	hydrogen peroxide metabolic process	7	26	0.372569810731707	0.999999999998632	Unigene0024803;Unigene0011737;Unigene0042262;Unigene0008213;Unigene0042263;Unigene0037984;Unigene0023813
GO:0009620	response to fungus	30	124	0.373916177300393	0.999999999998632	Unigene0050041;Unigene0022332;Unigene0008764;Unigene0027511;Unigene0024508;Unigene0037619;Unigene0041969;Unigene0052626;Unigene0018826;Unigene0013234;Unigene0004885;Unigene0028120;Unigene0025237;Unigene0013384;Unigene0024334;Unigene0049432;Unigene0010821;Unigene0020389;Unigene0019313;Unigene0009955;Unigene0029317;Unigene0050277;Unigene0017540;Unigene0044278;Unigene0012732;Unigene0020388;Unigene00…
GO:0044042	glucan metabolic process	39	163	0.377522877415124	0.999999999998632	Unigene0015730;Unigene0027968;Unigene0033711;Unigene0027511;Unigene0032272;Unigene0032687;Unigene0045397;Unigene0043676;Unigene0002636;Unigene0043675;Unigene0016588;Unigene0012796;Unigene0051573;Unigene0021301;Unigene0027597;Unigene0050202;Unigene0022780;Unigene0023097;Unigene0041784;Unigene0017295;Unigene0041822;Unigene0022684;Unigene0012793;Unigene0041823;Unigene0007318;Unigene0051783;Unigene00…
GO:0034285	response to disaccharide	11	43	0.379266358083513	0.999999999998632	Unigene0030103;Unigene0028636;Unigene0048798;Unigene0046362;Unigene0001991;Unigene0009618;Unigene0030980;Unigene0009406;Unigene0037493;Unigene0020316;Unigene0033913
GO:0006955	immune response	15	60	0.379662706878818	0.999999999998632	Unigene0027952;Unigene0021571;Unigene0025971;Unigene0025023;Unigene0024803;Unigene0018957;Unigene0045187;Unigene0043907;Unigene0051560;Unigene0022904;Unigene0029561;Unigene0016084;Unigene0009406;Unigene0032717;Unigene0024907
GO:0045087	innate immune response	15	60	0.379662706878818	0.999999999998632	Unigene0027952;Unigene0021571;Unigene0025971;Unigene0025023;Unigene0024803;Unigene0018957;Unigene0045187;Unigene0043907;Unigene0051560;Unigene0022904;Unigene0029561;Unigene0016084;Unigene0009406;Unigene0032717;Unigene0024907
GO:0001101	response to acid chemical	122	524	0.379699483745265	0.999999999998632	Unigene0023708;Unigene0050986;Unigene0036034;Unigene0030104;Unigene0002870;Unigene0001832;Unigene0005140;Unigene0005169;Unigene0023506;Unigene0017783;Unigene0019165;Unigene0042910;Unigene0020512;Unigene0030103;Unigene0045374;Unigene0006102;Unigene0006815;Unigene0025436;Unigene0024244;Unigene0014660;Unigene0009174;Unigene0018573;Unigene0051032;Unigene0028449;Unigene0016589;Unigene0005614;Unigene00…
GO:0009147	pyrimidine nucleoside triphosphate metabolic process	6	22	0.379728818534988	0.999999999998632	Unigene0052310;Unigene0050364;Unigene0045925;Unigene0030897;Unigene0050363;Unigene0052243
GO:0007389	pattern specification process	22	90	0.381340004653983	0.999999999998632	Unigene0032716;Unigene0005375;Unigene0001808;Unigene0006046;Unigene0035729;Unigene0044079;Unigene0035490;Unigene0051459;Unigene0048496;Unigene0026812;Unigene0051560;Unigene0048432;Unigene0045947;Unigene0034385;Unigene0017466;Unigene0044116;Unigene0005831;Unigene0010869;Unigene0017529;Unigene0030832;Unigene0051184;Unigene0034430
GO:0015980	energy derivation by oxidation of organic compounds	31	129	0.386817807719029	0.999999999998632	Unigene0050389;Unigene0009821;Unigene0030674;Unigene0028256;Unigene0016062;Unigene0008288;Unigene0051758;Unigene0004632;Unigene0045007;Unigene0009339;Unigene0048649;Unigene0014410;Unigene0015813;Unigene0048972;Unigene0023174;Unigene0042410;Unigene0051573;Unigene0042088;Unigene0040409;Unigene0027500;Unigene0048798;Unigene0049463;Unigene0005176;Unigene0044578;Unigene0051470;Unigene0012246;Unigene00…
GO:0006090	pyruvate metabolic process	5	18	0.387269661354958	0.999999999998632	Unigene0048320;Unigene0043907;Unigene0007318;Unigene0020147;Unigene0009406
GO:0022411	cellular component disassembly	5	18	0.387269661354958	0.999999999998632	Unigene0046947;Unigene0018775;Unigene0048005;Unigene0018776;Unigene0011387
GO:0032984	macromolecular complex disassembly	5	18	0.387269661354958	0.999999999998632	Unigene0046947;Unigene0018775;Unigene0048005;Unigene0018776;Unigene0011387
GO:0043248	proteasome assembly	5	18	0.387269661354958	0.999999999998632	Unigene0003191;Unigene0049815;Unigene0050277;Unigene0049463;Unigene0009618
GO:0009791	post-embryonic development	89	381	0.388862334200912	0.999999999998632	Unigene0020911;Unigene0050986;Unigene0011780;Unigene0012377;Unigene0005140;Unigene0006046;Unigene0019165;Unigene0032472;Unigene0044079;Unigene0035490;Unigene0014660;Unigene0020213;Unigene0051032;Unigene0018166;Unigene0020868;Unigene0016192;Unigene0044118;Unigene0012032;Unigene0020361;Unigene0004885;Unigene0040894;Unigene0031375;Unigene0000403;Unigene0004571;Unigene0048005;Unigene0005079;Unigene00…
GO:0007275	multicellular organism development	225	976	0.39109124561845	0.999999999998632	Unigene0020911;Unigene0042332;Unigene0050986;Unigene0032716;Unigene0005375;Unigene0011780;Unigene0030104;Unigene0012112;Unigene0027754;Unigene0012377;Unigene0028544;Unigene0033532;Unigene0050154;Unigene0004015;Unigene0005140;Unigene0049857;Unigene0001808;Unigene0006046;Unigene0035729;Unigene0013798;Unigene0019165;Unigene0032472;Unigene0010064;Unigene0045374;Unigene0031930;Unigene0044079;Unigene00…
GO:0010817	regulation of hormone levels	17	69	0.391637816979651	0.999999999998632	Unigene0006046;Unigene0027537;Unigene0044079;Unigene0049727;Unigene0001342;Unigene0020253;Unigene0017567;Unigene0016090;Unigene0051573;Unigene0037489;Unigene0026812;Unigene0031316;Unigene0051560;Unigene0037214;Unigene0020147;Unigene0004827;Unigene0042645
GO:0003002	regionalization	20	82	0.394704267413048	0.999999999998632	Unigene0032716;Unigene0005375;Unigene0001808;Unigene0006046;Unigene0035729;Unigene0044079;Unigene0035490;Unigene0048496;Unigene0026812;Unigene0051560;Unigene0048432;Unigene0045947;Unigene0034385;Unigene0017466;Unigene0044116;Unigene0005831;Unigene0010869;Unigene0017529;Unigene0030832;Unigene0034430
GO:0006498	N-terminal protein lipidation	4	14	0.395147643745701	0.999999999998632	Unigene0027952;Unigene0046314;Unigene0045261;Unigene0045191
GO:0006541	glutamine metabolic process	4	14	0.395147643745701	0.999999999998632	Unigene0010860;Unigene0010862;Unigene0023998;Unigene0017248
GO:0006586	indolalkylamine metabolic process	4	14	0.395147643745701	0.999999999998632	Unigene0001788;Unigene0046828;Unigene0021502;Unigene0020147
GO:0010466	negative regulation of peptidase activity	4	14	0.395147643745701	0.999999999998632	Unigene0000040;Unigene0001443;Unigene0004159;Unigene0050893
GO:0031365	N-terminal protein amino acid modification	4	14	0.395147643745701	0.999999999998632	Unigene0027952;Unigene0046314;Unigene0045261;Unigene0045191
GO:0040034	regulation of development, heterochronic	4	14	0.395147643745701	0.999999999998632	Unigene0052611;Unigene0003478;Unigene0017593;Unigene0018645
GO:0052547	regulation of peptidase activity	4	14	0.395147643745701	0.999999999998632	Unigene0000040;Unigene0001443;Unigene0004159;Unigene0050893
GO:0000281	mitotic cytokinesis	9	35	0.395224322398536	0.999999999998632	Unigene0001808;Unigene0000727;Unigene0043871;Unigene0022684;Unigene0011757;Unigene0049044;Unigene0000123;Unigene0032417;Unigene0034430
GO:0032506	cytokinetic process	9	35	0.395224322398536	0.999999999998632	Unigene0001808;Unigene0000727;Unigene0043871;Unigene0022684;Unigene0011757;Unigene0049044;Unigene0000123;Unigene0032417;Unigene0034430
GO:1902410	mitotic cytokinetic process	9	35	0.395224322398536	0.999999999998632	Unigene0001808;Unigene0000727;Unigene0043871;Unigene0022684;Unigene0011757;Unigene0049044;Unigene0000123;Unigene0032417;Unigene0034430
GO:0002119	nematode larval development	1	2	0.40174121395092	0.999999999998632	Unigene0022977
GO:0002164	larval development	1	2	0.40174121395092	0.999999999998632	Unigene0022977
GO:0006011	UDP-glucose metabolic process	1	2	0.40174121395092	0.999999999998632	Unigene0000089
GO:0006067	ethanol metabolic process	1	2	0.40174121395092	0.999999999998632	Unigene0020147
GO:0006301	postreplication repair	1	2	0.40174121395092	0.999999999998632	Unigene0008659
GO:0006513	protein monoubiquitination	1	2	0.40174121395092	0.999999999998632	Unigene0032543
GO:0006522	alanine metabolic process	1	2	0.40174121395092	0.999999999998632	Unigene0013902
GO:0006524	alanine catabolic process	1	2	0.40174121395092	0.999999999998632	Unigene0013902
GO:0006561	proline biosynthetic process	1	2	0.40174121395092	0.999999999998632	Unigene0011564
GO:0007020	microtubule nucleation	1	2	0.40174121395092	0.999999999998632	Unigene0025842
GO:0007155	cell adhesion	1	2	0.40174121395092	0.999999999998632	Unigene0036584
GO:0009080	pyruvate family amino acid catabolic process	1	2	0.40174121395092	0.999999999998632	Unigene0013902
GO:0009233	menaquinone metabolic process	1	2	0.40174121395092	0.999999999998632	Unigene0042552
GO:0009439	cyanate metabolic process	1	2	0.40174121395092	0.999999999998632	Unigene0041945
GO:0009691	cytokinin biosynthetic process	1	2	0.40174121395092	0.999999999998632	Unigene0027537
GO:0010269	response to selenium ion	1	2	0.40174121395092	0.999999999998632	Unigene0051435
GO:0010395	rhamnogalacturonan I metabolic process	1	2	0.40174121395092	0.999999999998632	Unigene0020795
GO:0010528	regulation of transposition	1	2	0.40174121395092	0.999999999998632	Unigene0035913
GO:0015697	quaternary ammonium group transport	1	2	0.40174121395092	0.999999999998632	Unigene0008325
GO:0015838	amino-acid betaine transport	1	2	0.40174121395092	0.999999999998632	Unigene0008325
GO:0015879	carnitine transport	1	2	0.40174121395092	0.999999999998632	Unigene0008325
GO:0016999	antibiotic metabolic process	1	2	0.40174121395092	0.999999999998632	Unigene0020900
GO:0017000	antibiotic biosynthetic process	1	2	0.40174121395092	0.999999999998632	Unigene0020900
GO:0017144	drug metabolic process	1	2	0.40174121395092	0.999999999998632	Unigene0020900
GO:0018131	oxazole or thiazole biosynthetic process	1	2	0.40174121395092	0.999999999998632	Unigene0026291
GO:0019695	choline metabolic process	1	2	0.40174121395092	0.999999999998632	Unigene0032674
GO:0019985	translesion synthesis	1	2	0.40174121395092	0.999999999998632	Unigene0008659
GO:0030653	beta-lactam antibiotic metabolic process	1	2	0.40174121395092	0.999999999998632	Unigene0020900
GO:0030654	beta-lactam antibiotic biosynthetic process	1	2	0.40174121395092	0.999999999998632	Unigene0020900
GO:0031058	positive regulation of histone modification	1	2	0.40174121395092	0.999999999998632	Unigene0028214
GO:0031062	positive regulation of histone methylation	1	2	0.40174121395092	0.999999999998632	Unigene0028214
GO:0031331	positive regulation of cellular catabolic process	1	2	0.40174121395092	0.999999999998632	Unigene0034096
GO:0032101	regulation of response to external stimulus	1	2	0.40174121395092	0.999999999998632	Unigene0024334
GO:0032436	positive regulation of proteasomal ubiquitin-dependent protein catabolic process	1	2	0.40174121395092	0.999999999998632	Unigene0034096
GO:0034308	primary alcohol metabolic process	1	2	0.40174121395092	0.999999999998632	Unigene0020147
GO:0035065	regulation of histone acetylation	1	2	0.40174121395092	0.999999999998632	Unigene0028214
GO:0035265	organ growth	1	2	0.40174121395092	0.999999999998632	Unigene0029379
GO:0042446	hormone biosynthetic process	1	2	0.40174121395092	0.999999999998632	Unigene0027537
GO:0042851	L-alanine metabolic process	1	2	0.40174121395092	0.999999999998632	Unigene0013902
GO:0042853	L-alanine catabolic process	1	2	0.40174121395092	0.999999999998632	Unigene0013902
GO:0043405	regulation of MAP kinase activity	1	2	0.40174121395092	0.999999999998632	Unigene0046981
GO:0043408	regulation of MAPK cascade	1	2	0.40174121395092	0.999999999998632	Unigene0046981
GO:0043488	regulation of mRNA stability	1	2	0.40174121395092	0.999999999998632	Unigene0005711
GO:0043611	isoprene metabolic process	1	2	0.40174121395092	0.999999999998632	Unigene0000083
GO:0043666	regulation of phosphoprotein phosphatase activity	1	2	0.40174121395092	0.999999999998632	Unigene0046855
GO:0045488	pectin metabolic process	1	2	0.40174121395092	0.999999999998632	Unigene0020795
GO:0045732	positive regulation of protein catabolic process	1	2	0.40174121395092	0.999999999998632	Unigene0034096
GO:0045787	positive regulation of cell cycle	1	2	0.40174121395092	0.999999999998632	Unigene0041185
GO:0045862	positive regulation of proteolysis	1	2	0.40174121395092	0.999999999998632	Unigene0034096
GO:0046484	oxazole or thiazole metabolic process	1	2	0.40174121395092	0.999999999998632	Unigene0026291
GO:0046785	microtubule polymerization	1	2	0.40174121395092	0.999999999998632	Unigene0025842
GO:0050688	regulation of defense response to virus	1	2	0.40174121395092	0.999999999998632	Unigene0024334
GO:0051258	protein polymerization	1	2	0.40174121395092	0.999999999998632	Unigene0025842
GO:0052546	cell wall pectin metabolic process	1	2	0.40174121395092	0.999999999998632	Unigene0020795
GO:0060771	phyllotactic patterning	1	2	0.40174121395092	0.999999999998632	Unigene0030832
GO:0071897	DNA biosynthetic process	1	2	0.40174121395092	0.999999999998632	Unigene0008659
GO:0072338	cellular lactam metabolic process	1	2	0.40174121395092	0.999999999998632	Unigene0020900
GO:0072339	cellular lactam biosynthetic process	1	2	0.40174121395092	0.999999999998632	Unigene0020900
GO:1901800	positive regulation of proteasomal protein catabolic process	1	2	0.40174121395092	0.999999999998632	Unigene0034096
GO:1901983	regulation of protein acetylation	1	2	0.40174121395092	0.999999999998632	Unigene0028214
GO:1903052	positive regulation of proteolysis involved in cellular protein catabolic process	1	2	0.40174121395092	0.999999999998632	Unigene0034096
GO:1903364	positive regulation of cellular protein catabolic process	1	2	0.40174121395092	0.999999999998632	Unigene0034096
GO:2000756	regulation of peptidyl-lysine acetylation	1	2	0.40174121395092	0.999999999998632	Unigene0028214
GO:0008544	epidermis development	12	48	0.402748202893387	0.999999999998632	Unigene0027754;Unigene0033532;Unigene0042250;Unigene0018037;Unigene0041037;Unigene0019789;Unigene0051560;Unigene0006443;Unigene0027752;Unigene0050724;Unigene0042241;Unigene0030491
GO:0006560	proline metabolic process	3	10	0.403079689042174	0.999999999998632	Unigene0024140;Unigene0011564;Unigene0011565
GO:0006897	endocytosis	3	10	0.403079689042174	0.999999999998632	Unigene0001808;Unigene0023825;Unigene0034430
GO:0015985	energy coupled proton transport, down electrochemical gradient	3	10	0.403079689042174	0.999999999998632	Unigene0051930;Unigene0041475;Unigene0006829
GO:0015986	ATP synthesis coupled proton transport	3	10	0.403079689042174	0.999999999998632	Unigene0051930;Unigene0041475;Unigene0006829
GO:0032958	inositol phosphate biosynthetic process	3	10	0.403079689042174	0.999999999998632	Unigene0004015;Unigene0012296;Unigene0047546
GO:0046173	polyol biosynthetic process	3	10	0.403079689042174	0.999999999998632	Unigene0004015;Unigene0012296;Unigene0047546
GO:0008283	cell proliferation	8	31	0.404179096942021	0.999999999998632	Unigene0041185;Unigene0020776;Unigene0005079;Unigene0022720;Unigene0022684;Unigene0046362;Unigene0029379;Unigene0020316
GO:0043401	steroid hormone mediated signaling pathway	8	31	0.404179096942021	0.999999999998632	Unigene0050986;Unigene0005140;Unigene0045374;Unigene0050793;Unigene0033443;Unigene0004644;Unigene0005831;Unigene0023232
GO:0048545	response to steroid hormone	8	31	0.404179096942021	0.999999999998632	Unigene0050986;Unigene0005140;Unigene0045374;Unigene0050793;Unigene0033443;Unigene0004644;Unigene0005831;Unigene0023232
GO:0071383	cellular response to steroid hormone stimulus	8	31	0.404179096942021	0.999999999998632	Unigene0050986;Unigene0005140;Unigene0045374;Unigene0050793;Unigene0033443;Unigene0004644;Unigene0005831;Unigene0023232
GO:0044699	single-organism process	1600	7035	0.405976798443014	0.999999999998632	Unigene0000541;Unigene0029327;Unigene0022831;Unigene0029657;Unigene0016511;Unigene0012570;Unigene0047528;Unigene0009594;Unigene0051546;Unigene0036168;Unigene0003664;Unigene0006360;Unigene0006883;Unigene0037186;Unigene0027670;Unigene0050389;Unigene0009359;Unigene0020911;Unigene0005673;Unigene0016718;Unigene0052452;Unigene0042332;Unigene0014209;Unigene0050986;Unigene0020337;Unigene0034598;Unigene00…
GO:0000038	very long-chain fatty acid metabolic process	2	6	0.409600090336479	0.999999999998632	Unigene0018490;Unigene0016202
GO:0006084	acetyl-CoA metabolic process	2	6	0.409600090336479	0.999999999998632	Unigene0051298;Unigene0009988
GO:0006914	autophagy	2	6	0.409600090336479	0.999999999998632	Unigene0029878;Unigene0048752
GO:0007167	enzyme linked receptor protein signaling pathway	2	6	0.409600090336479	0.999999999998632	Unigene0021135;Unigene0045044
GO:0009718	anthocyanin-containing compound biosynthetic process	2	6	0.409600090336479	0.999999999998632	Unigene0001342;Unigene0004827
GO:0010921	regulation of phosphatase activity	2	6	0.409600090336479	0.999999999998632	Unigene0046855;Unigene0017756
GO:0018065	protein-cofactor linkage	2	6	0.409600090336479	0.999999999998632	Unigene0043907;Unigene0043906
GO:0033206	meiotic cytokinesis	2	6	0.409600090336479	0.999999999998632	Unigene0000727;Unigene0019198
GO:0035303	regulation of dephosphorylation	2	6	0.409600090336479	0.999999999998632	Unigene0046855;Unigene0017756
GO:0035304	regulation of protein dephosphorylation	2	6	0.409600090336479	0.999999999998632	Unigene0046855;Unigene0017756
GO:2000241	regulation of reproductive process	2	6	0.409600090336479	0.999999999998632	Unigene0011780;Unigene0005009
GO:0010033	response to organic substance	150	650	0.411175756231055	0.999999999998632	Unigene0016718;Unigene0050986;Unigene0050096;Unigene0025767;Unigene0008764;Unigene0032716;Unigene0015730;Unigene0044471;Unigene0043614;Unigene0007971;Unigene0027754;Unigene0033532;Unigene0005140;Unigene0006046;Unigene0005169;Unigene0052611;Unigene0019165;Unigene0030103;Unigene0045374;Unigene0025023;Unigene0050793;Unigene0025196;Unigene0013270;Unigene0052325;Unigene0020174;Unigene0004874;Unigene00…
GO:0016049	cell growth	24	100	0.411437000127184	0.999999999998632	Unigene0029555;Unigene0027754;Unigene0033532;Unigene0029017;Unigene0025023;Unigene0001764;Unigene0003191;Unigene0042250;Unigene0048005;Unigene0018037;Unigene0019313;Unigene0051573;Unigene0017629;Unigene0037676;Unigene0026812;Unigene0030076;Unigene0007100;Unigene0009789;Unigene0027752;Unigene0016813;Unigene0016814;Unigene0042241;Unigene0030491;Unigene0036418
GO:0006576	cellular biogenic amine metabolic process	11	44	0.411500821860038	0.999999999998632	Unigene0001788;Unigene0032674;Unigene0000070;Unigene0045354;Unigene0039801;Unigene0046828;Unigene0021502;Unigene0005020;Unigene0030525;Unigene0020147;Unigene0010430
GO:0048468	cell development	43	183	0.420253445297942	0.999999999998632	Unigene0036168;Unigene0029555;Unigene0027754;Unigene0008622;Unigene0026043;Unigene0033532;Unigene0001808;Unigene0017737;Unigene0013437;Unigene0001764;Unigene0018640;Unigene0003191;Unigene0005858;Unigene0030401;Unigene0041185;Unigene0042250;Unigene0011069;Unigene0048005;Unigene0018037;Unigene0016401;Unigene0051573;Unigene0017629;Unigene0016053;Unigene0029589;Unigene0006951;Unigene0051560;Unigene00…
GO:0072528	pyrimidine-containing compound biosynthetic process	10	40	0.420945253011405	0.999999999998632	Unigene0050364;Unigene0019520;Unigene0000633;Unigene0037592;Unigene0025317;Unigene0048833;Unigene0001274;Unigene0030897;Unigene0050363;Unigene0000634
GO:0000911	cytokinesis by cell plate formation	6	23	0.424927549596484	0.999999999998632	Unigene0001808;Unigene0000727;Unigene0043871;Unigene0000123;Unigene0032417;Unigene0034430
GO:0048646	anatomical structure formation involved in morphogenesis	16	66	0.425483908726222	0.999999999998632	Unigene0028544;Unigene0031930;Unigene0018322;Unigene0003979;Unigene0041878;Unigene0025585;Unigene0000727;Unigene0027263;Unigene0018061;Unigene0012225;Unigene0031052;Unigene0032760;Unigene0003282;Unigene0021119;Unigene0019198;Unigene0006283
GO:0030162	regulation of proteolysis	5	19	0.437368011491065	0.999999999998632	Unigene0000040;Unigene0034096;Unigene0001443;Unigene0004159;Unigene0050893
GO:0051552	flavone metabolic process	5	19	0.437368011491065	0.999999999998632	Unigene0022162;Unigene0025196;Unigene0025195;Unigene0004636;Unigene0027001
GO:0051553	flavone biosynthetic process	5	19	0.437368011491065	0.999999999998632	Unigene0022162;Unigene0025196;Unigene0025195;Unigene0004636;Unigene0027001
GO:0044702	single organism reproductive process	72	311	0.438097426072703	0.999999999998632	Unigene0020911;Unigene0036387;Unigene0011780;Unigene0022182;Unigene0012377;Unigene0016381;Unigene0006046;Unigene0019165;Unigene0020528;Unigene0005557;Unigene0044079;Unigene0000591;Unigene0035490;Unigene0014660;Unigene0020213;Unigene0048496;Unigene0031698;Unigene0016192;Unigene0044118;Unigene0004885;Unigene0031375;Unigene0000403;Unigene0004571;Unigene0013521;Unigene0000727;Unigene0033259;Unigene00…
GO:0048364	root development	23	97	0.440419205646552	0.999999999998632	Unigene0032716;Unigene0006046;Unigene0035729;Unigene0012032;Unigene0048005;Unigene0003788;Unigene0022720;Unigene0047897;Unigene0037676;Unigene0018729;Unigene0015571;Unigene0051560;Unigene0022952;Unigene0029208;Unigene0006443;Unigene0011323;Unigene0004574;Unigene0002791;Unigene0016813;Unigene0017162;Unigene0016814;Unigene0017381;Unigene0033913
GO:0007059	chromosome segregation	8	32	0.442549203012673	0.999999999998632	Unigene0031698;Unigene0028874;Unigene0006952;Unigene0005061;Unigene0032543;Unigene0025037;Unigene0030567;Unigene0004684
GO:0009914	hormone transport	11	45	0.443769726886581	0.999999999998632	Unigene0044079;Unigene0049727;Unigene0001342;Unigene0020253;Unigene0017567;Unigene0016090;Unigene0051573;Unigene0026812;Unigene0031316;Unigene0004827;Unigene0042645
GO:0012501	programmed cell death	11	45	0.443769726886581	0.999999999998632	Unigene0027952;Unigene0018957;Unigene0046947;Unigene0018775;Unigene0009955;Unigene0005566;Unigene0018776;Unigene0050663;Unigene0032717;Unigene0011387;Unigene0044744
GO:0016571	histone methylation	11	45	0.443769726886581	0.999999999998632	Unigene0012377;Unigene0040292;Unigene0025100;Unigene0000633;Unigene0037592;Unigene0025317;Unigene0048833;Unigene0046347;Unigene0000836;Unigene0035913;Unigene0000634
GO:0009888	tissue development	47	202	0.444129859387115	0.999999999998632	Unigene0020911;Unigene0027754;Unigene0033532;Unigene0036584;Unigene0006046;Unigene0035729;Unigene0035490;Unigene0014660;Unigene0011529;Unigene0000323;Unigene0042250;Unigene0046947;Unigene0018775;Unigene0031375;Unigene0018037;Unigene0041037;Unigene0000315;Unigene0003788;Unigene0019789;Unigene0047897;Unigene0037676;Unigene0026812;Unigene0019109;Unigene0004162;Unigene0015571;Unigene0051560;Unigene00…
GO:0022607	cellular component assembly	54	233	0.449286699380173	0.999999999998632	Unigene0023586;Unigene0002557;Unigene0005310;Unigene0001534;Unigene0028544;Unigene0001808;Unigene0052400;Unigene0031930;Unigene0052399;Unigene0017907;Unigene0003191;Unigene0009071;Unigene0004138;Unigene0021135;Unigene0043180;Unigene0025585;Unigene0005711;Unigene0049815;Unigene0041037;Unigene0045298;Unigene0036001;Unigene0013337;Unigene0049970;Unigene0013338;Unigene0010788;Unigene0017445;Unigene00…
GO:1901136	carbohydrate derivative catabolic process	136	593	0.449921457860398	0.999999999998632	Unigene0050041;Unigene0027670;Unigene0014209;Unigene0030121;Unigene0035523;Unigene0034887;Unigene0017818;Unigene0001534;Unigene0045665;Unigene0002053;Unigene0014536;Unigene0016934;Unigene0017683;Unigene0001808;Unigene0019743;Unigene0003143;Unigene0052400;Unigene0019165;Unigene0013098;Unigene0046598;Unigene0043733;Unigene0020512;Unigene0012845;Unigene0020129;Unigene0015615;Unigene0049772;Unigene00…
GO:0051346	negative regulation of hydrolase activity	4	15	0.451992927377406	0.999999999998632	Unigene0000040;Unigene0001443;Unigene0004159;Unigene0050893
GO:0035966	response to topologically incorrect protein	7	28	0.455197020292241	0.999999999998632	Unigene0003191;Unigene0049815;Unigene0040039;Unigene0050277;Unigene0015571;Unigene0049463;Unigene0009618
GO:0014070	response to organic cyclic compound	15	63	0.461598921971721	0.999999999998632	Unigene0050986;Unigene0005140;Unigene0045374;Unigene0050793;Unigene0033443;Unigene0032453;Unigene0010539;Unigene0004644;Unigene0051560;Unigene0043679;Unigene0022684;Unigene0022904;Unigene0024247;Unigene0005831;Unigene0023232
GO:0006479	protein methylation	12	50	0.464281952372146	0.999999999998632	Unigene0012377;Unigene0040292;Unigene0025100;Unigene0000633;Unigene0037592;Unigene0045069;Unigene0025317;Unigene0048833;Unigene0046347;Unigene0000836;Unigene0035913;Unigene0000634
GO:0051273	beta-glucan metabolic process	20	85	0.465226610178024	0.999999999998632	Unigene0027968;Unigene0027511;Unigene0032272;Unigene0043676;Unigene0002636;Unigene0043675;Unigene0016588;Unigene0012796;Unigene0051573;Unigene0023097;Unigene0041784;Unigene0022684;Unigene0012793;Unigene0051783;Unigene0015222;Unigene0043677;Unigene0021204;Unigene0020795;Unigene0006242;Unigene0010473
GO:0009746	response to hexose	9	37	0.467034904897053	0.999999999998632	Unigene0013034;Unigene0013337;Unigene0028636;Unigene0051573;Unigene0013338;Unigene0048798;Unigene0001991;Unigene0009618;Unigene0037493
GO:0034284	response to monosaccharide	9	37	0.467034904897053	0.999999999998632	Unigene0013034;Unigene0013337;Unigene0028636;Unigene0051573;Unigene0013338;Unigene0048798;Unigene0001991;Unigene0009618;Unigene0037493
GO:0042445	hormone metabolic process	6	24	0.469602275922825	0.999999999998632	Unigene0006046;Unigene0027537;Unigene0037489;Unigene0051560;Unigene0037214;Unigene0020147
GO:0001558	regulation of cell growth	3	11	0.470113683147393	0.999999999998632	Unigene0049815;Unigene0016053;Unigene0016325
GO:0005985	sucrose metabolic process	3	11	0.470113683147393	0.999999999998632	Unigene0021301;Unigene0018452;Unigene0050202
GO:0010119	regulation of stomatal movement	3	11	0.470113683147393	0.999999999998632	Unigene0029555;Unigene0010963;Unigene0048005
GO:0010232	vascular transport	3	11	0.470113683147393	0.999999999998632	Unigene0005831;Unigene0049964;Unigene0015151
GO:0048589	developmental growth	19	81	0.474283845506251	0.999999999998632	Unigene0029555;Unigene0027754;Unigene0033532;Unigene0029017;Unigene0001764;Unigene0003191;Unigene0042250;Unigene0048005;Unigene0018037;Unigene0051573;Unigene0017629;Unigene0037676;Unigene0029379;Unigene0027752;Unigene0016813;Unigene0016814;Unigene0042241;Unigene0030491;Unigene0036418
GO:1903046	meiotic cell cycle process	11	46	0.475862683685062	0.999999999998632	Unigene0036387;Unigene0016381;Unigene0031698;Unigene0000727;Unigene0036804;Unigene0006952;Unigene0005061;Unigene0025037;Unigene0030567;Unigene0019198;Unigene0004684
GO:0044085	cellular component biogenesis	99	433	0.476652466303432	0.999999999998632	Unigene0045615;Unigene0011868;Unigene0023586;Unigene0022182;Unigene0002557;Unigene0005310;Unigene0001534;Unigene0028544;Unigene0001808;Unigene0052400;Unigene0031930;Unigene0016288;Unigene0052399;Unigene0027511;Unigene0046158;Unigene0017907;Unigene0003191;Unigene0009071;Unigene0004138;Unigene0006375;Unigene0021135;Unigene0041213;Unigene0023418;Unigene0023752;Unigene0018310;Unigene0020549;Unigene00…
GO:0022900	electron transport chain	18	77	0.483803475960537	0.999999999998632	Unigene0039192;Unigene0030674;Unigene0012035;Unigene0005711;Unigene0000830;Unigene0007914;Unigene0048972;Unigene0042410;Unigene0051573;Unigene0042088;Unigene0018096;Unigene0017919;Unigene0022688;Unigene0012246;Unigene0009340;Unigene0037991;Unigene0030680;Unigene0020018
GO:0009756	carbohydrate mediated signaling	5	20	0.486454545082869	0.999999999998632	Unigene0050096;Unigene0013034;Unigene0000315;Unigene0013337;Unigene0013338
GO:0010212	response to ionizing radiation	5	20	0.486454545082869	0.999999999998632	Unigene0014130;Unigene0030076;Unigene0014131;Unigene0025037;Unigene0014129
GO:0071322	cellular response to carbohydrate stimulus	5	20	0.486454545082869	0.999999999998632	Unigene0050096;Unigene0013034;Unigene0000315;Unigene0013337;Unigene0013338
GO:0044264	cellular polysaccharide metabolic process	35	152	0.487686189415212	0.999999999998632	Unigene0016602;Unigene0015730;Unigene0027968;Unigene0034154;Unigene0025196;Unigene0027511;Unigene0032272;Unigene0032687;Unigene0043676;Unigene0002636;Unigene0025195;Unigene0034153;Unigene0004636;Unigene0043675;Unigene0016588;Unigene0012796;Unigene0051573;Unigene0021301;Unigene0027597;Unigene0050202;Unigene0023097;Unigene0041784;Unigene0017295;Unigene0022684;Unigene0012793;Unigene0007318;Unigene00…
GO:0000910	cytokinesis	10	42	0.488484388489843	0.999999999998632	Unigene0001808;Unigene0000727;Unigene0043871;Unigene0022684;Unigene0011757;Unigene0049044;Unigene0000123;Unigene0032417;Unigene0034430;Unigene0019198
GO:0060918	auxin transport	10	42	0.488484388489843	0.999999999998632	Unigene0044079;Unigene0049727;Unigene0001342;Unigene0020253;Unigene0017567;Unigene0051573;Unigene0026812;Unigene0031316;Unigene0004827;Unigene0042645
GO:1901565	organonitrogen compound catabolic process	142	624	0.490845076859281	0.999999999998632	Unigene0050041;Unigene0027670;Unigene0014209;Unigene0030121;Unigene0035523;Unigene0013902;Unigene0034887;Unigene0017818;Unigene0001534;Unigene0045665;Unigene0002053;Unigene0018582;Unigene0014536;Unigene0016934;Unigene0017683;Unigene0001808;Unigene0019743;Unigene0003143;Unigene0052400;Unigene0019165;Unigene0013098;Unigene0046598;Unigene0043733;Unigene0020512;Unigene0012845;Unigene0020129;Unigene00…
GO:0034622	cellular macromolecular complex assembly	32	139	0.491593717836586	0.999999999998632	Unigene0023586;Unigene0002557;Unigene0001534;Unigene0052400;Unigene0052399;Unigene0017907;Unigene0003191;Unigene0009071;Unigene0004138;Unigene0005711;Unigene0049815;Unigene0045298;Unigene0036001;Unigene0049970;Unigene0010788;Unigene0017445;Unigene0011481;Unigene0050277;Unigene0015571;Unigene0022214;Unigene0049463;Unigene0027411;Unigene0009618;Unigene0009072;Unigene0019230;Unigene0013725;Unigene00…
GO:1901698	response to nitrogen compound	22	95	0.493017766337116	0.999999999998632	Unigene0008764;Unigene0019165;Unigene0004874;Unigene0004430;Unigene0047349;Unigene0005614;Unigene0024334;Unigene0000315;Unigene0016966;Unigene0040039;Unigene0016202;Unigene0009478;Unigene0051560;Unigene0024247;Unigene0051783;Unigene0010951;Unigene0027831;Unigene0046069;Unigene0027521;Unigene0046981;Unigene0048752;Unigene0035615
GO:0006066	alcohol metabolic process	17	73	0.493836798240762	0.999999999998632	Unigene0025596;Unigene0004015;Unigene0018322;Unigene0005431;Unigene0005359;Unigene0041878;Unigene0016401;Unigene0032674;Unigene0012296;Unigene0002523;Unigene0022952;Unigene0034385;Unigene0017441;Unigene0039801;Unigene0047546;Unigene0030525;Unigene0020147
GO:0006089	lactate metabolic process	2	7	0.494855478459412	0.999999999998632	Unigene0032453;Unigene0046189
GO:0006333	chromatin assembly or disassembly	2	7	0.494855478459412	0.999999999998632	Unigene0041037;Unigene0050724
GO:0006549	isoleucine metabolic process	2	7	0.494855478459412	0.999999999998632	Unigene0005155;Unigene0035690
GO:0009403	toxin biosynthetic process	2	7	0.494855478459412	0.999999999998632	Unigene0046981;Unigene0048752
GO:0009685	gibberellin metabolic process	2	7	0.494855478459412	0.999999999998632	Unigene0021104;Unigene0000315
GO:0009700	indole phytoalexin biosynthetic process	2	7	0.494855478459412	0.999999999998632	Unigene0046981;Unigene0048752
GO:0018126	protein hydroxylation	2	7	0.494855478459412	0.999999999998632	Unigene0017737;Unigene0017738
GO:0031109	microtubule polymerization or depolymerization	2	7	0.494855478459412	0.999999999998632	Unigene0048005;Unigene0025842
GO:0031497	chromatin assembly	2	7	0.494855478459412	0.999999999998632	Unigene0041037;Unigene0050724
GO:0043102	amino acid salvage	2	7	0.494855478459412	0.999999999998632	Unigene0044582;Unigene0014513
GO:0043244	regulation of protein complex disassembly	2	7	0.494855478459412	0.999999999998632	Unigene0013337;Unigene0013338
GO:0046217	indole phytoalexin metabolic process	2	7	0.494855478459412	0.999999999998632	Unigene0046981;Unigene0048752
GO:0048441	petal development	2	7	0.494855478459412	0.999999999998632	Unigene0033259;Unigene0048843
GO:0048465	corolla development	2	7	0.494855478459412	0.999999999998632	Unigene0033259;Unigene0048843
GO:0052314	phytoalexin metabolic process	2	7	0.494855478459412	0.999999999998632	Unigene0046981;Unigene0048752
GO:0052315	phytoalexin biosynthetic process	2	7	0.494855478459412	0.999999999998632	Unigene0046981;Unigene0048752
GO:0071267	L-methionine salvage	2	7	0.494855478459412	0.999999999998632	Unigene0044582;Unigene0014513
GO:0097164	ammonium ion metabolic process	2	7	0.494855478459412	0.999999999998632	Unigene0032674;Unigene0030525
GO:0006810	transport	375	1653	0.496703067267137	0.999999999998632	Unigene0016511;Unigene0047528;Unigene0051546;Unigene0006883;Unigene0009359;Unigene0014209;Unigene0020337;Unigene0002274;Unigene0030121;Unigene0013908;Unigene0051930;Unigene0032716;Unigene0009588;Unigene0026439;Unigene0018773;Unigene0022389;Unigene0052506;Unigene0027952;Unigene0002557;Unigene0024429;Unigene0021571;Unigene0010930;Unigene0029555;Unigene0014222;Unigene0004998;Unigene0005938;Unigene00…
GO:0006525	arginine metabolic process	4	16	0.506956799713853	0.999999999998632	Unigene0050667;Unigene0011564;Unigene0011565;Unigene0010430
GO:0007215	glutamate receptor signaling pathway	4	16	0.506956799713853	0.999999999998632	Unigene0042091;Unigene0006398;Unigene0006988;Unigene0019272
GO:0009694	jasmonic acid metabolic process	4	16	0.506956799713853	0.999999999998632	Unigene0001832;Unigene0025906;Unigene0019313;Unigene0009406
GO:0010015	root morphogenesis	11	47	0.507582970686047	0.999999999998632	Unigene0006046;Unigene0012032;Unigene0022720;Unigene0047897;Unigene0037676;Unigene0015571;Unigene0029208;Unigene0006443;Unigene0016813;Unigene0016814;Unigene0033913
GO:0006461	protein complex assembly	34	149	0.512702437045694	0.999999999998632	Unigene0002557;Unigene0005310;Unigene0001534;Unigene0052400;Unigene0052399;Unigene0017907;Unigene0003191;Unigene0009071;Unigene0004138;Unigene0005711;Unigene0049815;Unigene0045298;Unigene0036001;Unigene0049970;Unigene0010788;Unigene0017445;Unigene0024628;Unigene0011481;Unigene0045631;Unigene0050277;Unigene0015571;Unigene0022214;Unigene0049463;Unigene0042061;Unigene0027411;Unigene0009618;Unigene00…
GO:0010039	response to iron ion	6	25	0.513252944034011	0.999999999998632	Unigene0051032;Unigene0052447;Unigene0027860;Unigene0027971;Unigene0014513;Unigene0015151
GO:1901135	carbohydrate derivative metabolic process	199	879	0.517631076495757	0.999999999998632	Unigene0050041;Unigene0027670;Unigene0014209;Unigene0016602;Unigene0030121;Unigene0013908;Unigene0051930;Unigene0035523;Unigene0047917;Unigene0034887;Unigene0017818;Unigene0001534;Unigene0001832;Unigene0045665;Unigene0002053;Unigene0014536;Unigene0016934;Unigene0017683;Unigene0001808;Unigene0019743;Unigene0003143;Unigene0052400;Unigene0019165;Unigene0013098;Unigene0046598;Unigene0043733;Unigene00…
GO:0006413	translational initiation	8	34	0.517838867956709	0.999999999998632	Unigene0051625;Unigene0004579;Unigene0010169;Unigene0015688;Unigene0035787;Unigene0017588;Unigene0001723;Unigene0046022
GO:0070271	protein complex biogenesis	35	154	0.522745263310131	0.999999999998632	Unigene0002557;Unigene0005310;Unigene0001534;Unigene0052400;Unigene0052399;Unigene0017907;Unigene0003191;Unigene0009071;Unigene0004138;Unigene0005711;Unigene0049815;Unigene0045298;Unigene0036001;Unigene0049970;Unigene0010788;Unigene0017445;Unigene0024628;Unigene0011481;Unigene0045631;Unigene0050277;Unigene0043219;Unigene0015571;Unigene0022214;Unigene0049463;Unigene0042061;Unigene0027411;Unigene00…
GO:0051301	cell division	12	52	0.524807922923067	0.999999999998632	Unigene0001808;Unigene0000727;Unigene0043871;Unigene0028136;Unigene0022684;Unigene0016188;Unigene0011757;Unigene0049044;Unigene0000123;Unigene0032417;Unigene0034430;Unigene0019198
GO:0009117	nucleotide metabolic process	179	792	0.528667609696978	0.999999999998632	Unigene0027670;Unigene0014209;Unigene0030121;Unigene0013908;Unigene0051930;Unigene0035523;Unigene0047917;Unigene0034887;Unigene0017818;Unigene0001534;Unigene0045665;Unigene0002053;Unigene0040292;Unigene0014536;Unigene0016934;Unigene0017683;Unigene0001808;Unigene0019743;Unigene0003143;Unigene0052400;Unigene0013098;Unigene0046598;Unigene0043733;Unigene0000181;Unigene0052310;Unigene0012845;Unigene00…
GO:0001763	morphogenesis of a branching structure	3	12	0.533488164639399	0.999999999998632	Unigene0031375;Unigene0004162;Unigene0023571
GO:0006241	CTP biosynthetic process	3	12	0.533488164639399	0.999999999998632	Unigene0050364;Unigene0030897;Unigene0050363
GO:0009733	response to auxin	3	12	0.533488164639399	0.999999999998632	Unigene0025196;Unigene0025195;Unigene0004636
GO:0009900	dehiscence	3	12	0.533488164639399	0.999999999998632	Unigene0022182;Unigene0005557;Unigene0012497
GO:0046036	CTP metabolic process	3	12	0.533488164639399	0.999999999998632	Unigene0050364;Unigene0030897;Unigene0050363
GO:0006952	defense response	38	168	0.534467978522433	0.999999999998632	Unigene0022332;Unigene0027952;Unigene0021571;Unigene0025971;Unigene0025023;Unigene0042644;Unigene0024508;Unigene0037619;Unigene0024803;Unigene0040733;Unigene0041969;Unigene0052626;Unigene0018826;Unigene0018957;Unigene0045187;Unigene0018833;Unigene0043907;Unigene0023947;Unigene0027613;Unigene0050277;Unigene0051560;Unigene0043679;Unigene0012732;Unigene0022904;Unigene0029561;Unigene0016084;Unigene00…
GO:0009408	response to heat	7	30	0.535318371860991	0.999999999998632	Unigene0026439;Unigene0028507;Unigene0040039;Unigene0045631;Unigene0045261;Unigene0020147;Unigene0048752
GO:0016143	S-glycoside metabolic process	7	30	0.535318371860991	0.999999999998632	Unigene0036204;Unigene0052626;Unigene0022725;Unigene0007318;Unigene0045798;Unigene0035345;Unigene0047500
GO:0019757	glycosinolate metabolic process	7	30	0.535318371860991	0.999999999998632	Unigene0036204;Unigene0052626;Unigene0022725;Unigene0007318;Unigene0045798;Unigene0035345;Unigene0047500
GO:0007126	meiotic nuclear division	9	39	0.5369971521036	0.999999999998632	Unigene0036387;Unigene0016381;Unigene0031698;Unigene0036804;Unigene0006952;Unigene0005061;Unigene0025037;Unigene0030567;Unigene0004684
GO:0000289	nuclear-transcribed mRNA poly(A) tail shortening	1	3	0.53727796239344	0.999999999998632	Unigene0014792
GO:0006071	glycerol metabolic process	1	3	0.53727796239344	0.999999999998632	Unigene0022952
GO:0006140	regulation of nucleotide metabolic process	1	3	0.53727796239344	0.999999999998632	Unigene0019199
GO:0006275	regulation of DNA replication	1	3	0.53727796239344	0.999999999998632	Unigene0020776
GO:0006606	protein import into nucleus	1	3	0.53727796239344	0.999999999998632	Unigene0014660
GO:0006636	unsaturated fatty acid biosynthetic process	1	3	0.53727796239344	0.999999999998632	Unigene0049234
GO:0008361	regulation of cell size	1	3	0.53727796239344	0.999999999998632	Unigene0027831
GO:0009084	glutamine family amino acid biosynthetic process	1	3	0.53727796239344	0.999999999998632	Unigene0011564
GO:0009313	oligosaccharide catabolic process	1	3	0.53727796239344	0.999999999998632	Unigene0029327
GO:0009646	response to absence of light	1	3	0.53727796239344	0.999999999998632	Unigene0000083
GO:0009956	radial pattern formation	1	3	0.53727796239344	0.999999999998632	Unigene0030832
GO:0010432	bract development	1	3	0.53727796239344	0.999999999998632	Unigene0017593
GO:0010433	bract morphogenesis	1	3	0.53727796239344	0.999999999998632	Unigene0017593
GO:0030104	water homeostasis	1	3	0.53727796239344	0.999999999998632	Unigene0020930
GO:0031060	regulation of histone methylation	1	3	0.53727796239344	0.999999999998632	Unigene0028214
GO:0033559	unsaturated fatty acid metabolic process	1	3	0.53727796239344	0.999999999998632	Unigene0049234
GO:0034504	protein localization to nucleus	1	3	0.53727796239344	0.999999999998632	Unigene0014660
GO:0035264	multicellular organism growth	1	3	0.53727796239344	0.999999999998632	Unigene0048005
GO:0043487	regulation of RNA stability	1	3	0.53727796239344	0.999999999998632	Unigene0005711
GO:0044744	protein targeting to nucleus	1	3	0.53727796239344	0.999999999998632	Unigene0014660
GO:0046246	terpene biosynthetic process	1	3	0.53727796239344	0.999999999998632	Unigene0000813
GO:0048446	petal morphogenesis	1	3	0.53727796239344	0.999999999998632	Unigene0048843
GO:0051170	nuclear import	1	3	0.53727796239344	0.999999999998632	Unigene0014660
GO:0051173	positive regulation of nitrogen compound metabolic process	1	3	0.53727796239344	0.999999999998632	Unigene0019220
GO:0072530	purine-containing compound transmembrane transport	1	3	0.53727796239344	0.999999999998632	Unigene0016090
GO:1902593	single-organism nuclear import	1	3	0.53727796239344	0.999999999998632	Unigene0014660
GO:0010605	negative regulation of macromolecule metabolic process	26	115	0.541008523452747	0.999999999998632	Unigene0040292;Unigene0042910;Unigene0042644;Unigene0004903;Unigene0040733;Unigene0042643;Unigene0020776;Unigene0000633;Unigene0051298;Unigene0050283;Unigene0000040;Unigene0025317;Unigene0015571;Unigene0051560;Unigene0048833;Unigene0029350;Unigene0024247;Unigene0001443;Unigene0046347;Unigene0004159;Unigene0000836;Unigene0028214;Unigene0009988;Unigene0050893;Unigene0035913;Unigene0000634
GO:0032501	multicellular organismal process	247	1096	0.550515124165976	0.999999999998632	Unigene0020911;Unigene0042332;Unigene0050986;Unigene0032716;Unigene0011868;Unigene0005375;Unigene0011780;Unigene0030104;Unigene0022182;Unigene0012112;Unigene0027754;Unigene0012377;Unigene0028544;Unigene0033532;Unigene0050154;Unigene0004015;Unigene0035051;Unigene0005140;Unigene0049857;Unigene0001808;Unigene0006046;Unigene0035729;Unigene0013798;Unigene0019165;Unigene0013437;Unigene0032472;Unigene00…
GO:0055085	transmembrane transport	42	187	0.553972439301653	0.999999999998632	Unigene0016511;Unigene0013908;Unigene0051930;Unigene0052506;Unigene0029555;Unigene0005158;Unigene0020125;Unigene0017783;Unigene0000181;Unigene0012804;Unigene0011699;Unigene0045845;Unigene0041758;Unigene0016589;Unigene0024329;Unigene0011326;Unigene0013906;Unigene0044577;Unigene0016090;Unigene0013337;Unigene0032526;Unigene0025257;Unigene0015214;Unigene0013338;Unigene0019526;Unigene0005078;Unigene00…
GO:0044724	single-organism carbohydrate catabolic process	8	35	0.554169103677649	0.999999999998632	Unigene0029327;Unigene0043907;Unigene0032366;Unigene0007318;Unigene0049463;Unigene0029345;Unigene0044413;Unigene0010679
GO:0060429	epithelium development	12	53	0.554290612249366	0.999999999998632	Unigene0027754;Unigene0033532;Unigene0042250;Unigene0018037;Unigene0041037;Unigene0019789;Unigene0051560;Unigene0006443;Unigene0027752;Unigene0050724;Unigene0042241;Unigene0030491
GO:0009266	response to temperature stimulus	18	80	0.556681745987698	0.999999999998632	Unigene0011868;Unigene0026439;Unigene0028507;Unigene0040862;Unigene0022663;Unigene0015154;Unigene0000315;Unigene0051718;Unigene0040039;Unigene0045631;Unigene0051354;Unigene0017245;Unigene0021097;Unigene0045778;Unigene0045261;Unigene0020147;Unigene0015640;Unigene0048752
GO:0008064	regulation of actin polymerization or depolymerization	4	17	0.559282838013502	0.999999999998632	Unigene0033775;Unigene0026043;Unigene0013337;Unigene0013338
GO:0015718	monocarboxylic acid transport	4	17	0.559282838013502	0.999999999998632	Unigene0025436;Unigene0018166;Unigene0008325;Unigene0026265
GO:0015740	C4-dicarboxylate transport	4	17	0.559282838013502	0.999999999998632	Unigene0009359;Unigene0005198;Unigene0010466;Unigene0018970
GO:0030832	regulation of actin filament length	4	17	0.559282838013502	0.999999999998632	Unigene0033775;Unigene0026043;Unigene0013337;Unigene0013338
GO:0032956	regulation of actin cytoskeleton organization	4	17	0.559282838013502	0.999999999998632	Unigene0033775;Unigene0026043;Unigene0013337;Unigene0013338
GO:0032970	regulation of actin filament-based process	4	17	0.559282838013502	0.999999999998632	Unigene0033775;Unigene0026043;Unigene0013337;Unigene0013338
GO:0043086	negative regulation of catalytic activity	4	17	0.559282838013502	0.999999999998632	Unigene0000040;Unigene0001443;Unigene0004159;Unigene0050893
GO:0045861	negative regulation of proteolysis	4	17	0.559282838013502	0.999999999998632	Unigene0000040;Unigene0001443;Unigene0004159;Unigene0050893
GO:0009719	response to endogenous stimulus	117	521	0.5607816078042	0.999999999998632	Unigene0016718;Unigene0050986;Unigene0025767;Unigene0008764;Unigene0032716;Unigene0044471;Unigene0007971;Unigene0027754;Unigene0033532;Unigene0005140;Unigene0006046;Unigene0005169;Unigene0052611;Unigene0019165;Unigene0045374;Unigene0025023;Unigene0050793;Unigene0025196;Unigene0013270;Unigene0020174;Unigene0004874;Unigene0005365;Unigene0004430;Unigene0047349;Unigene0051032;Unigene0033443;Unigene00…
GO:0006259	DNA metabolic process	165	735	0.568714261871797	0.999999999998632	Unigene0013924;Unigene0012317;Unigene0003115;Unigene0040198;Unigene0049011;Unigene0009060;Unigene0017064;Unigene0041532;Unigene0020321;Unigene0038390;Unigene0033129;Unigene0006593;Unigene0013923;Unigene0016381;Unigene0036149;Unigene0049609;Unigene0027548;Unigene0046105;Unigene0031486;Unigene0038959;Unigene0014130;Unigene0042767;Unigene0013755;Unigene0000139;Unigene0006427;Unigene0031865;Unigene00…
GO:0006091	generation of precursor metabolites and energy	77	344	0.569278163707523	0.999999999998632	Unigene0036168;Unigene0050389;Unigene0009821;Unigene0022389;Unigene0039192;Unigene0042352;Unigene0030674;Unigene0028256;Unigene0016062;Unigene0022388;Unigene0026828;Unigene0023506;Unigene0008288;Unigene0051758;Unigene0013181;Unigene0034026;Unigene0012035;Unigene0004632;Unigene0050079;Unigene0045007;Unigene0044319;Unigene0009339;Unigene0048649;Unigene0046314;Unigene0005711;Unigene0000830;Unigene00…
GO:0072593	reactive oxygen species metabolic process	9	40	0.570689638936817	0.999999999998632	Unigene0035363;Unigene0024803;Unigene0011737;Unigene0042262;Unigene0008213;Unigene0042263;Unigene0007321;Unigene0037984;Unigene0023813
GO:0019852	L-ascorbic acid metabolic process	2	8	0.571792266103458	0.999999999998632	Unigene0051783;Unigene0046561
GO:0034330	cell junction organization	2	8	0.571792266103458	0.999999999998632	Unigene0021135;Unigene0045044
GO:0042435	indole-containing compound biosynthetic process	2	8	0.571792266103458	0.999999999998632	Unigene0046981;Unigene0048752
GO:0045216	cell-cell junction organization	2	8	0.571792266103458	0.999999999998632	Unigene0021135;Unigene0045044
GO:0071265	L-methionine biosynthetic process	2	8	0.571792266103458	0.999999999998632	Unigene0044582;Unigene0014513
GO:0032535	regulation of cellular component size	7	31	0.573567327045691	0.999999999998632	Unigene0033775;Unigene0026043;Unigene0030103;Unigene0013337;Unigene0051573;Unigene0013338;Unigene0027831
GO:0090066	regulation of anatomical structure size	7	31	0.573567327045691	0.999999999998632	Unigene0033775;Unigene0026043;Unigene0030103;Unigene0013337;Unigene0051573;Unigene0013338;Unigene0027831
GO:0006753	nucleoside phosphate metabolic process	181	807	0.576351215523172	0.999999999998632	Unigene0006360;Unigene0027670;Unigene0014209;Unigene0030121;Unigene0013908;Unigene0051930;Unigene0035523;Unigene0047917;Unigene0034887;Unigene0017818;Unigene0001534;Unigene0045665;Unigene0002053;Unigene0040292;Unigene0014536;Unigene0016934;Unigene0017683;Unigene0001808;Unigene0019743;Unigene0003143;Unigene0052400;Unigene0013098;Unigene0046598;Unigene0043733;Unigene0000181;Unigene0052310;Unigene00…
GO:0006869	lipid transport	5	22	0.579265023479682	0.999999999998632	Unigene0018773;Unigene0021104;Unigene0010628;Unigene0037007;Unigene0029766
GO:0016458	gene silencing	19	86	0.591383093860882	0.999999999998632	Unigene0040292;Unigene0042910;Unigene0042644;Unigene0004903;Unigene0040733;Unigene0042643;Unigene0000633;Unigene0051298;Unigene0025317;Unigene0015571;Unigene0051560;Unigene0048833;Unigene0029350;Unigene0024247;Unigene0046347;Unigene0000836;Unigene0009988;Unigene0035913;Unigene0000634
GO:0006412	translation	77	346	0.592205440106137	0.999999999998632	Unigene0035523;Unigene0019839;Unigene0017818;Unigene0051625;Unigene0016934;Unigene0019743;Unigene0003143;Unigene0046598;Unigene0043733;Unigene0001690;Unigene0012845;Unigene0020129;Unigene0051405;Unigene0015087;Unigene0049772;Unigene0045877;Unigene0046682;Unigene0046947;Unigene0004579;Unigene0008746;Unigene0018775;Unigene0048621;Unigene0015689;Unigene0020549;Unigene0046314;Unigene0047801;Unigene00…
GO:0000154	rRNA modification	3	13	0.5923123395906	0.999999999998632	Unigene0041213;Unigene0033953;Unigene0015894
GO:0009132	nucleoside diphosphate metabolic process	3	13	0.5923123395906	0.999999999998632	Unigene0052310;Unigene0045925;Unigene0052243
GO:0009218	pyrimidine ribonucleotide metabolic process	3	13	0.5923123395906	0.999999999998632	Unigene0050364;Unigene0030897;Unigene0050363
GO:0009220	pyrimidine ribonucleotide biosynthetic process	3	13	0.5923123395906	0.999999999998632	Unigene0050364;Unigene0030897;Unigene0050363
GO:0044786	cell cycle DNA replication	3	13	0.5923123395906	0.999999999998632	Unigene0049815;Unigene0047897;Unigene0028683
GO:0046132	pyrimidine ribonucleoside biosynthetic process	3	13	0.5923123395906	0.999999999998632	Unigene0050364;Unigene0030897;Unigene0050363
GO:0046134	pyrimidine nucleoside biosynthetic process	3	13	0.5923123395906	0.999999999998632	Unigene0050364;Unigene0030897;Unigene0050363
GO:0048506	regulation of timing of meristematic phase transition	3	13	0.5923123395906	0.999999999998632	Unigene0052611;Unigene0017593;Unigene0018645
GO:0071804	cellular potassium ion transport	3	13	0.5923123395906	0.999999999998632	Unigene0029555;Unigene0016589;Unigene0016590
GO:0071805	potassium ion transmembrane transport	3	13	0.5923123395906	0.999999999998632	Unigene0029555;Unigene0016589;Unigene0016590
GO:0072527	pyrimidine-containing compound metabolic process	15	68	0.593749273823388	0.999999999998632	Unigene0050364;Unigene0026291;Unigene0019520;Unigene0005165;Unigene0000633;Unigene0010614;Unigene0037592;Unigene0025317;Unigene0010613;Unigene0048833;Unigene0001274;Unigene0030897;Unigene0050363;Unigene0044413;Unigene0000634
GO:0048608	reproductive structure development	51	230	0.595136231962581	0.999999999998632	Unigene0020911;Unigene0011780;Unigene0012377;Unigene0006046;Unigene0019165;Unigene0044079;Unigene0035490;Unigene0014660;Unigene0020213;Unigene0020868;Unigene0016192;Unigene0044118;Unigene0004885;Unigene0031375;Unigene0000403;Unigene0004571;Unigene0013521;Unigene0033259;Unigene0017567;Unigene0041037;Unigene0000315;Unigene0003788;Unigene0006185;Unigene0037592;Unigene0051718;Unigene0016966;Unigene00…
GO:0061458	reproductive system development	51	230	0.595136231962581	0.999999999998632	Unigene0020911;Unigene0011780;Unigene0012377;Unigene0006046;Unigene0019165;Unigene0044079;Unigene0035490;Unigene0014660;Unigene0020213;Unigene0020868;Unigene0016192;Unigene0044118;Unigene0004885;Unigene0031375;Unigene0000403;Unigene0004571;Unigene0013521;Unigene0033259;Unigene0017567;Unigene0041037;Unigene0000315;Unigene0003788;Unigene0006185;Unigene0037592;Unigene0051718;Unigene0016966;Unigene00…
GO:0006081	cellular aldehyde metabolic process	6	27	0.595875504594531	0.999999999998632	Unigene0021104;Unigene0051481;Unigene0022952;Unigene0020147;Unigene0015296;Unigene0022925
GO:0009069	serine family amino acid metabolic process	11	50	0.598794213192341	0.999999999998632	Unigene0010738;Unigene0018582;Unigene0013617;Unigene0020278;Unigene0052730;Unigene0005813;Unigene0012926;Unigene0000764;Unigene0010736;Unigene0009406;Unigene0014513
GO:0071103	DNA conformation change	11	50	0.598794213192341	0.999999999998632	Unigene0041037;Unigene0022720;Unigene0033207;Unigene0040197;Unigene0023967;Unigene0025955;Unigene0049740;Unigene0050724;Unigene0028214;Unigene0049741;Unigene0035647
GO:0048519	negative regulation of biological process	34	154	0.599329260226699	0.999999999998632	Unigene0040292;Unigene0042910;Unigene0031865;Unigene0042644;Unigene0004903;Unigene0040733;Unigene0042643;Unigene0004571;Unigene0020776;Unigene0000633;Unigene0051298;Unigene0013337;Unigene0050283;Unigene0019789;Unigene0000040;Unigene0013338;Unigene0034096;Unigene0025317;Unigene0015571;Unigene0051560;Unigene0048833;Unigene0029350;Unigene0024247;Unigene0001063;Unigene0028683;Unigene0001443;Unigene00…
GO:0009259	ribonucleotide metabolic process	152	681	0.599369662220814	0.999999999998632	Unigene0027670;Unigene0014209;Unigene0030121;Unigene0013908;Unigene0051930;Unigene0035523;Unigene0047917;Unigene0034887;Unigene0017818;Unigene0001534;Unigene0045665;Unigene0002053;Unigene0014536;Unigene0016934;Unigene0017683;Unigene0001808;Unigene0019743;Unigene0003143;Unigene0052400;Unigene0013098;Unigene0046598;Unigene0043733;Unigene0000181;Unigene0052310;Unigene0012845;Unigene0020129;Unigene00…
GO:0009150	purine ribonucleotide metabolic process	149	668	0.602289102414913	0.999999999998632	Unigene0027670;Unigene0014209;Unigene0030121;Unigene0013908;Unigene0051930;Unigene0035523;Unigene0047917;Unigene0034887;Unigene0017818;Unigene0001534;Unigene0045665;Unigene0002053;Unigene0014536;Unigene0016934;Unigene0017683;Unigene0001808;Unigene0019743;Unigene0003143;Unigene0052400;Unigene0013098;Unigene0046598;Unigene0043733;Unigene0000181;Unigene0052310;Unigene0012845;Unigene0020129;Unigene00…
GO:0046488	phosphatidylinositol metabolic process	9	41	0.603265034026483	0.999999999998632	Unigene0010911;Unigene0030004;Unigene0034385;Unigene0028295;Unigene0021703;Unigene0031602;Unigene0016813;Unigene0016814;Unigene0027294
GO:0002831	regulation of response to biotic stimulus	4	18	0.608429459915943	0.999999999998632	Unigene0031865;Unigene0024334;Unigene0034096;Unigene0035615
GO:0009063	cellular amino acid catabolic process	4	18	0.608429459915943	0.999999999998632	Unigene0013902;Unigene0018582;Unigene0011564;Unigene0011565
GO:0009292	genetic transfer	4	18	0.608429459915943	0.999999999998632	Unigene0015413;Unigene0045479;Unigene0024489;Unigene0028214
GO:0040008	regulation of growth	4	18	0.608429459915943	0.999999999998632	Unigene0049815;Unigene0016053;Unigene0029379;Unigene0016325
GO:0051493	regulation of cytoskeleton organization	4	18	0.608429459915943	0.999999999998632	Unigene0033775;Unigene0026043;Unigene0013337;Unigene0013338
GO:0002376	immune system process	25	114	0.609684279083141	0.999999999998632	Unigene0027952;Unigene0021571;Unigene0025971;Unigene0019165;Unigene0025023;Unigene0042644;Unigene0024803;Unigene0018957;Unigene0045187;Unigene0042262;Unigene0043907;Unigene0016966;Unigene0009478;Unigene0051560;Unigene0002513;Unigene0042263;Unigene0022904;Unigene0029561;Unigene0016084;Unigene0024247;Unigene0019234;Unigene0009406;Unigene0032717;Unigene0023813;Unigene0024907
GO:0043043	peptide biosynthetic process	77	348	0.614725335951183	0.999999999998632	Unigene0035523;Unigene0019839;Unigene0017818;Unigene0051625;Unigene0016934;Unigene0019743;Unigene0003143;Unigene0046598;Unigene0043733;Unigene0001690;Unigene0012845;Unigene0020129;Unigene0051405;Unigene0015087;Unigene0049772;Unigene0045877;Unigene0046682;Unigene0046947;Unigene0004579;Unigene0008746;Unigene0018775;Unigene0048621;Unigene0015689;Unigene0020549;Unigene0046314;Unigene0047801;Unigene00…
GO:0071705	nitrogen compound transport	44	200	0.615257274436577	0.999999999998632	Unigene0016511;Unigene0051546;Unigene0006883;Unigene0052506;Unigene0027952;Unigene0004998;Unigene0049423;Unigene0017683;Unigene0012095;Unigene0045374;Unigene0003191;Unigene0034041;Unigene0006886;Unigene0034654;Unigene0016658;Unigene0016090;Unigene0008325;Unigene0016069;Unigene0010557;Unigene0033590;Unigene0004125;Unigene0009913;Unigene0051545;Unigene0036460;Unigene0043260;Unigene0003611;Unigene00…
GO:0010260	organ senescence	10	46	0.615877317133717	0.999999999998632	Unigene0030104;Unigene0041969;Unigene0014837;Unigene0014836;Unigene0010539;Unigene0019313;Unigene0008325;Unigene0011459;Unigene0030167;Unigene0002513
GO:0009886	post-embryonic morphogenesis	5	23	0.622136544002792	0.999999999998632	Unigene0020911;Unigene0012032;Unigene0040894;Unigene0005079;Unigene0048843
GO:1903047	mitotic cell cycle process	13	60	0.622307606274975	0.999999999998632	Unigene0036387;Unigene0001808;Unigene0000727;Unigene0043871;Unigene0022684;Unigene0046362;Unigene0011757;Unigene0049044;Unigene0000123;Unigene0032417;Unigene0032543;Unigene0034430;Unigene0020316
GO:0044707	single-multicellular organism process	235	1055	0.631985802125229	0.999999999998632	Unigene0020911;Unigene0042332;Unigene0050986;Unigene0032716;Unigene0011868;Unigene0005375;Unigene0011780;Unigene0030104;Unigene0012112;Unigene0027754;Unigene0012377;Unigene0028544;Unigene0033532;Unigene0050154;Unigene0004015;Unigene0035051;Unigene0005140;Unigene0049857;Unigene0001808;Unigene0006046;Unigene0035729;Unigene0013798;Unigene0019165;Unigene0032472;Unigene0010064;Unigene0045374;Unigene00…
GO:0019693	ribose phosphate metabolic process	154	694	0.632212831214374	0.999999999998632	Unigene0027670;Unigene0014209;Unigene0030121;Unigene0013908;Unigene0051930;Unigene0035523;Unigene0047917;Unigene0034887;Unigene0017818;Unigene0001534;Unigene0045665;Unigene0002053;Unigene0014536;Unigene0016934;Unigene0017683;Unigene0001808;Unigene0019743;Unigene0003143;Unigene0052400;Unigene0013098;Unigene0046598;Unigene0043733;Unigene0000181;Unigene0052310;Unigene0012845;Unigene0020129;Unigene00…
GO:0009414	response to water deprivation	6	28	0.634242363949701	0.999999999998632	Unigene0024244;Unigene0028449;Unigene0033216;Unigene0022663;Unigene0048005;Unigene0051718
GO:0032504	multicellular organism reproduction	6	28	0.634242363949701	0.999999999998632	Unigene0022182;Unigene0005557;Unigene0004885;Unigene0004571;Unigene0012497;Unigene0015571
GO:0048609	multicellular organismal reproductive process	6	28	0.634242363949701	0.999999999998632	Unigene0022182;Unigene0005557;Unigene0004885;Unigene0004571;Unigene0012497;Unigene0015571
GO:0000041	transition metal ion transport	12	56	0.638042993972462	0.999999999998632	Unigene0022730;Unigene0017061;Unigene0040115;Unigene0016192;Unigene0011326;Unigene0020794;Unigene0017076;Unigene0012176;Unigene0031131;Unigene0022788;Unigene0004850;Unigene0024907
GO:0048588	developmental cell growth	12	56	0.638042993972462	0.999999999998632	Unigene0029555;Unigene0027754;Unigene0033532;Unigene0001764;Unigene0003191;Unigene0042250;Unigene0018037;Unigene0051573;Unigene0017629;Unigene0027752;Unigene0042241;Unigene0030491
GO:0000278	mitotic cell cycle	17	79	0.638497991496235	0.999999999998632	Unigene0036387;Unigene0001808;Unigene0048005;Unigene0000727;Unigene0043871;Unigene0022684;Unigene0046362;Unigene0011757;Unigene0049044;Unigene0031977;Unigene0000123;Unigene0025899;Unigene0032417;Unigene0032543;Unigene0034430;Unigene0025842;Unigene0020316
GO:0006072	glycerol-3-phosphate metabolic process	2	9	0.639803782013059	0.999999999998632	Unigene0015153;Unigene0015152
GO:0009683	indoleacetic acid metabolic process	2	9	0.639803782013059	0.999999999998632	Unigene0006046;Unigene0020147
GO:0010191	mucilage metabolic process	2	9	0.639803782013059	0.999999999998632	Unigene0015581;Unigene0015580
GO:0015846	polyamine transport	2	9	0.639803782013059	0.999999999998632	Unigene0017683;Unigene0009913
GO:0022610	biological adhesion	2	9	0.639803782013059	0.999999999998632	Unigene0036584;Unigene0033808
GO:0035601	protein deacylation	2	9	0.639803782013059	0.999999999998632	Unigene0040733;Unigene0050283
GO:0048868	pollen tube development	2	9	0.639803782013059	0.999999999998632	Unigene0048993;Unigene0046633
GO:0098732	macromolecule deacylation	2	9	0.639803782013059	0.999999999998632	Unigene0040733;Unigene0050283
GO:0002237	response to molecule of bacterial origin	1	4	0.642115971618605	0.999999999998632	Unigene0010963
GO:0002697	regulation of immune effector process	1	4	0.642115971618605	0.999999999998632	Unigene0024334
GO:0003333	amino acid transmembrane transport	1	4	0.642115971618605	0.999999999998632	Unigene0052506
GO:0006521	regulation of cellular amino acid metabolic process	1	4	0.642115971618605	0.999999999998632	Unigene0019220
GO:0006529	asparagine biosynthetic process	1	4	0.642115971618605	0.999999999998632	Unigene0001991
GO:0006546	glycine catabolic process	1	4	0.642115971618605	0.999999999998632	Unigene0018582
GO:0006566	threonine metabolic process	1	4	0.642115971618605	0.999999999998632	Unigene0005155
GO:0006656	phosphatidylcholine biosynthetic process	1	4	0.642115971618605	0.999999999998632	Unigene0030525
GO:0006661	phosphatidylinositol biosynthetic process	1	4	0.642115971618605	0.999999999998632	Unigene0010911
GO:0007019	microtubule depolymerization	1	4	0.642115971618605	0.999999999998632	Unigene0048005
GO:0007051	spindle organization	1	4	0.642115971618605	0.999999999998632	Unigene0006952
GO:0009110	vitamin biosynthetic process	1	4	0.642115971618605	0.999999999998632	Unigene0044413
GO:0009312	oligosaccharide biosynthetic process	1	4	0.642115971618605	0.999999999998632	Unigene0015154
GO:0009873	ethylene-activated signaling pathway	1	4	0.642115971618605	0.999999999998632	Unigene0010963
GO:0009967	positive regulation of signal transduction	1	4	0.642115971618605	0.999999999998632	Unigene0046981
GO:0010036	response to boron-containing substance	1	4	0.642115971618605	0.999999999998632	Unigene0038665
GO:0010054	trichoblast differentiation	1	4	0.642115971618605	0.999999999998632	Unigene0006443
GO:0010057	trichoblast fate specification	1	4	0.642115971618605	0.999999999998632	Unigene0006443
GO:0015669	gas transport	1	4	0.642115971618605	0.999999999998632	Unigene0046941
GO:0016197	endosomal transport	1	4	0.642115971618605	0.999999999998632	Unigene0051459
GO:0023056	positive regulation of signaling	1	4	0.642115971618605	0.999999999998632	Unigene0046981
GO:0031056	regulation of histone modification	1	4	0.642115971618605	0.999999999998632	Unigene0028214
GO:0031400	negative regulation of protein modification process	1	4	0.642115971618605	0.999999999998632	Unigene0028214
GO:0033238	regulation of cellular amine metabolic process	1	4	0.642115971618605	0.999999999998632	Unigene0019220
GO:0033353	S-adenosylmethionine cycle	1	4	0.642115971618605	0.999999999998632	Unigene0014513
GO:0040011	locomotion	1	4	0.642115971618605	0.999999999998632	Unigene0047214
GO:0042364	water-soluble vitamin biosynthetic process	1	4	0.642115971618605	0.999999999998632	Unigene0044413
GO:0043462	regulation of ATPase activity	1	4	0.642115971618605	0.999999999998632	Unigene0022906
GO:0044000	movement in host	1	4	0.642115971618605	0.999999999998632	Unigene0047214
GO:0046470	phosphatidylcholine metabolic process	1	4	0.642115971618605	0.999999999998632	Unigene0030525
GO:0046498	S-adenosylhomocysteine metabolic process	1	4	0.642115971618605	0.999999999998632	Unigene0014513
GO:0046500	S-adenosylmethionine metabolic process	1	4	0.642115971618605	0.999999999998632	Unigene0014513
GO:0046683	response to organophosphorus	1	4	0.642115971618605	0.999999999998632	Unigene0009618
GO:0048443	stamen development	1	4	0.642115971618605	0.999999999998632	Unigene0048843
GO:0048466	androecium development	1	4	0.642115971618605	0.999999999998632	Unigene0048843
GO:0048831	regulation of shoot system development	1	4	0.642115971618605	0.999999999998632	Unigene0020213
GO:0051648	vesicle localization	1	4	0.642115971618605	0.999999999998632	Unigene0026043
GO:0051814	movement in other organism involved in symbiotic interaction	1	4	0.642115971618605	0.999999999998632	Unigene0047214
GO:0052126	movement in host environment	1	4	0.642115971618605	0.999999999998632	Unigene0047214
GO:0052192	movement in environment of other organism involved in symbiotic interaction	1	4	0.642115971618605	0.999999999998632	Unigene0047214
GO:0060688	regulation of morphogenesis of a branching structure	1	4	0.642115971618605	0.999999999998632	Unigene0050902
GO:0071369	cellular response to ethylene stimulus	1	4	0.642115971618605	0.999999999998632	Unigene0010963
GO:0090628	plant epidermal cell fate specification	1	4	0.642115971618605	0.999999999998632	Unigene0006443
GO:1901658	glycosyl compound catabolic process	1	4	0.642115971618605	0.999999999998632	Unigene0024907
GO:1903310	positive regulation of chromatin modification	1	4	0.642115971618605	0.999999999998632	Unigene0028214
GO:2001251	negative regulation of chromosome organization	1	4	0.642115971618605	0.999999999998632	Unigene0028214
GO:2001252	positive regulation of chromosome organization	1	4	0.642115971618605	0.999999999998632	Unigene0028214
GO:0010629	negative regulation of gene expression	20	93	0.644213044692381	0.999999999998632	Unigene0040292;Unigene0042910;Unigene0042644;Unigene0004903;Unigene0040733;Unigene0042643;Unigene0000633;Unigene0051298;Unigene0050283;Unigene0025317;Unigene0015571;Unigene0051560;Unigene0048833;Unigene0029350;Unigene0024247;Unigene0046347;Unigene0000836;Unigene0009988;Unigene0035913;Unigene0000634
GO:0006511	ubiquitin-dependent protein catabolic process	7	33	0.645174891908459	0.999999999998632	Unigene0003191;Unigene0049815;Unigene0041072;Unigene0050277;Unigene0015571;Unigene0049463;Unigene0030132
GO:0009415	response to water	7	33	0.645174891908459	0.999999999998632	Unigene0024244;Unigene0028449;Unigene0033216;Unigene0022663;Unigene0048005;Unigene0051718;Unigene0020930
GO:0055076	transition metal ion homeostasis	7	33	0.645174891908459	0.999999999998632	Unigene0040115;Unigene0016192;Unigene0027860;Unigene0012176;Unigene0022788;Unigene0004850;Unigene0021119
GO:0090558	plant epidermis development	7	33	0.645174891908459	0.999999999998632	Unigene0020911;Unigene0047897;Unigene0037676;Unigene0029208;Unigene0006443;Unigene0016813;Unigene0016814
GO:0006261	DNA-dependent DNA replication	3	14	0.646084529366482	0.999999999998632	Unigene0049815;Unigene0047897;Unigene0028683
GO:0006544	glycine metabolic process	3	14	0.646084529366482	0.999999999998632	Unigene0018582;Unigene0020278;Unigene0009406
GO:0006637	acyl-CoA metabolic process	3	14	0.646084529366482	0.999999999998632	Unigene0003427;Unigene0051298;Unigene0009988
GO:0034754	cellular hormone metabolic process	3	14	0.646084529366482	0.999999999998632	Unigene0006046;Unigene0027537;Unigene0020147
GO:0035383	thioester metabolic process	3	14	0.646084529366482	0.999999999998632	Unigene0003427;Unigene0051298;Unigene0009988
GO:1902531	regulation of intracellular signal transduction	3	14	0.646084529366482	0.999999999998632	Unigene0013794;Unigene0014012;Unigene0046981
GO:0007049	cell cycle	38	175	0.646192276458779	0.999999999998632	Unigene0036387;Unigene0016381;Unigene0001808;Unigene0014130;Unigene0000591;Unigene0031698;Unigene0046944;Unigene0048005;Unigene0000727;Unigene0049815;Unigene0043871;Unigene0047897;Unigene0028136;Unigene0022684;Unigene0036804;Unigene0046362;Unigene0006952;Unigene0011757;Unigene0028683;Unigene0049044;Unigene0031977;Unigene0005061;Unigene0000123;Unigene0011377;Unigene0008653;Unigene0014131;Unigene00…
GO:0070887	cellular response to chemical stimulus	58	266	0.654054325534209	0.999999999998632	Unigene0016718;Unigene0050986;Unigene0050096;Unigene0025767;Unigene0032716;Unigene0005140;Unigene0045374;Unigene0050793;Unigene0020514;Unigene0025196;Unigene0005365;Unigene0051032;Unigene0033443;Unigene0032453;Unigene0033739;Unigene0021104;Unigene0010963;Unigene0025195;Unigene0018957;Unigene0012032;Unigene0052447;Unigene0020361;Unigene0027860;Unigene0004571;Unigene0048005;Unigene0004636;Unigene00…
GO:0006163	purine nucleotide metabolic process	150	679	0.654740055071863	0.999999999998632	Unigene0027670;Unigene0014209;Unigene0030121;Unigene0013908;Unigene0051930;Unigene0035523;Unigene0047917;Unigene0034887;Unigene0017818;Unigene0001534;Unigene0045665;Unigene0002053;Unigene0014536;Unigene0016934;Unigene0017683;Unigene0001808;Unigene0019743;Unigene0003143;Unigene0052400;Unigene0013098;Unigene0046598;Unigene0043733;Unigene0000181;Unigene0052310;Unigene0012845;Unigene0020129;Unigene00…
GO:0009892	negative regulation of metabolic process	26	121	0.655334374018725	0.999999999998632	Unigene0040292;Unigene0042910;Unigene0042644;Unigene0004903;Unigene0040733;Unigene0042643;Unigene0020776;Unigene0000633;Unigene0051298;Unigene0050283;Unigene0000040;Unigene0025317;Unigene0015571;Unigene0051560;Unigene0048833;Unigene0029350;Unigene0024247;Unigene0001443;Unigene0046347;Unigene0004159;Unigene0000836;Unigene0028214;Unigene0009988;Unigene0050893;Unigene0035913;Unigene0000634
GO:1901701	cellular response to oxygen-containing compound	19	89	0.656277196847432	0.999999999998632	Unigene0050096;Unigene0051032;Unigene0021104;Unigene0010963;Unigene0052447;Unigene0020361;Unigene0027860;Unigene0004571;Unigene0013034;Unigene0000315;Unigene0013337;Unigene0022121;Unigene0013338;Unigene0022904;Unigene0022122;Unigene0043067;Unigene0044744;Unigene0014513;Unigene0015151
GO:0048869	cellular developmental process	78	357	0.663528977906644	0.999999999998632	Unigene0036168;Unigene0020911;Unigene0012112;Unigene0029555;Unigene0027754;Unigene0008622;Unigene0026043;Unigene0028544;Unigene0033532;Unigene0029017;Unigene0001808;Unigene0052611;Unigene0017737;Unigene0013437;Unigene0031930;Unigene0050793;Unigene0001484;Unigene0035490;Unigene0001764;Unigene0018640;Unigene0003191;Unigene0005858;Unigene0004138;Unigene0002636;Unigene0030401;Unigene0041185;Unigene00…
GO:0009725	response to hormone	100	456	0.663982513853475	0.999999999998632	Unigene0016718;Unigene0050986;Unigene0025767;Unigene0032716;Unigene0044471;Unigene0007971;Unigene0027754;Unigene0033532;Unigene0005140;Unigene0006046;Unigene0005169;Unigene0052611;Unigene0045374;Unigene0025023;Unigene0050793;Unigene0025196;Unigene0013270;Unigene0020174;Unigene0005365;Unigene0051032;Unigene0033443;Unigene0003191;Unigene0032453;Unigene0052626;Unigene0033739;Unigene0021104;Unigene00…
GO:0006760	folic acid-containing compound metabolic process	6	29	0.670368531357633	0.999999999998632	Unigene0016940;Unigene0052002;Unigene0025309;Unigene0016978;Unigene0016977;Unigene0026393
GO:0042558	pteridine-containing compound metabolic process	6	29	0.670368531357633	0.999999999998632	Unigene0016940;Unigene0052002;Unigene0025309;Unigene0016978;Unigene0016977;Unigene0026393
GO:0071407	cellular response to organic cyclic compound	10	48	0.673145005628259	0.999999999998632	Unigene0050986;Unigene0005140;Unigene0045374;Unigene0050793;Unigene0033443;Unigene0004644;Unigene0051560;Unigene0024247;Unigene0005831;Unigene0023232
GO:0009451	RNA modification	36	168	0.677494031117265	0.999999999998632	Unigene0023429;Unigene0012377;Unigene0001690;Unigene0033655;Unigene0051600;Unigene0014175;Unigene0019520;Unigene0042643;Unigene0041213;Unigene0022964;Unigene0020549;Unigene0009026;Unigene0000633;Unigene0045182;Unigene0049058;Unigene0033953;Unigene0015894;Unigene0046178;Unigene0002233;Unigene0011625;Unigene0007154;Unigene0025317;Unigene0048833;Unigene0001274;Unigene0035224;Unigene0049166;Unigene00…
GO:0032269	negative regulation of cellular protein metabolic process	8	39	0.685697949932525	0.999999999998632	Unigene0051298;Unigene0000040;Unigene0051560;Unigene0001443;Unigene0004159;Unigene0028214;Unigene0009988;Unigene0050893
GO:0051248	negative regulation of protein metabolic process	8	39	0.685697949932525	0.999999999998632	Unigene0051298;Unigene0000040;Unigene0051560;Unigene0001443;Unigene0004159;Unigene0028214;Unigene0009988;Unigene0050893
GO:0008652	cellular amino acid biosynthetic process	23	109	0.686982349073477	0.999999999998632	Unigene0044582;Unigene0010844;Unigene0039458;Unigene0010845;Unigene0005813;Unigene0009316;Unigene0040894;Unigene0043907;Unigene0048242;Unigene0010847;Unigene0038221;Unigene0049463;Unigene0046828;Unigene0001991;Unigene0011564;Unigene0005155;Unigene0009618;Unigene0023232;Unigene0009406;Unigene0009317;Unigene0052007;Unigene0014513;Unigene0010846
GO:0016054	organic acid catabolic process	12	58	0.688980635549266	0.999999999998632	Unigene0013902;Unigene0009821;Unigene0018582;Unigene0003191;Unigene0021104;Unigene0028779;Unigene0050277;Unigene0022904;Unigene0039592;Unigene0011564;Unigene0011565;Unigene0022925
GO:0046395	carboxylic acid catabolic process	12	58	0.688980635549266	0.999999999998632	Unigene0013902;Unigene0009821;Unigene0018582;Unigene0003191;Unigene0021104;Unigene0028779;Unigene0050277;Unigene0022904;Unigene0039592;Unigene0011564;Unigene0011565;Unigene0022925
GO:0006518	peptide metabolic process	77	355	0.689433544559342	0.999999999998632	Unigene0035523;Unigene0019839;Unigene0017818;Unigene0051625;Unigene0016934;Unigene0019743;Unigene0003143;Unigene0046598;Unigene0043733;Unigene0001690;Unigene0012845;Unigene0020129;Unigene0051405;Unigene0015087;Unigene0049772;Unigene0045877;Unigene0046682;Unigene0046947;Unigene0004579;Unigene0008746;Unigene0018775;Unigene0048621;Unigene0015689;Unigene0020549;Unigene0046314;Unigene0047801;Unigene00…
GO:0006790	sulfur compound metabolic process	31	146	0.690644908597123	0.999999999998632	Unigene0044582;Unigene0010844;Unigene0036204;Unigene0039458;Unigene0051435;Unigene0026291;Unigene0010845;Unigene0052626;Unigene0005813;Unigene0003427;Unigene0022725;Unigene0051298;Unigene0010614;Unigene0043907;Unigene0048242;Unigene0027971;Unigene0010847;Unigene0010613;Unigene0007318;Unigene0049463;Unigene0045798;Unigene0005155;Unigene0009618;Unigene0023232;Unigene0044413;Unigene0009406;Unigene00…
GO:0055086	nucleobase-containing small molecule metabolic process	187	850	0.693421181256498	0.999999999998632	Unigene0006360;Unigene0027670;Unigene0014209;Unigene0030121;Unigene0013908;Unigene0051930;Unigene0035523;Unigene0047917;Unigene0034887;Unigene0017818;Unigene0001534;Unigene0045665;Unigene0002053;Unigene0040292;Unigene0014536;Unigene0016934;Unigene0017683;Unigene0001808;Unigene0019743;Unigene0003143;Unigene0052400;Unigene0013098;Unigene0046598;Unigene0043733;Unigene0000181;Unigene0052310;Unigene00…
GO:0006813	potassium ion transport	3	15	0.694607429863752	0.999999999998632	Unigene0029555;Unigene0016589;Unigene0016590
GO:0019400	alditol metabolic process	3	15	0.694607429863752	0.999999999998632	Unigene0025596;Unigene0016401;Unigene0022952
GO:0019682	glyceraldehyde-3-phosphate metabolic process	3	15	0.694607429863752	0.999999999998632	Unigene0051481;Unigene0022952;Unigene0015296
GO:0044770	cell cycle phase transition	3	15	0.694607429863752	0.999999999998632	Unigene0036387;Unigene0046362;Unigene0020316
GO:0044772	mitotic cell cycle phase transition	3	15	0.694607429863752	0.999999999998632	Unigene0036387;Unigene0046362;Unigene0020316
GO:1901661	quinone metabolic process	3	15	0.694607429863752	0.999999999998632	Unigene0007219;Unigene0042552;Unigene0043907
GO:0000741	karyogamy	4	20	0.695943671432504	0.999999999998632	Unigene0051435;Unigene0004874;Unigene0040290;Unigene0041072
GO:0001708	cell fate specification	2	10	0.69898480525578	0.999999999998632	Unigene0035490;Unigene0006443
GO:0006222	UMP biosynthetic process	2	10	0.69898480525578	0.999999999998632	Unigene0050364;Unigene0050363
GO:0006641	triglyceride metabolic process	2	10	0.69898480525578	0.999999999998632	Unigene0019313;Unigene0022952
GO:0006984	ER-nucleus signaling pathway	2	10	0.69898480525578	0.999999999998632	Unigene0027952;Unigene0009478
GO:0015977	carbon fixation	2	10	0.69898480525578	0.999999999998632	Unigene0050944;Unigene0027103
GO:0017004	cytochrome complex assembly	2	10	0.69898480525578	0.999999999998632	Unigene0002557;Unigene0005711
GO:0046049	UMP metabolic process	2	10	0.69898480525578	0.999999999998632	Unigene0050364;Unigene0050363
GO:0044764	multi-organism cellular process	5	25	0.699533190073924	0.999999999998632	Unigene0027670;Unigene0015413;Unigene0045479;Unigene0024489;Unigene0028214
GO:0009856	pollination	10	49	0.699797182504249	0.999999999998632	Unigene0035051;Unigene0013437;Unigene0018166;Unigene0011069;Unigene0048993;Unigene0052361;Unigene0007477;Unigene0046633;Unigene0008736;Unigene0011068
GO:0044706	multi-multicellular organism process	10	49	0.699797182504249	0.999999999998632	Unigene0035051;Unigene0013437;Unigene0018166;Unigene0011069;Unigene0048993;Unigene0052361;Unigene0007477;Unigene0046633;Unigene0008736;Unigene0011068
GO:1901575	organic substance catabolic process	210	954	0.699855859610533	0.999999999998632	Unigene0029327;Unigene0050041;Unigene0027670;Unigene0005261;Unigene0014209;Unigene0030121;Unigene0035523;Unigene0013902;Unigene0009821;Unigene0034887;Unigene0017818;Unigene0011265;Unigene0001534;Unigene0017064;Unigene0045665;Unigene0002053;Unigene0018264;Unigene0018582;Unigene0014536;Unigene0016934;Unigene0017683;Unigene0001808;Unigene0019743;Unigene0003143;Unigene0052400;Unigene0019165;Unigene00…
GO:0072521	purine-containing compound metabolic process	153	699	0.703858903867536	0.999999999998632	Unigene0027670;Unigene0014209;Unigene0030121;Unigene0013908;Unigene0051930;Unigene0035523;Unigene0047917;Unigene0034887;Unigene0017818;Unigene0001534;Unigene0045665;Unigene0002053;Unigene0014536;Unigene0016934;Unigene0017683;Unigene0001808;Unigene0027537;Unigene0019743;Unigene0003143;Unigene0052400;Unigene0013098;Unigene0046598;Unigene0043733;Unigene0000181;Unigene0052310;Unigene0012845;Unigene00…
GO:0042044	fluid transport	6	30	0.704131071231793	0.999999999998632	Unigene0016511;Unigene0013267;Unigene0009676;Unigene0051573;Unigene0004125;Unigene0049463
GO:1990267	response to transition metal nanoparticle	6	30	0.704131071231793	0.999999999998632	Unigene0051032;Unigene0052447;Unigene0027860;Unigene0027971;Unigene0014513;Unigene0015151
GO:0008219	cell death	11	54	0.706415883565902	0.999999999998632	Unigene0027952;Unigene0018957;Unigene0046947;Unigene0018775;Unigene0009955;Unigene0005566;Unigene0018776;Unigene0050663;Unigene0032717;Unigene0011387;Unigene0044744
GO:0007166	cell surface receptor signaling pathway	7	35	0.7091926430246	0.999999999998632	Unigene0042091;Unigene0021135;Unigene0006398;Unigene0006988;Unigene0045044;Unigene0004956;Unigene0019272
GO:0022904	respiratory electron transport chain	7	35	0.7091926430246	0.999999999998632	Unigene0030674;Unigene0048972;Unigene0042410;Unigene0042088;Unigene0012246;Unigene0009340;Unigene0030680
GO:0065003	macromolecular complex assembly	39	184	0.709756015492628	0.999999999998632	Unigene0023586;Unigene0002557;Unigene0005310;Unigene0001534;Unigene0052400;Unigene0052399;Unigene0017907;Unigene0003191;Unigene0009071;Unigene0004138;Unigene0043180;Unigene0005711;Unigene0049815;Unigene0041037;Unigene0045298;Unigene0036001;Unigene0049970;Unigene0010788;Unigene0017445;Unigene0024628;Unigene0011481;Unigene0045631;Unigene0050277;Unigene0015571;Unigene0022214;Unigene0049463;Unigene00…
GO:0009062	fatty acid catabolic process	8	40	0.714450027681452	0.999999999998632	Unigene0009821;Unigene0003191;Unigene0021104;Unigene0028779;Unigene0050277;Unigene0022904;Unigene0039592;Unigene0022925
GO:0072329	monocarboxylic acid catabolic process	8	40	0.714450027681452	0.999999999998632	Unigene0009821;Unigene0003191;Unigene0021104;Unigene0028779;Unigene0050277;Unigene0022904;Unigene0039592;Unigene0022925
GO:0006801	superoxide metabolic process	1	5	0.723206756821662	0.999999999998632	Unigene0037984
GO:0006828	manganese ion transport	1	5	0.723206756821662	0.999999999998632	Unigene0040115
GO:0007131	reciprocal meiotic recombination	1	5	0.723206756821662	0.999999999998632	Unigene0016381
GO:0008645	hexose transport	1	5	0.723206756821662	0.999999999998632	Unigene0027803
GO:0009071	serine family amino acid catabolic process	1	5	0.723206756821662	0.999999999998632	Unigene0018582
GO:0009690	cytokinin metabolic process	1	5	0.723206756821662	0.999999999998632	Unigene0027537
GO:0009744	response to sucrose	1	5	0.723206756821662	0.999999999998632	Unigene0033913
GO:0010101	post-embryonic root morphogenesis	1	5	0.723206756821662	0.999999999998632	Unigene0012032
GO:0010228	vegetative to reproductive phase transition of meristem	1	5	0.723206756821662	0.999999999998632	Unigene0004129
GO:0015749	monosaccharide transport	1	5	0.723206756821662	0.999999999998632	Unigene0027803
GO:0015791	polyol transport	1	5	0.723206756821662	0.999999999998632	Unigene0011246
GO:0016556	mRNA modification	1	5	0.723206756821662	0.999999999998632	Unigene0042643
GO:0031124	mRNA 3'-end processing	1	5	0.723206756821662	0.999999999998632	Unigene0029350
GO:0032434	regulation of proteasomal ubiquitin-dependent protein catabolic process	1	5	0.723206756821662	0.999999999998632	Unigene0034096
GO:0035434	copper ion transmembrane transport	1	5	0.723206756821662	0.999999999998632	Unigene0011326
GO:0035825	reciprocal DNA recombination	1	5	0.723206756821662	0.999999999998632	Unigene0016381
GO:0042126	nitrate metabolic process	1	5	0.723206756821662	0.999999999998632	Unigene0048649
GO:0042176	regulation of protein catabolic process	1	5	0.723206756821662	0.999999999998632	Unigene0034096
GO:0042374	phylloquinone metabolic process	1	5	0.723206756821662	0.999999999998632	Unigene0007219
GO:0043473	pigmentation	1	5	0.723206756821662	0.999999999998632	Unigene0051573
GO:0043476	pigment accumulation	1	5	0.723206756821662	0.999999999998632	Unigene0051573
GO:0043478	pigment accumulation in response to UV light	1	5	0.723206756821662	0.999999999998632	Unigene0051573
GO:0043479	pigment accumulation in tissues in response to UV light	1	5	0.723206756821662	0.999999999998632	Unigene0051573
GO:0043480	pigment accumulation in tissues	1	5	0.723206756821662	0.999999999998632	Unigene0051573
GO:0045682	regulation of epidermis development	1	5	0.723206756821662	0.999999999998632	Unigene0046981
GO:0048573	photoperiodism, flowering	1	5	0.723206756821662	0.999999999998632	Unigene0004129
GO:0061136	regulation of proteasomal protein catabolic process	1	5	0.723206756821662	0.999999999998632	Unigene0034096
GO:0070071	proton-transporting two-sector ATPase complex assembly	1	5	0.723206756821662	0.999999999998632	Unigene0019230
GO:0098656	anion transmembrane transport	1	5	0.723206756821662	0.999999999998632	Unigene0052506
GO:1903050	regulation of proteolysis involved in cellular protein catabolic process	1	5	0.723206756821662	0.999999999998632	Unigene0034096
GO:1903362	regulation of cellular protein catabolic process	1	5	0.723206756821662	0.999999999998632	Unigene0034096
GO:1903825	organic acid transmembrane transport	1	5	0.723206756821662	0.999999999998632	Unigene0052506
GO:2001057	reactive nitrogen species metabolic process	1	5	0.723206756821662	0.999999999998632	Unigene0048649
GO:0006073	cellular glucan metabolic process	29	139	0.724511651963538	0.999999999998632	Unigene0015730;Unigene0027968;Unigene0027511;Unigene0032272;Unigene0032687;Unigene0043676;Unigene0002636;Unigene0043675;Unigene0016588;Unigene0012796;Unigene0051573;Unigene0021301;Unigene0027597;Unigene0050202;Unigene0023097;Unigene0041784;Unigene0017295;Unigene0022684;Unigene0012793;Unigene0007318;Unigene0051783;Unigene0015222;Unigene0043677;Unigene0021204;Unigene0020795;Unigene0044413;Unigene00…
GO:0006972	hyperosmotic response	10	50	0.725047924832226	0.999999999998632	Unigene0036034;Unigene0013270;Unigene0011529;Unigene0030199;Unigene0049727;Unigene0027531;Unigene0011564;Unigene0046069;Unigene0011565;Unigene0044413
GO:0007568	aging	10	50	0.725047924832226	0.999999999998632	Unigene0030104;Unigene0041969;Unigene0014837;Unigene0014836;Unigene0010539;Unigene0019313;Unigene0008325;Unigene0011459;Unigene0030167;Unigene0002513
GO:0043604	amide biosynthetic process	79	368	0.727828338178137	0.999999999998632	Unigene0035523;Unigene0019839;Unigene0017818;Unigene0051625;Unigene0016934;Unigene0019743;Unigene0003143;Unigene0046598;Unigene0043733;Unigene0001690;Unigene0012845;Unigene0020129;Unigene0051405;Unigene0015087;Unigene0049772;Unigene0045877;Unigene0046682;Unigene0046947;Unigene0004579;Unigene0008746;Unigene0018775;Unigene0048621;Unigene0015689;Unigene0020549;Unigene0046314;Unigene0020900;Unigene00…
GO:0006195	purine nucleotide catabolic process	122	563	0.730475067523315	0.999999999998632	Unigene0027670;Unigene0014209;Unigene0030121;Unigene0035523;Unigene0034887;Unigene0017818;Unigene0001534;Unigene0045665;Unigene0002053;Unigene0014536;Unigene0016934;Unigene0017683;Unigene0001808;Unigene0019743;Unigene0003143;Unigene0052400;Unigene0013098;Unigene0046598;Unigene0043733;Unigene0012845;Unigene0020129;Unigene0015615;Unigene0049772;Unigene0017819;Unigene0025436;Unigene0012035;Unigene00…
GO:0009154	purine ribonucleotide catabolic process	122	563	0.730475067523315	0.999999999998632	Unigene0027670;Unigene0014209;Unigene0030121;Unigene0035523;Unigene0034887;Unigene0017818;Unigene0001534;Unigene0045665;Unigene0002053;Unigene0014536;Unigene0016934;Unigene0017683;Unigene0001808;Unigene0019743;Unigene0003143;Unigene0052400;Unigene0013098;Unigene0046598;Unigene0043733;Unigene0012845;Unigene0020129;Unigene0015615;Unigene0049772;Unigene0017819;Unigene0025436;Unigene0012035;Unigene00…
GO:0009261	ribonucleotide catabolic process	122	563	0.730475067523315	0.999999999998632	Unigene0027670;Unigene0014209;Unigene0030121;Unigene0035523;Unigene0034887;Unigene0017818;Unigene0001534;Unigene0045665;Unigene0002053;Unigene0014536;Unigene0016934;Unigene0017683;Unigene0001808;Unigene0019743;Unigene0003143;Unigene0052400;Unigene0013098;Unigene0046598;Unigene0043733;Unigene0012845;Unigene0020129;Unigene0015615;Unigene0049772;Unigene0017819;Unigene0025436;Unigene0012035;Unigene00…
GO:0072523	purine-containing compound catabolic process	122	563	0.730475067523315	0.999999999998632	Unigene0027670;Unigene0014209;Unigene0030121;Unigene0035523;Unigene0034887;Unigene0017818;Unigene0001534;Unigene0045665;Unigene0002053;Unigene0014536;Unigene0016934;Unigene0017683;Unigene0001808;Unigene0019743;Unigene0003143;Unigene0052400;Unigene0013098;Unigene0046598;Unigene0043733;Unigene0012845;Unigene0020129;Unigene0015615;Unigene0049772;Unigene0017819;Unigene0025436;Unigene0012035;Unigene00…
GO:0009314	response to radiation	95	441	0.731524835311781	0.999999999998632	Unigene0034598;Unigene0025767;Unigene0024498;Unigene0030104;Unigene0027754;Unigene0008622;Unigene0023663;Unigene0033532;Unigene0047726;Unigene0006046;Unigene0026828;Unigene0052611;Unigene0014130;Unigene0030103;Unigene0034026;Unigene0045374;Unigene0006815;Unigene0051435;Unigene0001484;Unigene0000044;Unigene0009174;Unigene0017907;Unigene0004138;Unigene0009960;Unigene0020868;Unigene0007359;Unigene00…
GO:0005982	starch metabolic process	5	26	0.733836834371357	0.999999999998632	Unigene0032687;Unigene0021301;Unigene0027597;Unigene0007318;Unigene0044413
GO:0006997	nucleus organization	5	26	0.733836834371357	0.999999999998632	Unigene0051435;Unigene0004874;Unigene0040290;Unigene0041072;Unigene0037592
GO:0009767	photosynthetic electron transport chain	5	26	0.733836834371357	0.999999999998632	Unigene0012035;Unigene0005711;Unigene0007914;Unigene0022688;Unigene0020018
GO:0048193	Golgi vesicle transport	5	26	0.733836834371357	0.999999999998632	Unigene0001714;Unigene0012176;Unigene0004850;Unigene0027960;Unigene0035615
GO:0016144	S-glycoside biosynthetic process	4	21	0.734067856241975	0.999999999998632	Unigene0036204;Unigene0007318;Unigene0045798;Unigene0047500
GO:0019758	glycosinolate biosynthetic process	4	21	0.734067856241975	0.999999999998632	Unigene0036204;Unigene0007318;Unigene0045798;Unigene0047500
GO:0006007	glucose catabolic process	6	31	0.735466369836457	0.999999999998632	Unigene0043907;Unigene0032366;Unigene0007318;Unigene0049463;Unigene0029345;Unigene0044413
GO:0006305	DNA alkylation	6	31	0.735466369836457	0.999999999998632	Unigene0004903;Unigene0015413;Unigene0001820;Unigene0045778;Unigene0028214;Unigene0035913
GO:0019320	hexose catabolic process	6	31	0.735466369836457	0.999999999998632	Unigene0043907;Unigene0032366;Unigene0007318;Unigene0049463;Unigene0029345;Unigene0044413
GO:0046365	monosaccharide catabolic process	6	31	0.735466369836457	0.999999999998632	Unigene0043907;Unigene0032366;Unigene0007318;Unigene0049463;Unigene0029345;Unigene0044413
GO:0005991	trehalose metabolic process	3	16	0.737911421436806	0.999999999998632	Unigene0034178;Unigene0025557;Unigene0041830
GO:0035195	gene silencing by miRNA	3	16	0.737911421436806	0.999999999998632	Unigene0051298;Unigene0051560;Unigene0009988
GO:0042180	cellular ketone metabolic process	3	16	0.737911421436806	0.999999999998632	Unigene0007219;Unigene0042552;Unigene0043907
GO:0048509	regulation of meristem development	3	16	0.737911421436806	0.999999999998632	Unigene0052611;Unigene0017593;Unigene0018645
GO:0009166	nucleotide catabolic process	122	564	0.73801379238164	0.999999999998632	Unigene0027670;Unigene0014209;Unigene0030121;Unigene0035523;Unigene0034887;Unigene0017818;Unigene0001534;Unigene0045665;Unigene0002053;Unigene0014536;Unigene0016934;Unigene0017683;Unigene0001808;Unigene0019743;Unigene0003143;Unigene0052400;Unigene0013098;Unigene0046598;Unigene0043733;Unigene0012845;Unigene0020129;Unigene0015615;Unigene0049772;Unigene0017819;Unigene0025436;Unigene0012035;Unigene00…
GO:0044242	cellular lipid catabolic process	8	41	0.741403965537201	0.999999999998632	Unigene0009821;Unigene0003191;Unigene0021104;Unigene0028779;Unigene0050277;Unigene0022904;Unigene0039592;Unigene0022925
GO:0019637	organophosphate metabolic process	206	943	0.741893423685622	0.999999999998632	Unigene0006360;Unigene0027670;Unigene0014209;Unigene0030121;Unigene0013908;Unigene0051930;Unigene0035523;Unigene0047917;Unigene0023085;Unigene0034887;Unigene0017818;Unigene0001534;Unigene0045665;Unigene0002053;Unigene0040292;Unigene0004015;Unigene0014536;Unigene0016934;Unigene0017683;Unigene0001808;Unigene0019743;Unigene0003143;Unigene0013798;Unigene0052400;Unigene0013098;Unigene0046598;Unigene00…
GO:0006260	DNA replication	43	205	0.743151956846293	0.999999999998632	Unigene0013924;Unigene0009060;Unigene0041532;Unigene0038390;Unigene0033129;Unigene0036149;Unigene0042767;Unigene0000139;Unigene0006680;Unigene0043590;Unigene0031905;Unigene0050543;Unigene0041416;Unigene0029281;Unigene0049815;Unigene0003921;Unigene0037654;Unigene0001325;Unigene0048479;Unigene0033590;Unigene0047897;Unigene0007990;Unigene0000549;Unigene0052545;Unigene0001525;Unigene0000739;Unigene00…
GO:0009409	response to cold	9	46	0.745030435374446	0.999999999998632	Unigene0011868;Unigene0040862;Unigene0022663;Unigene0015154;Unigene0000315;Unigene0051718;Unigene0017245;Unigene0021097;Unigene0015640
GO:0046434	organophosphate catabolic process	122	565	0.745433470093921	0.999999999998632	Unigene0027670;Unigene0014209;Unigene0030121;Unigene0035523;Unigene0034887;Unigene0017818;Unigene0001534;Unigene0045665;Unigene0002053;Unigene0014536;Unigene0016934;Unigene0017683;Unigene0001808;Unigene0019743;Unigene0003143;Unigene0052400;Unigene0013098;Unigene0046598;Unigene0043733;Unigene0012845;Unigene0020129;Unigene0015615;Unigene0049772;Unigene0017819;Unigene0025436;Unigene0012035;Unigene00…
GO:1901292	nucleoside phosphate catabolic process	122	565	0.745433470093921	0.999999999998632	Unigene0027670;Unigene0014209;Unigene0030121;Unigene0035523;Unigene0034887;Unigene0017818;Unigene0001534;Unigene0045665;Unigene0002053;Unigene0014536;Unigene0016934;Unigene0017683;Unigene0001808;Unigene0019743;Unigene0003143;Unigene0052400;Unigene0013098;Unigene0046598;Unigene0043733;Unigene0012845;Unigene0020129;Unigene0015615;Unigene0049772;Unigene0017819;Unigene0025436;Unigene0012035;Unigene00…
GO:0044282	small molecule catabolic process	18	89	0.746298144129458	0.999999999998632	Unigene0013902;Unigene0009821;Unigene0018582;Unigene0003191;Unigene0021104;Unigene0028779;Unigene0043907;Unigene0032366;Unigene0050277;Unigene0022904;Unigene0007318;Unigene0049463;Unigene0039592;Unigene0011564;Unigene0011565;Unigene0029345;Unigene0044413;Unigene0022925
GO:0042440	pigment metabolic process	10	51	0.748863258763121	0.999999999998632	Unigene0022162;Unigene0029083;Unigene0025196;Unigene0025195;Unigene0001342;Unigene0004636;Unigene0037984;Unigene0004827;Unigene0025037;Unigene0027001
GO:0002239	response to oomycetes	2	11	0.7498450546132	0.999999999998632	Unigene0021135;Unigene0045044
GO:0006323	DNA packaging	2	11	0.7498450546132	0.999999999998632	Unigene0041037;Unigene0050724
GO:0006787	porphyrin-containing compound catabolic process	2	11	0.7498450546132	0.999999999998632	Unigene0046189;Unigene0027597
GO:0009581	detection of external stimulus	2	11	0.7498450546132	0.999999999998632	Unigene0007318;Unigene0023232
GO:0016101	diterpenoid metabolic process	2	11	0.7498450546132	0.999999999998632	Unigene0021104;Unigene0000315
GO:0033015	tetrapyrrole catabolic process	2	11	0.7498450546132	0.999999999998632	Unigene0046189;Unigene0027597
GO:0048585	negative regulation of response to stimulus	2	11	0.7498450546132	0.999999999998632	Unigene0031865;Unigene0034096
GO:0051187	cofactor catabolic process	2	11	0.7498450546132	0.999999999998632	Unigene0046189;Unigene0027597
GO:0051603	proteolysis involved in cellular protein catabolic process	37	179	0.764109417278387	0.999999999998632	Unigene0011265;Unigene0018264;Unigene0032349;Unigene0050364;Unigene0011264;Unigene0018508;Unigene0003191;Unigene0008416;Unigene0042546;Unigene0013719;Unigene0035170;Unigene0022646;Unigene0049815;Unigene0047555;Unigene0013034;Unigene0041072;Unigene0005581;Unigene0047845;Unigene0018825;Unigene0050277;Unigene0009965;Unigene0015571;Unigene0010910;Unigene0035173;Unigene0042550;Unigene0051019;Unigene00…
GO:0009066	aspartate family amino acid metabolic process	6	32	0.764361900927577	0.999999999998632	Unigene0044582;Unigene0016062;Unigene0048242;Unigene0001991;Unigene0005155;Unigene0014513
GO:0000226	microtubule cytoskeleton organization	5	27	0.765191682047908	0.999999999998632	Unigene0048005;Unigene0000727;Unigene0006952;Unigene0019198;Unigene0025842
GO:1901615	organic hydroxy compound metabolic process	22	109	0.765191845080439	0.999999999998632	Unigene0025596;Unigene0004015;Unigene0018322;Unigene0032453;Unigene0005431;Unigene0005359;Unigene0041878;Unigene0016401;Unigene0032674;Unigene0043907;Unigene0046189;Unigene0012296;Unigene0002523;Unigene0022952;Unigene0034385;Unigene0017441;Unigene0039801;Unigene0047546;Unigene0030525;Unigene0020147;Unigene0044413;Unigene0009406
GO:0050801	ion homeostasis	19	95	0.768014829527152	0.999999999998632	Unigene0052506;Unigene0025596;Unigene0039458;Unigene0040115;Unigene0016192;Unigene0031336;Unigene0027860;Unigene0009478;Unigene0019424;Unigene0012176;Unigene0051342;Unigene0018563;Unigene0011323;Unigene0022788;Unigene0004850;Unigene0021119;Unigene0020930;Unigene0031335;Unigene0017381
GO:0022402	cell cycle process	26	128	0.768066483072816	0.999999999998632	Unigene0036387;Unigene0016381;Unigene0001808;Unigene0031698;Unigene0000727;Unigene0049815;Unigene0043871;Unigene0047897;Unigene0028136;Unigene0022684;Unigene0036804;Unigene0046362;Unigene0006952;Unigene0011757;Unigene0028683;Unigene0049044;Unigene0005061;Unigene0000123;Unigene0032417;Unigene0032543;Unigene0025037;Unigene0034430;Unigene0030567;Unigene0019198;Unigene0020316;Unigene0004684
GO:0006595	polyamine metabolic process	4	22	0.768468485744707	0.999999999998632	Unigene0000070;Unigene0045354;Unigene0005020;Unigene0010430
GO:0009739	response to gibberellin	4	22	0.768468485744707	0.999999999998632	Unigene0021104;Unigene0000315;Unigene0018729;Unigene0022122
GO:0048284	organelle fusion	4	22	0.768468485744707	0.999999999998632	Unigene0051435;Unigene0004874;Unigene0040290;Unigene0041072
GO:0006308	DNA catabolic process	3	17	0.776188975027513	0.999999999998632	Unigene0017064;Unigene0020549;Unigene0030167
GO:0072525	pyridine-containing compound biosynthetic process	3	17	0.776188975027513	0.999999999998632	Unigene0020430;Unigene0044319;Unigene0033990
GO:0019439	aromatic compound catabolic process	132	615	0.778114332779139	0.999999999998632	Unigene0027670;Unigene0014209;Unigene0030121;Unigene0035523;Unigene0034887;Unigene0017818;Unigene0001534;Unigene0017064;Unigene0045665;Unigene0002053;Unigene0014536;Unigene0016934;Unigene0017683;Unigene0001808;Unigene0019743;Unigene0003143;Unigene0052400;Unigene0013098;Unigene0046598;Unigene0043733;Unigene0012845;Unigene0020129;Unigene0015615;Unigene0049772;Unigene0017819;Unigene0025436;Unigene00…
GO:0051234	establishment of localization	435	1977	0.779491075461399	0.999999999998632	Unigene0016511;Unigene0047528;Unigene0051546;Unigene0006883;Unigene0009359;Unigene0014209;Unigene0020337;Unigene0002274;Unigene0030121;Unigene0013908;Unigene0029377;Unigene0051930;Unigene0032716;Unigene0026586;Unigene0009588;Unigene0026439;Unigene0018773;Unigene0022389;Unigene0052506;Unigene0027952;Unigene0002557;Unigene0048670;Unigene0024429;Unigene0021571;Unigene0010930;Unigene0039254;Unigene00…
GO:0034655	nucleobase-containing compound catabolic process	128	598	0.785639529089053	0.999999999998632	Unigene0027670;Unigene0014209;Unigene0030121;Unigene0035523;Unigene0034887;Unigene0017818;Unigene0001534;Unigene0017064;Unigene0045665;Unigene0002053;Unigene0014536;Unigene0016934;Unigene0017683;Unigene0001808;Unigene0019743;Unigene0003143;Unigene0052400;Unigene0013098;Unigene0046598;Unigene0043733;Unigene0012845;Unigene0020129;Unigene0015615;Unigene0049772;Unigene0017819;Unigene0025436;Unigene00…
GO:0000070	mitotic sister chromatid segregation	1	6	0.785928090118699	0.999999999998632	Unigene0032543
GO:0000288	nuclear-transcribed mRNA catabolic process, deadenylation-dependent decay	1	6	0.785928090118699	0.999999999998632	Unigene0014792
GO:0000723	telomere maintenance	1	6	0.785928090118699	0.999999999998632	Unigene0034375
GO:0006528	asparagine metabolic process	1	6	0.785928090118699	0.999999999998632	Unigene0001991
GO:0008614	pyridoxine metabolic process	1	6	0.785928090118699	0.999999999998632	Unigene0044413
GO:0009720	detection of hormone stimulus	1	6	0.785928090118699	0.999999999998632	Unigene0051032
GO:0009726	detection of endogenous stimulus	1	6	0.785928090118699	0.999999999998632	Unigene0051032
GO:0010393	galacturonan metabolic process	1	6	0.785928090118699	0.999999999998632	Unigene0020795
GO:0010962	regulation of glucan biosynthetic process	1	6	0.785928090118699	0.999999999998632	Unigene0037984
GO:0015851	nucleobase transport	1	6	0.785928090118699	0.999999999998632	Unigene0016090
GO:0016032	viral process	1	6	0.785928090118699	0.999999999998632	Unigene0027670
GO:0016575	histone deacetylation	1	6	0.785928090118699	0.999999999998632	Unigene0050283
GO:0032200	telomere organization	1	6	0.785928090118699	0.999999999998632	Unigene0034375
GO:0032776	DNA methylation on cytosine	1	6	0.785928090118699	0.999999999998632	Unigene0015413
GO:0032881	regulation of polysaccharide metabolic process	1	6	0.785928090118699	0.999999999998632	Unigene0037984
GO:0032885	regulation of polysaccharide biosynthetic process	1	6	0.785928090118699	0.999999999998632	Unigene0037984
GO:0036079	purine nucleotide-sugar transport	1	6	0.785928090118699	0.999999999998632	Unigene0028670
GO:0042816	vitamin B6 metabolic process	1	6	0.785928090118699	0.999999999998632	Unigene0044413
GO:0043650	dicarboxylic acid biosynthetic process	1	6	0.785928090118699	0.999999999998632	Unigene0052007
GO:0060249	anatomical structure homeostasis	1	6	0.785928090118699	0.999999999998632	Unigene0034375
GO:0070542	response to fatty acid	1	6	0.785928090118699	0.999999999998632	Unigene0051032
GO:0072503	cellular divalent inorganic cation homeostasis	1	6	0.785928090118699	0.999999999998632	Unigene0009478
GO:1902275	regulation of chromatin organization	1	6	0.785928090118699	0.999999999998632	Unigene0028214
GO:1903308	regulation of chromatin modification	1	6	0.785928090118699	0.999999999998632	Unigene0028214
GO:0006304	DNA modification	6	33	0.790847902931826	0.999999999998632	Unigene0004903;Unigene0015413;Unigene0001820;Unigene0045778;Unigene0028214;Unigene0035913
GO:0006310	DNA recombination	6	33	0.790847902931826	0.999999999998632	Unigene0020321;Unigene0016381;Unigene0031865;Unigene0022684;Unigene0006854;Unigene0036966
GO:0007349	cellularization	2	12	0.793116432607959	0.999999999998632	Unigene0000727;Unigene0019198
GO:0009850	auxin metabolic process	2	12	0.793116432607959	0.999999999998632	Unigene0006046;Unigene0020147
GO:0009926	auxin polar transport	2	12	0.793116432607959	0.999999999998632	Unigene0049727;Unigene0026812
GO:0019363	pyridine nucleotide biosynthetic process	2	12	0.793116432607959	0.999999999998632	Unigene0044319;Unigene0033990
GO:0032012	regulation of ARF protein signal transduction	2	12	0.793116432607959	0.999999999998632	Unigene0013794;Unigene0014012
GO:0046578	regulation of Ras protein signal transduction	2	12	0.793116432607959	0.999999999998632	Unigene0013794;Unigene0014012
GO:0051056	regulation of small GTPase mediated signal transduction	2	12	0.793116432607959	0.999999999998632	Unigene0013794;Unigene0014012
GO:0010053	root epidermal cell differentiation	5	28	0.793658925112736	0.999999999998632	Unigene0037676;Unigene0029208;Unigene0006443;Unigene0016813;Unigene0016814
GO:0090627	plant epidermal cell differentiation	5	28	0.793658925112736	0.999999999998632	Unigene0037676;Unigene0029208;Unigene0006443;Unigene0016813;Unigene0016814
GO:0044712	single-organism catabolic process	144	672	0.794172504805101	0.999999999998632	Unigene0029327;Unigene0027670;Unigene0014209;Unigene0030121;Unigene0035523;Unigene0013902;Unigene0009821;Unigene0034887;Unigene0017818;Unigene0001534;Unigene0045665;Unigene0002053;Unigene0018582;Unigene0014536;Unigene0016934;Unigene0017683;Unigene0001808;Unigene0019743;Unigene0003143;Unigene0052400;Unigene0013098;Unigene0046598;Unigene0043733;Unigene0012845;Unigene0020129;Unigene0015615;Unigene00…
GO:0008213	protein alkylation	12	63	0.796007741532599	0.999999999998632	Unigene0012377;Unigene0040292;Unigene0025100;Unigene0000633;Unigene0037592;Unigene0045069;Unigene0025317;Unigene0048833;Unigene0046347;Unigene0000836;Unigene0035913;Unigene0000634
GO:0098771	inorganic ion homeostasis	12	63	0.796007741532599	0.999999999998632	Unigene0025596;Unigene0040115;Unigene0016192;Unigene0027860;Unigene0009478;Unigene0019424;Unigene0012176;Unigene0051342;Unigene0018563;Unigene0022788;Unigene0004850;Unigene0021119
GO:0009056	catabolic process	212	980	0.796090539058664	0.999999999998632	Unigene0029327;Unigene0050041;Unigene0027670;Unigene0005261;Unigene0014209;Unigene0030121;Unigene0035523;Unigene0013902;Unigene0009821;Unigene0034887;Unigene0017818;Unigene0011265;Unigene0001534;Unigene0017064;Unigene0045665;Unigene0002053;Unigene0018264;Unigene0018582;Unigene0014536;Unigene0016934;Unigene0017683;Unigene0001808;Unigene0019743;Unigene0003143;Unigene0052400;Unigene0019165;Unigene00…
GO:0009416	response to light stimulus	77	367	0.798090701748779	0.999999999998632	Unigene0034598;Unigene0025767;Unigene0024498;Unigene0027754;Unigene0008622;Unigene0033532;Unigene0047726;Unigene0006046;Unigene0026828;Unigene0052611;Unigene0014130;Unigene0034026;Unigene0045374;Unigene0006815;Unigene0051435;Unigene0001484;Unigene0000044;Unigene0009174;Unigene0017907;Unigene0009960;Unigene0020868;Unigene0007359;Unigene0003421;Unigene0042250;Unigene0004885;Unigene0050084;Unigene00…
GO:0030163	protein catabolic process	37	182	0.798943336770896	0.999999999998632	Unigene0011265;Unigene0018264;Unigene0032349;Unigene0050364;Unigene0011264;Unigene0018508;Unigene0003191;Unigene0008416;Unigene0042546;Unigene0013719;Unigene0035170;Unigene0022646;Unigene0049815;Unigene0047555;Unigene0013034;Unigene0041072;Unigene0005581;Unigene0047845;Unigene0018825;Unigene0050277;Unigene0009965;Unigene0015571;Unigene0010910;Unigene0035173;Unigene0042550;Unigene0051019;Unigene00…
GO:0044257	cellular protein catabolic process	37	182	0.798943336770896	0.999999999998632	Unigene0011265;Unigene0018264;Unigene0032349;Unigene0050364;Unigene0011264;Unigene0018508;Unigene0003191;Unigene0008416;Unigene0042546;Unigene0013719;Unigene0035170;Unigene0022646;Unigene0049815;Unigene0047555;Unigene0013034;Unigene0041072;Unigene0005581;Unigene0047845;Unigene0018825;Unigene0050277;Unigene0009965;Unigene0015571;Unigene0010910;Unigene0035173;Unigene0042550;Unigene0051019;Unigene00…
GO:0006835	dicarboxylic acid transport	4	23	0.799275210321952	0.999999999998632	Unigene0009359;Unigene0005198;Unigene0010466;Unigene0018970
GO:0009067	aspartate family amino acid biosynthetic process	4	23	0.799275210321952	0.999999999998632	Unigene0044582;Unigene0048242;Unigene0001991;Unigene0014513
GO:0044270	cellular nitrogen compound catabolic process	131	614	0.800588795695795	0.999999999998632	Unigene0027670;Unigene0014209;Unigene0030121;Unigene0035523;Unigene0034887;Unigene0017818;Unigene0001534;Unigene0017064;Unigene0045665;Unigene0002053;Unigene0014536;Unigene0016934;Unigene0017683;Unigene0001808;Unigene0019743;Unigene0003143;Unigene0052400;Unigene0013098;Unigene0046598;Unigene0043733;Unigene0012845;Unigene0020129;Unigene0015615;Unigene0049772;Unigene0017819;Unigene0025436;Unigene00…
GO:0046700	heterocycle catabolic process	131	614	0.800588795695795	0.999999999998632	Unigene0027670;Unigene0014209;Unigene0030121;Unigene0035523;Unigene0034887;Unigene0017818;Unigene0001534;Unigene0017064;Unigene0045665;Unigene0002053;Unigene0014536;Unigene0016934;Unigene0017683;Unigene0001808;Unigene0019743;Unigene0003143;Unigene0052400;Unigene0013098;Unigene0046598;Unigene0043733;Unigene0012845;Unigene0020129;Unigene0015615;Unigene0049772;Unigene0017819;Unigene0025436;Unigene00…
GO:0048878	chemical homeostasis	24	121	0.801578802979605	0.999999999998632	Unigene0016511;Unigene0052506;Unigene0025596;Unigene0039458;Unigene0040115;Unigene0016192;Unigene0031336;Unigene0027860;Unigene0048005;Unigene0050014;Unigene0009955;Unigene0009478;Unigene0019424;Unigene0012176;Unigene0051342;Unigene0018563;Unigene0011323;Unigene0022788;Unigene0004850;Unigene0021119;Unigene0020930;Unigene0031335;Unigene0017381;Unigene0033913
GO:0018193	peptidyl-amino acid modification	25	126	0.804884777784746	0.999999999998632	Unigene0040292;Unigene0049748;Unigene0032213;Unigene0046947;Unigene0018775;Unigene0000633;Unigene0018155;Unigene0049080;Unigene0007130;Unigene0042719;Unigene0025317;Unigene0048833;Unigene0018776;Unigene0046347;Unigene0052874;Unigene0023232;Unigene0031565;Unigene0041785;Unigene0009406;Unigene0011387;Unigene0000836;Unigene0023066;Unigene0035913;Unigene0000634;Unigene0003937
GO:0048507	meristem development	16	83	0.805770790247788	0.999999999998632	Unigene0035490;Unigene0014660;Unigene0011529;Unigene0000323;Unigene0031375;Unigene0000315;Unigene0026812;Unigene0004162;Unigene0015571;Unigene0051560;Unigene0034385;Unigene0031052;Unigene0027426;Unigene0052040;Unigene0029379;Unigene0033913
GO:0030154	cell differentiation	51	248	0.806640662473151	0.999999999998632	Unigene0036168;Unigene0029555;Unigene0027754;Unigene0008622;Unigene0026043;Unigene0033532;Unigene0001808;Unigene0017737;Unigene0013437;Unigene0035490;Unigene0001764;Unigene0018640;Unigene0003191;Unigene0005858;Unigene0030401;Unigene0041185;Unigene0042250;Unigene0011069;Unigene0048005;Unigene0018037;Unigene0016401;Unigene0041037;Unigene0051573;Unigene0017629;Unigene0019789;Unigene0016053;Unigene00…
GO:0043603	cellular amide metabolic process	85	405	0.807749515314083	0.999999999998632	Unigene0035523;Unigene0019839;Unigene0017818;Unigene0016940;Unigene0051625;Unigene0016934;Unigene0019743;Unigene0003143;Unigene0046598;Unigene0043733;Unigene0001690;Unigene0012845;Unigene0020129;Unigene0051405;Unigene0015087;Unigene0049772;Unigene0045877;Unigene0046682;Unigene0046947;Unigene0004579;Unigene0052002;Unigene0008746;Unigene0018775;Unigene0048621;Unigene0015689;Unigene0020549;Unigene00…
GO:0006213	pyrimidine nucleoside metabolic process	3	18	0.809740878049827	0.999999999998632	Unigene0050364;Unigene0030897;Unigene0050363
GO:0016567	protein ubiquitination	3	18	0.809740878049827	0.999999999998632	Unigene0047845;Unigene0032543;Unigene0000836
GO:0017148	negative regulation of translation	3	18	0.809740878049827	0.999999999998632	Unigene0051298;Unigene0051560;Unigene0009988
GO:0034249	negative regulation of cellular amide metabolic process	3	18	0.809740878049827	0.999999999998632	Unigene0051298;Unigene0051560;Unigene0009988
GO:0046131	pyrimidine ribonucleoside metabolic process	3	18	0.809740878049827	0.999999999998632	Unigene0050364;Unigene0030897;Unigene0050363
GO:0016042	lipid catabolic process	8	44	0.811420296500615	0.999999999998632	Unigene0009821;Unigene0003191;Unigene0021104;Unigene0028779;Unigene0050277;Unigene0022904;Unigene0039592;Unigene0022925
GO:0000280	nuclear division	10	54	0.811627704836956	0.999999999998632	Unigene0036387;Unigene0016381;Unigene0031698;Unigene0036804;Unigene0006952;Unigene0005061;Unigene0032543;Unigene0025037;Unigene0030567;Unigene0004684
GO:0051179	localization	444	2027	0.815032829839668	0.999999999998632	Unigene0016511;Unigene0047528;Unigene0051546;Unigene0006883;Unigene0009359;Unigene0014209;Unigene0020337;Unigene0002274;Unigene0030121;Unigene0013908;Unigene0029377;Unigene0051930;Unigene0032716;Unigene0026586;Unigene0011868;Unigene0009588;Unigene0026439;Unigene0018773;Unigene0022389;Unigene0052506;Unigene0027952;Unigene0002557;Unigene0048670;Unigene0024429;Unigene0021571;Unigene0010930;Unigene00…
GO:1901361	organic cyclic compound catabolic process	132	621	0.815239149649297	0.999999999998632	Unigene0027670;Unigene0014209;Unigene0030121;Unigene0035523;Unigene0034887;Unigene0017818;Unigene0001534;Unigene0017064;Unigene0045665;Unigene0002053;Unigene0014536;Unigene0016934;Unigene0017683;Unigene0001808;Unigene0019743;Unigene0003143;Unigene0052400;Unigene0013098;Unigene0046598;Unigene0043733;Unigene0012845;Unigene0020129;Unigene0015615;Unigene0049772;Unigene0017819;Unigene0025436;Unigene00…
GO:0033993	response to lipid	21	108	0.819017400055248	0.999999999998632	Unigene0050986;Unigene0005140;Unigene0045374;Unigene0050793;Unigene0051032;Unigene0033443;Unigene0052626;Unigene0021104;Unigene0010963;Unigene0004571;Unigene0010539;Unigene0004644;Unigene0000315;Unigene0027955;Unigene0018729;Unigene0022122;Unigene0018239;Unigene0024156;Unigene0005831;Unigene0023232;Unigene0027954
GO:0006486	protein glycosylation	5	29	0.819344423811716	0.999999999998632	Unigene0015352;Unigene0040733;Unigene0033891;Unigene0041747;Unigene0038998
GO:0009100	glycoprotein metabolic process	5	29	0.819344423811716	0.999999999998632	Unigene0015352;Unigene0040733;Unigene0033891;Unigene0041747;Unigene0038998
GO:0009101	glycoprotein biosynthetic process	5	29	0.819344423811716	0.999999999998632	Unigene0015352;Unigene0040733;Unigene0033891;Unigene0041747;Unigene0038998
GO:0043413	macromolecule glycosylation	5	29	0.819344423811716	0.999999999998632	Unigene0015352;Unigene0040733;Unigene0033891;Unigene0041747;Unigene0038998
GO:0044767	single-organism developmental process	266	1230	0.824975330856344	0.999999999998632	Unigene0036168;Unigene0020911;Unigene0042332;Unigene0050986;Unigene0032716;Unigene0005375;Unigene0011780;Unigene0030104;Unigene0012112;Unigene0029555;Unigene0027754;Unigene0008622;Unigene0012377;Unigene0026043;Unigene0028544;Unigene0033532;Unigene0050154;Unigene0004015;Unigene0005140;Unigene0049857;Unigene0029017;Unigene0001808;Unigene0006046;Unigene0035729;Unigene0013798;Unigene0052611;Unigene00…
GO:0009894	regulation of catabolic process	4	24	0.826674824213155	0.999999999998632	Unigene0013437;Unigene0011069;Unigene0034096;Unigene0008653
GO:0009908	flower development	25	128	0.829448330730612	0.999999999998632	Unigene0011780;Unigene0012377;Unigene0006046;Unigene0035490;Unigene0014660;Unigene0020213;Unigene0033259;Unigene0041037;Unigene0000315;Unigene0003788;Unigene0006185;Unigene0037592;Unigene0047845;Unigene0045778;Unigene0031052;Unigene0015759;Unigene0017529;Unigene0042593;Unigene0018167;Unigene0004129;Unigene0025073;Unigene0004574;Unigene0002791;Unigene0048843;Unigene0050724
GO:0006098	pentose-phosphate shunt	2	13	0.829626267702025	0.999999999998632	Unigene0051481;Unigene0015296
GO:0008154	actin polymerization or depolymerization	2	13	0.829626267702025	0.999999999998632	Unigene0037501;Unigene0008455
GO:0009173	pyrimidine ribonucleoside monophosphate metabolic process	2	13	0.829626267702025	0.999999999998632	Unigene0050364;Unigene0050363
GO:0009174	pyrimidine ribonucleoside monophosphate biosynthetic process	2	13	0.829626267702025	0.999999999998632	Unigene0050364;Unigene0050363
GO:0009608	response to symbiont	2	13	0.829626267702025	0.999999999998632	Unigene0039514;Unigene0008501
GO:0009696	salicylic acid metabolic process	2	13	0.829626267702025	0.999999999998632	Unigene0043907;Unigene0009406
GO:0042537	benzene-containing compound metabolic process	2	13	0.829626267702025	0.999999999998632	Unigene0043907;Unigene0009406
GO:0045934	negative regulation of nucleobase-containing compound metabolic process	2	13	0.829626267702025	0.999999999998632	Unigene0020776;Unigene0051560
GO:0051156	glucose 6-phosphate metabolic process	2	13	0.829626267702025	0.999999999998632	Unigene0051481;Unigene0015296
GO:0051220	cytoplasmic sequestering of protein	2	13	0.829626267702025	0.999999999998632	Unigene0010770;Unigene0039476
GO:0072350	tricarboxylic acid metabolic process	2	13	0.829626267702025	0.999999999998632	Unigene0045007;Unigene0051470
GO:0010118	stomatal movement	8	45	0.831238447739018	0.999999999998632	Unigene0004874;Unigene0020389;Unigene0037341;Unigene0029589;Unigene0051700;Unigene0020388;Unigene0052842;Unigene0020930
GO:0046148	pigment biosynthetic process	8	45	0.831238447739018	0.999999999998632	Unigene0022162;Unigene0025196;Unigene0025195;Unigene0001342;Unigene0004636;Unigene0037984;Unigene0004827;Unigene0027001
GO:0072524	pyridine-containing compound metabolic process	8	45	0.831238447739018	0.999999999998632	Unigene0020430;Unigene0045007;Unigene0044319;Unigene0051481;Unigene0033990;Unigene0044413;Unigene0051470;Unigene0015296
GO:0016441	posttranscriptional gene silencing	7	40	0.833364953639191	0.999999999998632	Unigene0042910;Unigene0051298;Unigene0051560;Unigene0029350;Unigene0024247;Unigene0009988;Unigene0035913
GO:0001666	response to hypoxia	1	7	0.834440192061913	0.999999999998632	Unigene0040039
GO:0006476	protein deacetylation	1	7	0.834440192061913	0.999999999998632	Unigene0050283
GO:0006900	membrane budding	1	7	0.834440192061913	0.999999999998632	Unigene0010110
GO:0006901	vesicle coating	1	7	0.834440192061913	0.999999999998632	Unigene0010110
GO:0007602	phototransduction	1	7	0.834440192061913	0.999999999998632	Unigene0023232
GO:0009582	detection of abiotic stimulus	1	7	0.834440192061913	0.999999999998632	Unigene0023232
GO:0009583	detection of light stimulus	1	7	0.834440192061913	0.999999999998632	Unigene0023232
GO:0009827	plant-type cell wall modification	1	7	0.834440192061913	0.999999999998632	Unigene0006397
GO:0009902	chloroplast relocation	1	7	0.834440192061913	0.999999999998632	Unigene0012517
GO:0010074	maintenance of meristem identity	1	7	0.834440192061913	0.999999999998632	Unigene0014660
GO:0019750	chloroplast localization	1	7	0.834440192061913	0.999999999998632	Unigene0012517
GO:0036293	response to decreased oxygen levels	1	7	0.834440192061913	0.999999999998632	Unigene0040039
GO:0043101	purine-containing compound salvage	1	7	0.834440192061913	0.999999999998632	Unigene0009618
GO:0051181	cofactor transport	1	7	0.834440192061913	0.999999999998632	Unigene0002557
GO:0051261	protein depolymerization	1	7	0.834440192061913	0.999999999998632	Unigene0048005
GO:0051644	plastid localization	1	7	0.834440192061913	0.999999999998632	Unigene0012517
GO:0051667	establishment of plastid localization	1	7	0.834440192061913	0.999999999998632	Unigene0012517
GO:0070482	response to oxygen levels	1	7	0.834440192061913	0.999999999998632	Unigene0040039
GO:0010646	regulation of cell communication	6	35	0.836878293199687	0.999999999998632	Unigene0013885;Unigene0013794;Unigene0014012;Unigene0025037;Unigene0046981;Unigene0037073
GO:0019362	pyridine nucleotide metabolic process	6	35	0.836878293199687	0.999999999998632	Unigene0045007;Unigene0044319;Unigene0051481;Unigene0033990;Unigene0051470;Unigene0015296
GO:0045165	cell fate commitment	3	19	0.838933696528687	0.999999999998632	Unigene0035490;Unigene0029208;Unigene0006443
GO:0051276	chromosome organization	59	290	0.846134778974663	0.999999999998632	Unigene0029657;Unigene0012377;Unigene0040292;Unigene0012095;Unigene0014130;Unigene0052440;Unigene0016913;Unigene0000229;Unigene0020280;Unigene0018305;Unigene0031698;Unigene0025100;Unigene0047234;Unigene0000633;Unigene0052049;Unigene0041037;Unigene0022720;Unigene0025376;Unigene0037592;Unigene0050283;Unigene0052698;Unigene0012493;Unigene0047845;Unigene0044291;Unigene0033207;Unigene0017455;Unigene00…
GO:0043094	cellular metabolic compound salvage	9	51	0.847516703697561	0.999999999998632	Unigene0044582;Unigene0050944;Unigene0003191;Unigene0000764;Unigene0049463;Unigene0026393;Unigene0027103;Unigene0009618;Unigene0014513
GO:0006873	cellular ion homeostasis	8	46	0.849387502973665	0.999999999998632	Unigene0025596;Unigene0039458;Unigene0016192;Unigene0027860;Unigene0009478;Unigene0019424;Unigene0018563;Unigene0022788
GO:0055082	cellular chemical homeostasis	8	46	0.849387502973665	0.999999999998632	Unigene0025596;Unigene0039458;Unigene0016192;Unigene0027860;Unigene0009478;Unigene0019424;Unigene0018563;Unigene0022788
GO:0006497	protein lipidation	4	25	0.850892278334913	0.999999999998632	Unigene0027952;Unigene0046314;Unigene0045261;Unigene0045191
GO:0009566	fertilization	4	25	0.850892278334913	0.999999999998632	Unigene0020528;Unigene0033284;Unigene0052698;Unigene0004684
GO:0042157	lipoprotein metabolic process	4	25	0.850892278334913	0.999999999998632	Unigene0027952;Unigene0046314;Unigene0045261;Unigene0045191
GO:0042158	lipoprotein biosynthetic process	4	25	0.850892278334913	0.999999999998632	Unigene0027952;Unigene0046314;Unigene0045261;Unigene0045191
GO:0099402	plant organ development	39	197	0.853549237747946	0.999999999998632	Unigene0032716;Unigene0011780;Unigene0006046;Unigene0035729;Unigene0045374;Unigene0044079;Unigene0024708;Unigene0016192;Unigene0012032;Unigene0048005;Unigene0033259;Unigene0041037;Unigene0003788;Unigene0022720;Unigene0047897;Unigene0037676;Unigene0018729;Unigene0015571;Unigene0051560;Unigene0022952;Unigene0017466;Unigene0017593;Unigene0009570;Unigene0029214;Unigene0015759;Unigene0029379;Unigene00…
GO:0008299	isoprenoid biosynthetic process	6	36	0.856627271639679	0.999999999998632	Unigene0027743;Unigene0018412;Unigene0042503;Unigene0026766;Unigene0000813;Unigene0047500
GO:0006402	mRNA catabolic process	2	14	0.860216557424615	0.999999999998632	Unigene0028779;Unigene0014792
GO:0009129	pyrimidine nucleoside monophosphate metabolic process	2	14	0.860216557424615	0.999999999998632	Unigene0050364;Unigene0050363
GO:0009130	pyrimidine nucleoside monophosphate biosynthetic process	2	14	0.860216557424615	0.999999999998632	Unigene0050364;Unigene0050363
GO:0010498	proteasomal protein catabolic process	2	14	0.860216557424615	0.999999999998632	Unigene0041072;Unigene0030132
GO:0043161	proteasome-mediated ubiquitin-dependent protein catabolic process	2	14	0.860216557424615	0.999999999998632	Unigene0041072;Unigene0030132
GO:0043414	macromolecule methylation	16	87	0.861283158608444	0.999999999998632	Unigene0012377;Unigene0040292;Unigene0015413;Unigene0025100;Unigene0000633;Unigene0037592;Unigene0045069;Unigene0007154;Unigene0025317;Unigene0048833;Unigene0045778;Unigene0046347;Unigene0000836;Unigene0028214;Unigene0035913;Unigene0000634
GO:0033043	regulation of organelle organization	5	31	0.862948772114478	0.999999999998632	Unigene0033775;Unigene0026043;Unigene0013337;Unigene0013338;Unigene0028214
GO:0031324	negative regulation of cellular metabolic process	9	52	0.86348409534347	0.999999999998632	Unigene0020776;Unigene0051298;Unigene0000040;Unigene0051560;Unigene0001443;Unigene0004159;Unigene0028214;Unigene0009988;Unigene0050893
GO:0009639	response to red or far red light	19	102	0.864027561193055	0.999999999998632	Unigene0027754;Unigene0033532;Unigene0006046;Unigene0026828;Unigene0052611;Unigene0045374;Unigene0006815;Unigene0001484;Unigene0042250;Unigene0018037;Unigene0000315;Unigene0038907;Unigene0051560;Unigene0009943;Unigene0027752;Unigene0009406;Unigene0011377;Unigene0042241;Unigene0030491
GO:0006306	DNA methylation	3	20	0.86416723036919	0.999999999998632	Unigene0015413;Unigene0045778;Unigene0028214
GO:0010476	gibberellin mediated signaling pathway	3	20	0.86416723036919	0.999999999998632	Unigene0021104;Unigene0000315;Unigene0022122
GO:0044728	DNA methylation or demethylation	3	20	0.86416723036919	0.999999999998632	Unigene0015413;Unigene0045778;Unigene0028214
GO:0046903	secretion	3	20	0.86416723036919	0.999999999998632	Unigene0026043;Unigene0050202;Unigene0008478
GO:0046916	cellular transition metal ion homeostasis	3	20	0.86416723036919	0.999999999998632	Unigene0016192;Unigene0027860;Unigene0022788
GO:0071370	cellular response to gibberellin stimulus	3	20	0.86416723036919	0.999999999998632	Unigene0021104;Unigene0000315;Unigene0022122
GO:0006188	IMP biosynthetic process	1	8	0.871961324341693	0.999999999998632	Unigene0026393
GO:0006547	histidine metabolic process	1	8	0.871961324341693	0.999999999998632	Unigene0041095
GO:0006635	fatty acid beta-oxidation	1	8	0.871961324341693	0.999999999998632	Unigene0009821
GO:0006743	ubiquinone metabolic process	1	8	0.871961324341693	0.999999999998632	Unigene0043907
GO:0009880	embryonic pattern specification	1	8	0.871961324341693	0.999999999998632	Unigene0051459
GO:0010233	phloem transport	1	8	0.871961324341693	0.999999999998632	Unigene0049964
GO:0010638	positive regulation of organelle organization	1	8	0.871961324341693	0.999999999998632	Unigene0028214
GO:0010948	negative regulation of cell cycle process	1	8	0.871961324341693	0.999999999998632	Unigene0028683
GO:0015780	nucleotide-sugar transport	1	8	0.871961324341693	0.999999999998632	Unigene0028670
GO:0015865	purine nucleotide transport	1	8	0.871961324341693	0.999999999998632	Unigene0043258
GO:0019395	fatty acid oxidation	1	8	0.871961324341693	0.999999999998632	Unigene0009821
GO:0031329	regulation of cellular catabolic process	1	8	0.871961324341693	0.999999999998632	Unigene0034096
GO:0034440	lipid oxidation	1	8	0.871961324341693	0.999999999998632	Unigene0009821
GO:0046040	IMP metabolic process	1	8	0.871961324341693	0.999999999998632	Unigene0026393
GO:0048444	floral organ morphogenesis	1	8	0.871961324341693	0.999999999998632	Unigene0048843
GO:0048563	post-embryonic organ morphogenesis	1	8	0.871961324341693	0.999999999998632	Unigene0048843
GO:0051130	positive regulation of cellular component organization	1	8	0.871961324341693	0.999999999998632	Unigene0028214
GO:0052803	imidazole-containing compound metabolic process	1	8	0.871961324341693	0.999999999998632	Unigene0041095
GO:0072507	divalent inorganic cation homeostasis	1	8	0.871961324341693	0.999999999998632	Unigene0009478
GO:1900673	olefin metabolic process	1	8	0.871961324341693	0.999999999998632	Unigene0000083
GO:0016265	death	13	73	0.87296930552072	0.999999999998632	Unigene0027952;Unigene0018957;Unigene0046947;Unigene0018775;Unigene0009955;Unigene0005566;Unigene0022904;Unigene0018776;Unigene0050663;Unigene0020147;Unigene0032717;Unigene0011387;Unigene0044744
GO:0018208	peptidyl-proline modification	12	68	0.873531696052031	0.999999999998632	Unigene0049748;Unigene0032213;Unigene0018155;Unigene0049080;Unigene0007130;Unigene0052874;Unigene0023232;Unigene0031565;Unigene0041785;Unigene0009406;Unigene0023066;Unigene0003937
GO:0040007	growth	29	152	0.87746255941295	0.999999999998632	Unigene0029555;Unigene0027754;Unigene0033532;Unigene0029017;Unigene0013798;Unigene0025023;Unigene0001764;Unigene0003191;Unigene0042250;Unigene0048005;Unigene0018037;Unigene0019313;Unigene0051573;Unigene0017629;Unigene0037676;Unigene0026812;Unigene0030076;Unigene0013797;Unigene0007100;Unigene0009789;Unigene0029379;Unigene0003302;Unigene0046069;Unigene0027752;Unigene0016813;Unigene0016814;Unigene00…
GO:0044265	cellular macromolecule catabolic process	42	215	0.882780518951054	0.999999999998632	Unigene0011265;Unigene0017064;Unigene0018264;Unigene0032349;Unigene0050364;Unigene0011264;Unigene0018508;Unigene0003191;Unigene0008416;Unigene0042546;Unigene0013719;Unigene0028779;Unigene0020549;Unigene0035170;Unigene0022646;Unigene0049815;Unigene0047555;Unigene0013034;Unigene0041072;Unigene0005581;Unigene0047845;Unigene0018825;Unigene0050277;Unigene0030167;Unigene0009965;Unigene0015571;Unigene00…
GO:0048523	negative regulation of cellular process	13	74	0.884880845438857	0.999999999998632	Unigene0020776;Unigene0051298;Unigene0013337;Unigene0019789;Unigene0000040;Unigene0013338;Unigene0051560;Unigene0028683;Unigene0001443;Unigene0004159;Unigene0028214;Unigene0009988;Unigene0050893
GO:0071396	cellular response to lipid	13	74	0.884880845438857	0.999999999998632	Unigene0050986;Unigene0005140;Unigene0045374;Unigene0050793;Unigene0033443;Unigene0021104;Unigene0010963;Unigene0004571;Unigene0004644;Unigene0000315;Unigene0022122;Unigene0005831;Unigene0023232
GO:0006733	oxidoreduction coenzyme metabolic process	7	43	0.884923043959172	0.999999999998632	Unigene0045007;Unigene0044319;Unigene0051481;Unigene0043907;Unigene0033990;Unigene0051470;Unigene0015296
GO:0070085	glycosylation	7	43	0.884923043959172	0.999999999998632	Unigene0015352;Unigene0040733;Unigene0033891;Unigene0024489;Unigene0041747;Unigene0038998;Unigene0022684
GO:0006638	neutral lipid metabolic process	2	15	0.885694884741671	0.999999999998632	Unigene0019313;Unigene0022952
GO:0006639	acylglycerol metabolic process	2	15	0.885694884741671	0.999999999998632	Unigene0019313;Unigene0022952
GO:0032507	maintenance of protein location in cell	2	15	0.885694884741671	0.999999999998632	Unigene0010770;Unigene0039476
GO:0045185	maintenance of protein location	2	15	0.885694884741671	0.999999999998632	Unigene0010770;Unigene0039476
GO:0052646	alditol phosphate metabolic process	2	15	0.885694884741671	0.999999999998632	Unigene0015153;Unigene0015152
GO:0016246	RNA interference	3	21	0.885850459390392	0.999999999998632	Unigene0051560;Unigene0024247;Unigene0035913
GO:0051640	organelle localization	3	21	0.885850459390392	0.999999999998632	Unigene0026043;Unigene0012517;Unigene0012945
GO:0006364	rRNA processing	4	27	0.890780895768352	0.999999999998632	Unigene0041213;Unigene0033953;Unigene0015894;Unigene0043219
GO:0016053	organic acid biosynthetic process	29	154	0.893678300163277	0.999999999998632	Unigene0044582;Unigene0010844;Unigene0002870;Unigene0031930;Unigene0039458;Unigene0010845;Unigene0029814;Unigene0018957;Unigene0005813;Unigene0009316;Unigene0040894;Unigene0043907;Unigene0039224;Unigene0048242;Unigene0049234;Unigene0010847;Unigene0038221;Unigene0049463;Unigene0046828;Unigene0001991;Unigene0011564;Unigene0005155;Unigene0009618;Unigene0023232;Unigene0009406;Unigene0009317;Unigene00…
GO:0046394	carboxylic acid biosynthetic process	29	154	0.893678300163277	0.999999999998632	Unigene0044582;Unigene0010844;Unigene0002870;Unigene0031930;Unigene0039458;Unigene0010845;Unigene0029814;Unigene0018957;Unigene0005813;Unigene0009316;Unigene0040894;Unigene0043907;Unigene0039224;Unigene0048242;Unigene0049234;Unigene0010847;Unigene0038221;Unigene0049463;Unigene0046828;Unigene0001991;Unigene0011564;Unigene0005155;Unigene0009618;Unigene0023232;Unigene0009406;Unigene0009317;Unigene00…
GO:0071840	cellular component organization or biogenesis	287	1345	0.893786086417092	0.999999999998632	Unigene0028858;Unigene0045615;Unigene0029657;Unigene0015581;Unigene0036168;Unigene0005261;Unigene0020911;Unigene0011868;Unigene0033775;Unigene0023586;Unigene0036387;Unigene0022182;Unigene0002557;Unigene0005310;Unigene0001534;Unigene0027754;Unigene0008622;Unigene0012377;Unigene0026043;Unigene0028544;Unigene0040292;Unigene0033532;Unigene0010548;Unigene0016381;Unigene0004015;Unigene0029017;Unigene00…
GO:0071229	cellular response to acid chemical	8	49	0.89459936293543	0.999999999998632	Unigene0021104;Unigene0010963;Unigene0004571;Unigene0000315;Unigene0022121;Unigene0031316;Unigene0022122;Unigene0042645
GO:0043933	macromolecular complex subunit organization	87	429	0.895580434848745	0.999999999998632	Unigene0029657;Unigene0023586;Unigene0002557;Unigene0005310;Unigene0001534;Unigene0012377;Unigene0040292;Unigene0029017;Unigene0052400;Unigene0012095;Unigene0052440;Unigene0016913;Unigene0000229;Unigene0052399;Unigene0037501;Unigene0020280;Unigene0017907;Unigene0003191;Unigene0009071;Unigene0004138;Unigene0018305;Unigene0025100;Unigene0046947;Unigene0018775;Unigene0043180;Unigene0047234;Unigene00…
GO:0071310	cellular response to organic substance	46	236	0.895587543631179	0.999999999998632	Unigene0016718;Unigene0050986;Unigene0050096;Unigene0025767;Unigene0032716;Unigene0005140;Unigene0045374;Unigene0050793;Unigene0025196;Unigene0005365;Unigene0033443;Unigene0032453;Unigene0033739;Unigene0021104;Unigene0010963;Unigene0025195;Unigene0018957;Unigene0012032;Unigene0020361;Unigene0004571;Unigene0048005;Unigene0004636;Unigene0004644;Unigene0013034;Unigene0000315;Unigene0013337;Unigene00…
GO:0019438	aromatic compound biosynthetic process	241	1138	0.899676059163626	0.999999999998632	Unigene0016718;Unigene0014209;Unigene0016602;Unigene0050096;Unigene0051930;Unigene0025767;Unigene0015482;Unigene0047917;Unigene0016898;Unigene0011780;Unigene0022182;Unigene0050153;Unigene0025971;Unigene0050708;Unigene0026368;Unigene0049735;Unigene0010322;Unigene0018317;Unigene0027537;Unigene0051920;Unigene0009688;Unigene0000181;Unigene0042910;Unigene0012095;Unigene0052310;Unigene0030103;Unigene00…
GO:0048285	organelle fission	10	60	0.900730021519132	0.999999999998632	Unigene0036387;Unigene0016381;Unigene0031698;Unigene0036804;Unigene0006952;Unigene0005061;Unigene0032543;Unigene0025037;Unigene0030567;Unigene0004684
GO:0007067	mitotic nuclear division	1	9	0.900981017132772	0.999999999998632	Unigene0032543
GO:0010565	regulation of cellular ketone metabolic process	1	9	0.900981017132772	0.999999999998632	Unigene0019220
GO:0015995	chlorophyll biosynthetic process	1	9	0.900981017132772	0.999999999998632	Unigene0037984
GO:0016050	vesicle organization	1	9	0.900981017132772	0.999999999998632	Unigene0010110
GO:0033044	regulation of chromosome organization	1	9	0.900981017132772	0.999999999998632	Unigene0028214
GO:0035437	maintenance of protein localization in endoplasmic reticulum	1	9	0.900981017132772	0.999999999998632	Unigene0010770
GO:0045786	negative regulation of cell cycle	1	9	0.900981017132772	0.999999999998632	Unigene0028683
GO:0051052	regulation of DNA metabolic process	1	9	0.900981017132772	0.999999999998632	Unigene0020776
GO:0051656	establishment of organelle localization	1	9	0.900981017132772	0.999999999998632	Unigene0012517
GO:0072595	maintenance of protein localization in organelle	1	9	0.900981017132772	0.999999999998632	Unigene0010770
GO:0006325	chromatin organization	41	213	0.901217912264696	0.999999999998632	Unigene0029657;Unigene0012377;Unigene0040292;Unigene0012095;Unigene0052440;Unigene0016913;Unigene0000229;Unigene0020280;Unigene0018305;Unigene0025100;Unigene0047234;Unigene0000633;Unigene0052049;Unigene0041037;Unigene0025376;Unigene0037592;Unigene0050283;Unigene0052698;Unigene0012493;Unigene0047845;Unigene0044291;Unigene0017455;Unigene0025317;Unigene0016395;Unigene0021454;Unigene0051560;Unigene00…
GO:0032870	cellular response to hormone stimulus	38	199	0.903864882638124	0.999999999998632	Unigene0016718;Unigene0050986;Unigene0025767;Unigene0032716;Unigene0005140;Unigene0045374;Unigene0050793;Unigene0025196;Unigene0005365;Unigene0033443;Unigene0032453;Unigene0033739;Unigene0021104;Unigene0010963;Unigene0025195;Unigene0012032;Unigene0004571;Unigene0048005;Unigene0004636;Unigene0004644;Unigene0000315;Unigene0001639;Unigene0029132;Unigene0022121;Unigene0027955;Unigene0032604;Unigene00…
GO:0071495	cellular response to endogenous stimulus	38	199	0.903864882638124	0.999999999998632	Unigene0016718;Unigene0050986;Unigene0025767;Unigene0032716;Unigene0005140;Unigene0045374;Unigene0050793;Unigene0025196;Unigene0005365;Unigene0033443;Unigene0032453;Unigene0033739;Unigene0021104;Unigene0010963;Unigene0025195;Unigene0012032;Unigene0004571;Unigene0048005;Unigene0004636;Unigene0004644;Unigene0000315;Unigene0001639;Unigene0029132;Unigene0022121;Unigene0027955;Unigene0032604;Unigene00…
GO:2000026	regulation of multicellular organismal development	6	39	0.904342415872381	0.999999999998632	Unigene0052611;Unigene0020213;Unigene0017113;Unigene0017593;Unigene0018645;Unigene0046981
GO:0007015	actin filament organization	3	22	0.904384455229185	0.999999999998632	Unigene0029017;Unigene0037501;Unigene0008455
GO:0019321	pentose metabolic process	3	22	0.904384455229185	0.999999999998632	Unigene0029345;Unigene0023576;Unigene0011804
GO:0090567	reproductive shoot system development	34	180	0.905951894076919	0.999999999998632	Unigene0011780;Unigene0012377;Unigene0006046;Unigene0044079;Unigene0035490;Unigene0014660;Unigene0020213;Unigene0016192;Unigene0044118;Unigene0033259;Unigene0041037;Unigene0000315;Unigene0003788;Unigene0006185;Unigene0037592;Unigene0051222;Unigene0047845;Unigene0045778;Unigene0009570;Unigene0031052;Unigene0015759;Unigene0016218;Unigene0017529;Unigene0042593;Unigene0018167;Unigene0004129;Unigene00…
GO:0007010	cytoskeleton organization	13	76	0.905992171970679	0.999999999998632	Unigene0029017;Unigene0008202;Unigene0037501;Unigene0048005;Unigene0000727;Unigene0043866;Unigene0049430;Unigene0006951;Unigene0008455;Unigene0006952;Unigene0007477;Unigene0019198;Unigene0025842
GO:0006401	RNA catabolic process	2	16	0.906806808070938	0.999999999998632	Unigene0028779;Unigene0014792
GO:0006403	RNA localization	2	16	0.906806808070938	0.999999999998632	Unigene0012095;Unigene0003611
GO:0022618	ribonucleoprotein complex assembly	2	16	0.906806808070938	0.999999999998632	Unigene0023586;Unigene0023587
GO:0050657	nucleic acid transport	2	16	0.906806808070938	0.999999999998632	Unigene0012095;Unigene0003611
GO:0050658	RNA transport	2	16	0.906806808070938	0.999999999998632	Unigene0012095;Unigene0003611
GO:0051236	establishment of RNA localization	2	16	0.906806808070938	0.999999999998632	Unigene0012095;Unigene0003611
GO:0071826	ribonucleoprotein complex subunit organization	2	16	0.906806808070938	0.999999999998632	Unigene0023586;Unigene0023587
GO:0048367	shoot system development	49	253	0.910977389888438	0.999999999998632	Unigene0020911;Unigene0011780;Unigene0012377;Unigene0006046;Unigene0010064;Unigene0045374;Unigene0044079;Unigene0035490;Unigene0014660;Unigene0020213;Unigene0024708;Unigene0016192;Unigene0044118;Unigene0033259;Unigene0041037;Unigene0050899;Unigene0000315;Unigene0003788;Unigene0006185;Unigene0037592;Unigene0051222;Unigene0047845;Unigene0015571;Unigene0010292;Unigene0045778;Unigene0017466;Unigene00…
GO:0006779	porphyrin-containing compound biosynthetic process	7	45	0.911279854677853	0.999999999998632	Unigene0009688;Unigene0043907;Unigene0037984;Unigene0032829;Unigene0009406;Unigene0018739;Unigene0031638
GO:0051239	regulation of multicellular organismal process	7	45	0.911279854677853	0.999999999998632	Unigene0052611;Unigene0020213;Unigene0017113;Unigene0017593;Unigene0018645;Unigene0046981;Unigene0050902
GO:0072330	monocarboxylic acid biosynthetic process	7	45	0.911279854677853	0.999999999998632	Unigene0002870;Unigene0031930;Unigene0029814;Unigene0018957;Unigene0039224;Unigene0049234;Unigene0009406
GO:0048827	phyllome development	14	82	0.914047540477642	0.999999999998632	Unigene0006046;Unigene0045374;Unigene0044079;Unigene0024708;Unigene0016192;Unigene0033259;Unigene0041037;Unigene0017466;Unigene0017593;Unigene0009570;Unigene0029214;Unigene0029379;Unigene0048843;Unigene0050724
GO:0016043	cellular component organization	251	1189	0.914355944336491	0.999999999998632	Unigene0028858;Unigene0029657;Unigene0015581;Unigene0036168;Unigene0005261;Unigene0020911;Unigene0033775;Unigene0023586;Unigene0036387;Unigene0002557;Unigene0005310;Unigene0001534;Unigene0027754;Unigene0008622;Unigene0012377;Unigene0026043;Unigene0028544;Unigene0040292;Unigene0033532;Unigene0010548;Unigene0016381;Unigene0004015;Unigene0029017;Unigene0034022;Unigene0001808;Unigene0052611;Unigene00…
GO:0006766	vitamin metabolic process	6	40	0.91686785038412	0.999999999998632	Unigene0026291;Unigene0010614;Unigene0010613;Unigene0051783;Unigene0044413;Unigene0046561
GO:0006767	water-soluble vitamin metabolic process	6	40	0.91686785038412	0.999999999998632	Unigene0026291;Unigene0010614;Unigene0010613;Unigene0051783;Unigene0044413;Unigene0046561
GO:0031047	gene silencing by RNA	6	40	0.91686785038412	0.999999999998632	Unigene0042644;Unigene0051298;Unigene0051560;Unigene0024247;Unigene0009988;Unigene0035913
GO:1901605	alpha-amino acid metabolic process	45	235	0.917128761390557	0.999999999998632	Unigene0013902;Unigene0044582;Unigene0016940;Unigene0010860;Unigene0010738;Unigene0001788;Unigene0016062;Unigene0018582;Unigene0013617;Unigene0029846;Unigene0041095;Unigene0011401;Unigene0020278;Unigene0052002;Unigene0052730;Unigene0005813;Unigene0025309;Unigene0046189;Unigene0048242;Unigene0010862;Unigene0012926;Unigene0016978;Unigene0050667;Unigene0000764;Unigene0016977;Unigene0016270;Unigene00…
GO:0043648	dicarboxylic acid metabolic process	8	51	0.917928569196922	0.999999999998632	Unigene0050389;Unigene0009821;Unigene0016062;Unigene0048649;Unigene0049432;Unigene0044278;Unigene0042061;Unigene0052007
GO:0080134	regulation of response to stress	8	51	0.917928569196922	0.999999999998632	Unigene0014130;Unigene0042262;Unigene0024334;Unigene0042263;Unigene0014131;Unigene0023813;Unigene0014129;Unigene0046981
GO:0033554	cellular response to stress	56	288	0.91889054316178	0.999999999998632	Unigene0009594;Unigene0024498;Unigene0027952;Unigene0021571;Unigene0008622;Unigene0025971;Unigene0050708;Unigene0013798;Unigene0019165;Unigene0034026;Unigene0026291;Unigene0017907;Unigene0051032;Unigene0040129;Unigene0018826;Unigene0010963;Unigene0018957;Unigene0014080;Unigene0052447;Unigene0027860;Unigene0045187;Unigene0038546;Unigene0041072;Unigene0021043;Unigene0016966;Unigene0049970;Unigene00…
GO:0007623	circadian rhythm	3	23	0.92015084196527	0.999999999998632	Unigene0020868;Unigene0013005;Unigene0028006
GO:0051606	detection of stimulus	3	23	0.92015084196527	0.999999999998632	Unigene0051032;Unigene0007318;Unigene0023232
GO:0006417	regulation of translation	4	29	0.920987645608167	0.999999999998632	Unigene0051298;Unigene0051560;Unigene0043323;Unigene0009988
GO:0009966	regulation of signal transduction	4	29	0.920987645608167	0.999999999998632	Unigene0013794;Unigene0014012;Unigene0025037;Unigene0046981
GO:0034248	regulation of cellular amide metabolic process	4	29	0.920987645608167	0.999999999998632	Unigene0051298;Unigene0051560;Unigene0043323;Unigene0009988
GO:0044703	multi-organism reproductive process	15	88	0.921324793492137	0.999999999998632	Unigene0035051;Unigene0013437;Unigene0020528;Unigene0018166;Unigene0011069;Unigene0048993;Unigene0033284;Unigene0052698;Unigene0052361;Unigene0015571;Unigene0007477;Unigene0046633;Unigene0008736;Unigene0011068;Unigene0004684
GO:0033014	tetrapyrrole biosynthetic process	7	46	0.922388738317067	0.999999999998632	Unigene0009688;Unigene0043907;Unigene0037984;Unigene0032829;Unigene0009406;Unigene0018739;Unigene0031638
GO:0042886	amide transport	7	46	0.922388738317067	0.999999999998632	Unigene0016511;Unigene0034654;Unigene0004125;Unigene0008191;Unigene0029721;Unigene0038665;Unigene0021497
GO:0006551	leucine metabolic process	1	10	0.92342504067466	0.999999999998632	Unigene0046189
GO:0006825	copper ion transport	1	10	0.92342504067466	0.999999999998632	Unigene0011326
GO:0015914	phospholipid transport	1	10	0.92342504067466	0.999999999998632	Unigene0037007
GO:0019827	stem cell population maintenance	1	10	0.92342504067466	0.999999999998632	Unigene0014660
GO:0043255	regulation of carbohydrate biosynthetic process	1	10	0.92342504067466	0.999999999998632	Unigene0037984
GO:0098727	maintenance of cell number	1	10	0.92342504067466	0.999999999998632	Unigene0014660
GO:0009648	photoperiodism	5	35	0.923982977546543	0.999999999998632	Unigene0051435;Unigene0020868;Unigene0009570;Unigene0004129;Unigene0004781
GO:0035194	posttranscriptional gene silencing by RNA	5	35	0.923982977546543	0.999999999998632	Unigene0051298;Unigene0051560;Unigene0024247;Unigene0009988;Unigene0035913
GO:0010876	lipid localization	9	57	0.924192132323737	0.999999999998632	Unigene0011868;Unigene0018773;Unigene0016738;Unigene0021104;Unigene0010628;Unigene0000315;Unigene0026598;Unigene0037007;Unigene0029766
GO:0006739	NADP metabolic process	2	17	0.924222519143394	0.999999999998632	Unigene0051481;Unigene0015296
GO:0031050	dsRNA fragmentation	2	17	0.924222519143394	0.999999999998632	Unigene0051560;Unigene0024247
GO:0043331	response to dsRNA	2	17	0.924222519143394	0.999999999998632	Unigene0051560;Unigene0024247
GO:0051235	maintenance of location	2	17	0.924222519143394	0.999999999998632	Unigene0010770;Unigene0039476
GO:0051651	maintenance of location in cell	2	17	0.924222519143394	0.999999999998632	Unigene0010770;Unigene0039476
GO:0070918	production of small RNA involved in gene silencing by RNA	2	17	0.924222519143394	0.999999999998632	Unigene0051560;Unigene0024247
GO:0071359	cellular response to dsRNA	2	17	0.924222519143394	0.999999999998632	Unigene0051560;Unigene0024247
GO:1901699	cellular response to nitrogen compound	2	17	0.924222519143394	0.999999999998632	Unigene0051560;Unigene0024247
GO:0000003	reproduction	138	674	0.924994398812353	0.999999999998632	Unigene0020911;Unigene0025767;Unigene0036387;Unigene0011780;Unigene0022182;Unigene0012377;Unigene0002053;Unigene0005296;Unigene0017515;Unigene0016381;Unigene0035051;Unigene0001808;Unigene0006046;Unigene0019165;Unigene0013437;Unigene0045374;Unigene0020528;Unigene0005557;Unigene0050763;Unigene0044079;Unigene0005495;Unigene0046626;Unigene0000591;Unigene0035490;Unigene0014660;Unigene0020213;Unigene00…
GO:0007017	microtubule-based process	23	129	0.925458424714109	0.999999999998632	Unigene0005365;Unigene0000726;Unigene0048005;Unigene0000727;Unigene0044009;Unigene0031238;Unigene0040409;Unigene0000728;Unigene0029589;Unigene0043865;Unigene0022684;Unigene0042735;Unigene0006952;Unigene0027411;Unigene0043360;Unigene0041358;Unigene0000120;Unigene0000123;Unigene0042736;Unigene0024756;Unigene0043873;Unigene0019198;Unigene0025842
GO:0009755	hormone-mediated signaling pathway	37	198	0.925872832968884	0.999999999998632	Unigene0016718;Unigene0050986;Unigene0025767;Unigene0032716;Unigene0005140;Unigene0045374;Unigene0050793;Unigene0025196;Unigene0005365;Unigene0033443;Unigene0032453;Unigene0033739;Unigene0021104;Unigene0010963;Unigene0025195;Unigene0012032;Unigene0004571;Unigene0048005;Unigene0004636;Unigene0004644;Unigene0000315;Unigene0001639;Unigene0029132;Unigene0022121;Unigene0027955;Unigene0032604;Unigene00…
GO:0006720	isoprenoid metabolic process	18	104	0.926530128298878	0.999999999998632	Unigene0027743;Unigene0022819;Unigene0024561;Unigene0021104;Unigene0018412;Unigene0009987;Unigene0004885;Unigene0000083;Unigene0051298;Unigene0000315;Unigene0026572;Unigene0042503;Unigene0030857;Unigene0026766;Unigene0001018;Unigene0000813;Unigene0009988;Unigene0047500
GO:0032259	methylation	16	94	0.92791435638449	0.999999999998632	Unigene0012377;Unigene0040292;Unigene0015413;Unigene0025100;Unigene0000633;Unigene0037592;Unigene0045069;Unigene0007154;Unigene0025317;Unigene0048833;Unigene0045778;Unigene0046347;Unigene0000836;Unigene0028214;Unigene0035913;Unigene0000634
GO:0006633	fatty acid biosynthetic process	6	41	0.927936950750239	0.999999999998632	Unigene0002870;Unigene0031930;Unigene0029814;Unigene0039224;Unigene0049234;Unigene0009406
GO:0006631	fatty acid metabolic process	33	179	0.928679882526983	0.999999999998632	Unigene0009821;Unigene0028340;Unigene0002870;Unigene0042595;Unigene0013273;Unigene0031930;Unigene0040862;Unigene0003191;Unigene0018433;Unigene0029814;Unigene0003804;Unigene0021104;Unigene0016903;Unigene0028779;Unigene0038309;Unigene0017793;Unigene0003427;Unigene0018862;Unigene0006912;Unigene0039224;Unigene0049234;Unigene0018490;Unigene0016202;Unigene0042600;Unigene0050277;Unigene0022904;Unigene00…
GO:0003006	developmental process involved in reproduction	110	545	0.928780622239039	0.999999999998632	Unigene0020911;Unigene0025767;Unigene0011780;Unigene0012377;Unigene0002053;Unigene0005296;Unigene0017515;Unigene0001808;Unigene0006046;Unigene0019165;Unigene0045374;Unigene0005557;Unigene0050763;Unigene0044079;Unigene0005495;Unigene0035490;Unigene0014660;Unigene0020213;Unigene0040862;Unigene0020868;Unigene0020819;Unigene0016192;Unigene0044118;Unigene0021104;Unigene0037003;Unigene0048649;Unigene00…
GO:0022613	ribonucleoprotein complex biogenesis	29	160	0.932349551119165	0.999999999998632	Unigene0045615;Unigene0023586;Unigene0016288;Unigene0046158;Unigene0041213;Unigene0018310;Unigene0020549;Unigene0000633;Unigene0033953;Unigene0043907;Unigene0015894;Unigene0046178;Unigene0031848;Unigene0027955;Unigene0001540;Unigene0023241;Unigene0025317;Unigene0006740;Unigene0012729;Unigene0043219;Unigene0048833;Unigene0000627;Unigene0049166;Unigene0020271;Unigene0047142;Unigene0012074;Unigene00…
GO:0016568	chromatin modification	19	110	0.932630232708481	0.999999999998632	Unigene0029657;Unigene0012377;Unigene0040292;Unigene0012095;Unigene0025100;Unigene0000633;Unigene0037592;Unigene0050283;Unigene0047845;Unigene0025317;Unigene0051560;Unigene0048833;Unigene0026928;Unigene0046347;Unigene0032543;Unigene0014715;Unigene0000836;Unigene0035913;Unigene0000634
GO:0010558	negative regulation of macromolecule biosynthetic process	4	30	0.933080038112854	0.999999999998632	Unigene0020776;Unigene0051298;Unigene0051560;Unigene0009988
GO:0016114	terpenoid biosynthetic process	4	30	0.933080038112854	0.999999999998632	Unigene0018412;Unigene0042503;Unigene0026766;Unigene0047500
GO:0051172	negative regulation of nitrogen compound metabolic process	4	30	0.933080038112854	0.999999999998632	Unigene0020776;Unigene0051298;Unigene0051560;Unigene0009988
GO:2000113	negative regulation of cellular macromolecule biosynthetic process	4	30	0.933080038112854	0.999999999998632	Unigene0020776;Unigene0051298;Unigene0051560;Unigene0009988
GO:0022414	reproductive process	135	663	0.933268354030736	0.999999999998632	Unigene0020911;Unigene0025767;Unigene0036387;Unigene0011780;Unigene0022182;Unigene0012377;Unigene0002053;Unigene0005296;Unigene0017515;Unigene0016381;Unigene0035051;Unigene0001808;Unigene0006046;Unigene0019165;Unigene0013437;Unigene0045374;Unigene0020528;Unigene0005557;Unigene0050763;Unigene0044079;Unigene0005495;Unigene0000591;Unigene0035490;Unigene0014660;Unigene0020213;Unigene0040862;Unigene00…
GO:0031668	cellular response to extracellular stimulus	12	74	0.933337598760779	0.999999999998632	Unigene0013798;Unigene0018826;Unigene0021043;Unigene0013885;Unigene0021464;Unigene0013797;Unigene0009593;Unigene0001991;Unigene0010951;Unigene0030293;Unigene0033913;Unigene0037073
GO:0031669	cellular response to nutrient levels	12	74	0.933337598760779	0.999999999998632	Unigene0013798;Unigene0018826;Unigene0021043;Unigene0013885;Unigene0021464;Unigene0013797;Unigene0009593;Unigene0001991;Unigene0010951;Unigene0030293;Unigene0033913;Unigene0037073
GO:0071496	cellular response to external stimulus	12	74	0.933337598760779	0.999999999998632	Unigene0013798;Unigene0018826;Unigene0021043;Unigene0013885;Unigene0021464;Unigene0013797;Unigene0009593;Unigene0001991;Unigene0010951;Unigene0030293;Unigene0033913;Unigene0037073
GO:0006694	steroid biosynthetic process	3	24	0.933504558787	0.999999999998632	Unigene0051298;Unigene0001018;Unigene0009988
GO:0030258	lipid modification	3	24	0.933504558787	0.999999999998632	Unigene0009821;Unigene0009661;Unigene0023839
GO:0048438	floral whorl development	3	24	0.933504558787	0.999999999998632	Unigene0006046;Unigene0033259;Unigene0048843
GO:0010468	regulation of gene expression	25	141	0.937102028711681	0.999999999998632	Unigene0040292;Unigene0042910;Unigene0018024;Unigene0042644;Unigene0004903;Unigene0040733;Unigene0042643;Unigene0000633;Unigene0005711;Unigene0051298;Unigene0041037;Unigene0050283;Unigene0025317;Unigene0015571;Unigene0051560;Unigene0048833;Unigene0029350;Unigene0024247;Unigene0046347;Unigene0043323;Unigene0050724;Unigene0000836;Unigene0009988;Unigene0035913;Unigene0000634
GO:0006725	cellular aromatic compound metabolic process	741	3413	0.937406465825433	0.999999999998632	Unigene0013924;Unigene0012317;Unigene0019972;Unigene0006360;Unigene0027670;Unigene0020246;Unigene0016718;Unigene0014209;Unigene0016602;Unigene0050096;Unigene0030121;Unigene0013908;Unigene0051930;Unigene0003115;Unigene0035523;Unigene0040198;Unigene0025767;Unigene0049011;Unigene0015482;Unigene0047917;Unigene0034887;Unigene0016898;Unigene0011780;Unigene0022182;Unigene0017818;Unigene0042820;Unigene00…
GO:0051128	regulation of cellular component organization	10	64	0.937988293423616	0.999999999998632	Unigene0033775;Unigene0026043;Unigene0049815;Unigene0013337;Unigene0016053;Unigene0013338;Unigene0005009;Unigene0024615;Unigene0028214;Unigene0016325
GO:0006563	L-serine metabolic process	2	18	0.93853272428009	0.999999999998632	Unigene0052730;Unigene0005813
GO:1901576	organic substance biosynthetic process	454	2123	0.938925047554631	0.999999999998632	Unigene0013924;Unigene0016718;Unigene0014209;Unigene0016602;Unigene0050096;Unigene0051930;Unigene0035523;Unigene0025767;Unigene0019839;Unigene0015482;Unigene0047917;Unigene0044582;Unigene0023085;Unigene0016898;Unigene0011780;Unigene0010844;Unigene0022182;Unigene0027952;Unigene0017818;Unigene0002870;Unigene0050153;Unigene0009060;Unigene0022162;Unigene0051625;Unigene0041532;Unigene0052840;Unigene00…
GO:1901362	organic cyclic compound biosynthetic process	242	1159	0.939256300584684	0.999999999998632	Unigene0016718;Unigene0014209;Unigene0016602;Unigene0050096;Unigene0051930;Unigene0025767;Unigene0015482;Unigene0047917;Unigene0016898;Unigene0011780;Unigene0022182;Unigene0050153;Unigene0025971;Unigene0050708;Unigene0026368;Unigene0049735;Unigene0010322;Unigene0018317;Unigene0027537;Unigene0051920;Unigene0009688;Unigene0000181;Unigene0042910;Unigene0012095;Unigene0052310;Unigene0020430;Unigene00…
GO:0000956	nuclear-transcribed mRNA catabolic process	1	11	0.940783039280806	0.999999999998632	Unigene0014792
GO:0006448	regulation of translational elongation	1	11	0.940783039280806	0.999999999998632	Unigene0043323
GO:0006839	mitochondrial transport	1	11	0.940783039280806	0.999999999998632	Unigene0005383
GO:0009625	response to insect	1	11	0.940783039280806	0.999999999998632	Unigene0001143
GO:0009627	systemic acquired resistance	1	11	0.940783039280806	0.999999999998632	Unigene0024803
GO:0030522	intracellular receptor signaling pathway	1	11	0.940783039280806	0.999999999998632	Unigene0023232
GO:0031123	RNA 3'-end processing	1	11	0.940783039280806	0.999999999998632	Unigene0029350
GO:0006418	tRNA aminoacylation for protein translation	9	59	0.940992352610811	0.999999999998632	Unigene0046314;Unigene0038918;Unigene0044528;Unigene0020517;Unigene0018789;Unigene0020518;Unigene0043323;Unigene0004440;Unigene0051785
GO:0010608	posttranscriptional regulation of gene expression	9	59	0.940992352610811	0.999999999998632	Unigene0042910;Unigene0005711;Unigene0051298;Unigene0051560;Unigene0029350;Unigene0024247;Unigene0043323;Unigene0009988;Unigene0035913
GO:0044248	cellular catabolic process	179	871	0.943076891566001	0.999999999998632	Unigene0027670;Unigene0014209;Unigene0030121;Unigene0035523;Unigene0013902;Unigene0009821;Unigene0034887;Unigene0017818;Unigene0011265;Unigene0001534;Unigene0017064;Unigene0045665;Unigene0002053;Unigene0018264;Unigene0018582;Unigene0014536;Unigene0016934;Unigene0017683;Unigene0001808;Unigene0019743;Unigene0003143;Unigene0052400;Unigene0013098;Unigene0046598;Unigene0043733;Unigene0012845;Unigene00…
GO:0016072	rRNA metabolic process	4	31	0.943469855297799	0.999999999998632	Unigene0041213;Unigene0033953;Unigene0015894;Unigene0043219
GO:0023051	regulation of signaling	4	31	0.943469855297799	0.999999999998632	Unigene0013794;Unigene0014012;Unigene0025037;Unigene0046981
GO:0031327	negative regulation of cellular biosynthetic process	4	31	0.943469855297799	0.999999999998632	Unigene0020776;Unigene0051298;Unigene0051560;Unigene0009988
GO:0046165	alcohol biosynthetic process	4	31	0.943469855297799	0.999999999998632	Unigene0004015;Unigene0012296;Unigene0047546;Unigene0030525
GO:0046496	nicotinamide nucleotide metabolic process	4	31	0.943469855297799	0.999999999998632	Unigene0045007;Unigene0051481;Unigene0051470;Unigene0015296
GO:0031325	positive regulation of cellular metabolic process	14	86	0.943528709049578	0.999999999998632	Unigene0000205;Unigene0024962;Unigene0035568;Unigene0014448;Unigene0042742;Unigene0008794;Unigene0034096;Unigene0019220;Unigene0025281;Unigene0032501;Unigene0036643;Unigene0028214;Unigene0016325;Unigene0046981
GO:0002218	activation of innate immune response	3	25	0.94476986975774	0.999999999998632	Unigene0042262;Unigene0042263;Unigene0023813
GO:0002253	activation of immune response	3	25	0.94476986975774	0.999999999998632	Unigene0042262;Unigene0042263;Unigene0023813
GO:0009081	branched-chain amino acid metabolic process	3	25	0.94476986975774	0.999999999998632	Unigene0046189;Unigene0005155;Unigene0035690
GO:0030029	actin filament-based process	3	25	0.94476986975774	0.999999999998632	Unigene0029017;Unigene0037501;Unigene0008455
GO:0030036	actin cytoskeleton organization	3	25	0.94476986975774	0.999999999998632	Unigene0029017;Unigene0037501;Unigene0008455
GO:0006778	porphyrin-containing compound metabolic process	10	65	0.9451423224657	0.999999999998632	Unigene0009688;Unigene0043907;Unigene0046189;Unigene0027597;Unigene0037984;Unigene0032829;Unigene0044413;Unigene0009406;Unigene0018739;Unigene0031638
GO:0016570	histone modification	17	102	0.945826127286673	0.999999999998632	Unigene0029657;Unigene0012377;Unigene0040292;Unigene0012095;Unigene0025100;Unigene0000633;Unigene0037592;Unigene0050283;Unigene0047845;Unigene0025317;Unigene0048833;Unigene0046347;Unigene0032543;Unigene0014715;Unigene0000836;Unigene0035913;Unigene0000634
GO:0044281	small molecule metabolic process	399	1880	0.947925025466641	0.999999999998632	Unigene0006360;Unigene0027670;Unigene0050389;Unigene0014209;Unigene0034598;Unigene0030121;Unigene0013908;Unigene0051930;Unigene0035523;Unigene0013902;Unigene0009821;Unigene0010315;Unigene0047917;Unigene0044582;Unigene0007219;Unigene0034887;Unigene0010844;Unigene0028340;Unigene0017818;Unigene0002870;Unigene0001534;Unigene0016940;Unigene0001832;Unigene0010860;Unigene0025596;Unigene0028031;Unigene00…
GO:0055065	metal ion homeostasis	7	49	0.948760159207653	0.999999999998632	Unigene0040115;Unigene0016192;Unigene0027860;Unigene0012176;Unigene0022788;Unigene0004850;Unigene0021119
GO:0065009	regulation of molecular function	55	291	0.949273923055332	0.999999999998632	Unigene0003664;Unigene0005261;Unigene0030104;Unigene0024931;Unigene0044602;Unigene0000205;Unigene0041911;Unigene0033293;Unigene0024962;Unigene0014837;Unigene0014836;Unigene0035568;Unigene0013005;Unigene0004865;Unigene0020294;Unigene0002304;Unigene0005079;Unigene0024753;Unigene0046855;Unigene0014448;Unigene0017461;Unigene0009917;Unigene0042742;Unigene0027597;Unigene0000040;Unigene0047897;Unigene00…
GO:0032502	developmental process	311	1481	0.950188070072058	0.999999999998632	Unigene0036168;Unigene0020911;Unigene0042332;Unigene0050986;Unigene0025767;Unigene0032716;Unigene0005375;Unigene0011780;Unigene0030104;Unigene0012112;Unigene0029555;Unigene0027754;Unigene0008622;Unigene0012377;Unigene0026043;Unigene0002053;Unigene0028544;Unigene0005296;Unigene0033532;Unigene0017515;Unigene0050154;Unigene0004015;Unigene0005140;Unigene0049857;Unigene0036584;Unigene0029017;Unigene00…
GO:0042254	ribosome biogenesis	13	82	0.950951448596184	0.999999999998632	Unigene0041213;Unigene0018310;Unigene0033953;Unigene0043907;Unigene0015894;Unigene0031848;Unigene0006740;Unigene0012729;Unigene0043219;Unigene0049166;Unigene0020271;Unigene0012074;Unigene0011387
GO:0043549	regulation of kinase activity	13	82	0.950951448596184	0.999999999998632	Unigene0000205;Unigene0024962;Unigene0035568;Unigene0013005;Unigene0014448;Unigene0042742;Unigene0047897;Unigene0008794;Unigene0025281;Unigene0032501;Unigene0036643;Unigene0016325;Unigene0046981
GO:0045859	regulation of protein kinase activity	13	82	0.950951448596184	0.999999999998632	Unigene0000205;Unigene0024962;Unigene0035568;Unigene0013005;Unigene0014448;Unigene0042742;Unigene0047897;Unigene0008794;Unigene0025281;Unigene0032501;Unigene0036643;Unigene0016325;Unigene0046981
GO:0016569	covalent chromatin modification	17	103	0.951064401883653	0.999999999998632	Unigene0029657;Unigene0012377;Unigene0040292;Unigene0012095;Unigene0025100;Unigene0000633;Unigene0037592;Unigene0050283;Unigene0047845;Unigene0025317;Unigene0048833;Unigene0046347;Unigene0032543;Unigene0014715;Unigene0000836;Unigene0035913;Unigene0000634
GO:0030003	cellular cation homeostasis	4	32	0.952364748895763	0.999999999998632	Unigene0016192;Unigene0027860;Unigene0009478;Unigene0022788
GO:0000086	G2/M transition of mitotic cell cycle	1	12	0.954207276251064	0.999999999998632	Unigene0036387
GO:0000819	sister chromatid segregation	1	12	0.954207276251064	0.999999999998632	Unigene0032543
GO:0006342	chromatin silencing	1	12	0.954207276251064	0.999999999998632	Unigene0051560
GO:0006714	sesquiterpenoid metabolic process	1	12	0.954207276251064	0.999999999998632	Unigene0004885
GO:0009593	detection of chemical stimulus	1	12	0.954207276251064	0.999999999998632	Unigene0051032
GO:0009765	photosynthesis, light harvesting	1	12	0.954207276251064	0.999999999998632	Unigene0012035
GO:0015994	chlorophyll metabolic process	1	12	0.954207276251064	0.999999999998632	Unigene0037984
GO:0030422	production of siRNA involved in RNA interference	1	12	0.954207276251064	0.999999999998632	Unigene0024247
GO:0044839	cell cycle G2/M phase transition	1	12	0.954207276251064	0.999999999998632	Unigene0036387
GO:0045814	negative regulation of gene expression, epigenetic	1	12	0.954207276251064	0.999999999998632	Unigene0051560
GO:0045892	negative regulation of transcription, DNA-templated	1	12	0.954207276251064	0.999999999998632	Unigene0051560
GO:0051253	negative regulation of RNA metabolic process	1	12	0.954207276251064	0.999999999998632	Unigene0051560
GO:1902679	negative regulation of RNA biosynthetic process	1	12	0.954207276251064	0.999999999998632	Unigene0051560
GO:1903507	negative regulation of nucleic acid-templated transcription	1	12	0.954207276251064	0.999999999998632	Unigene0051560
GO:0009658	chloroplast organization	3	26	0.954238754552886	0.999999999998632	Unigene0012517;Unigene0025225;Unigene0013725
GO:0009933	meristem structural organization	3	26	0.954238754552886	0.999999999998632	Unigene0051560;Unigene0031052;Unigene0027426
GO:0048532	anatomical structure arrangement	3	26	0.954238754552886	0.999999999998632	Unigene0051560;Unigene0031052;Unigene0027426
GO:0006520	cellular amino acid metabolic process	74	384	0.954239322072008	0.999999999998632	Unigene0013902;Unigene0044582;Unigene0010844;Unigene0016940;Unigene0010860;Unigene0010738;Unigene0001788;Unigene0016062;Unigene0018582;Unigene0013617;Unigene0029846;Unigene0039458;Unigene0041095;Unigene0011401;Unigene0037305;Unigene0002055;Unigene0010845;Unigene0020278;Unigene0052002;Unigene0052730;Unigene0005813;Unigene0009316;Unigene0040894;Unigene0046314;Unigene0025309;Unigene0047424;Unigene00…
GO:0040029	regulation of gene expression, epigenetic	9	61	0.954435958849338	0.999999999998632	Unigene0042910;Unigene0051298;Unigene0041037;Unigene0051560;Unigene0029350;Unigene0024247;Unigene0050724;Unigene0009988;Unigene0035913
GO:0055080	cation homeostasis	9	61	0.954435958849338	0.999999999998632	Unigene0040115;Unigene0016192;Unigene0027860;Unigene0009478;Unigene0012176;Unigene0051342;Unigene0022788;Unigene0004850;Unigene0021119
GO:0044093	positive regulation of molecular function	18	109	0.954944737430549	0.999999999998632	Unigene0030104;Unigene0000205;Unigene0024962;Unigene0014837;Unigene0014836;Unigene0035568;Unigene0014448;Unigene0042742;Unigene0027597;Unigene0008794;Unigene0007318;Unigene0025281;Unigene0032501;Unigene0037984;Unigene0044413;Unigene0036643;Unigene0016325;Unigene0046981
GO:0044283	small molecule biosynthetic process	34	190	0.955054229542869	0.999999999998632	Unigene0044582;Unigene0010844;Unigene0002870;Unigene0004015;Unigene0031930;Unigene0039458;Unigene0010845;Unigene0029814;Unigene0018957;Unigene0005813;Unigene0009316;Unigene0040894;Unigene0043907;Unigene0039224;Unigene0048242;Unigene0012296;Unigene0049234;Unigene0010847;Unigene0038221;Unigene0049463;Unigene0046828;Unigene0001991;Unigene0011564;Unigene0047546;Unigene0030525;Unigene0005155;Unigene00…
GO:0030001	metal ion transport	36	200	0.955320277150919	0.999999999998632	Unigene0029555;Unigene0005158;Unigene0022730;Unigene0020125;Unigene0017061;Unigene0017783;Unigene0004634;Unigene0007607;Unigene0041758;Unigene0016589;Unigene0040115;Unigene0016192;Unigene0011326;Unigene0029826;Unigene0020794;Unigene0040063;Unigene0051573;Unigene0023598;Unigene0025889;Unigene0041760;Unigene0026633;Unigene0009478;Unigene0017076;Unigene0012176;Unigene0004396;Unigene0050049;Unigene00…
GO:0006732	coenzyme metabolic process	25	145	0.955557389455109	0.999999999998632	Unigene0016940;Unigene0045007;Unigene0044319;Unigene0008472;Unigene0024561;Unigene0033739;Unigene0052002;Unigene0009987;Unigene0003427;Unigene0025309;Unigene0051481;Unigene0051298;Unigene0043907;Unigene0027971;Unigene0016978;Unigene0016977;Unigene0033990;Unigene0026393;Unigene0044413;Unigene0051470;Unigene0001018;Unigene0009406;Unigene0015296;Unigene0009988;Unigene0014513
GO:0048522	positive regulation of cellular process	17	104	0.955858455342747	0.999999999998632	Unigene0000205;Unigene0024962;Unigene0041185;Unigene0035568;Unigene0014448;Unigene0042742;Unigene0008794;Unigene0013885;Unigene0034096;Unigene0019220;Unigene0025281;Unigene0032501;Unigene0036643;Unigene0028214;Unigene0016325;Unigene0046981;Unigene0037073
GO:0051338	regulation of transferase activity	13	83	0.956249849577837	0.999999999998632	Unigene0000205;Unigene0024962;Unigene0035568;Unigene0013005;Unigene0014448;Unigene0042742;Unigene0047897;Unigene0008794;Unigene0025281;Unigene0032501;Unigene0036643;Unigene0016325;Unigene0046981
GO:0009267	cellular response to starvation	10	67	0.957309585763308	0.999999999998632	Unigene0013798;Unigene0018826;Unigene0021043;Unigene0013885;Unigene0013797;Unigene0009593;Unigene0001991;Unigene0010951;Unigene0033913;Unigene0037073
GO:0033013	tetrapyrrole metabolic process	10	67	0.957309585763308	0.999999999998632	Unigene0009688;Unigene0043907;Unigene0046189;Unigene0027597;Unigene0037984;Unigene0032829;Unigene0044413;Unigene0009406;Unigene0018739;Unigene0031638
GO:0042594	response to starvation	10	67	0.957309585763308	0.999999999998632	Unigene0013798;Unigene0018826;Unigene0021043;Unigene0013885;Unigene0013797;Unigene0009593;Unigene0001991;Unigene0010951;Unigene0033913;Unigene0037073
GO:0006650	glycerophospholipid metabolic process	12	78	0.958054279895399	0.999999999998632	Unigene0013798;Unigene0010911;Unigene0030004;Unigene0034385;Unigene0013797;Unigene0028295;Unigene0021703;Unigene0031602;Unigene0030525;Unigene0016813;Unigene0016814;Unigene0027294
GO:0034654	nucleobase-containing compound biosynthetic process	206	1005	0.959493303053194	0.999999999998632	Unigene0016718;Unigene0014209;Unigene0016602;Unigene0050096;Unigene0051930;Unigene0025767;Unigene0015482;Unigene0047917;Unigene0016898;Unigene0011780;Unigene0022182;Unigene0026368;Unigene0049735;Unigene0010322;Unigene0018317;Unigene0051920;Unigene0000181;Unigene0042910;Unigene0012095;Unigene0052310;Unigene0030103;Unigene0026369;Unigene0028507;Unigene0031865;Unigene0009523;Unigene0050364;Unigene00…
GO:0019953	sexual reproduction	5	39	0.959571387859658	0.999999999998632	Unigene0020528;Unigene0033284;Unigene0052698;Unigene0015571;Unigene0004684
GO:1901607	alpha-amino acid biosynthetic process	5	39	0.959571387859658	0.999999999998632	Unigene0044582;Unigene0048242;Unigene0001991;Unigene0011564;Unigene0014513
GO:0017038	protein import	2	20	0.959815037688674	0.999999999998632	Unigene0014660;Unigene0019526
GO:0018958	phenol-containing compound metabolic process	2	20	0.959815037688674	0.999999999998632	Unigene0043907;Unigene0009406
GO:0022604	regulation of cell morphogenesis	2	20	0.959815037688674	0.999999999998632	Unigene0005009;Unigene0024615
GO:0009890	negative regulation of biosynthetic process	4	33	0.959954244856564	0.999999999998632	Unigene0020776;Unigene0051298;Unigene0051560;Unigene0009988
GO:0043038	amino acid activation	9	62	0.960076194806575	0.999999999998632	Unigene0046314;Unigene0038918;Unigene0044528;Unigene0020517;Unigene0018789;Unigene0020518;Unigene0043323;Unigene0004440;Unigene0051785
GO:0043039	tRNA aminoacylation	9	62	0.960076194806575	0.999999999998632	Unigene0046314;Unigene0038918;Unigene0044528;Unigene0020517;Unigene0018789;Unigene0020518;Unigene0043323;Unigene0004440;Unigene0051785
GO:0009072	aromatic amino acid family metabolic process	6	45	0.960257257522225	0.999999999998632	Unigene0001788;Unigene0029846;Unigene0002055;Unigene0046828;Unigene0021502;Unigene0020147
GO:0006082	organic acid metabolic process	157	778	0.960277293862489	0.999999999998632	Unigene0050389;Unigene0013902;Unigene0009821;Unigene0010315;Unigene0044582;Unigene0010844;Unigene0028340;Unigene0002870;Unigene0016940;Unigene0001832;Unigene0010860;Unigene0028031;Unigene0010738;Unigene0037850;Unigene0001788;Unigene0016062;Unigene0018582;Unigene0025906;Unigene0042595;Unigene0013273;Unigene0006046;Unigene0037025;Unigene0036204;Unigene0049814;Unigene0013617;Unigene0031930;Unigene00…
GO:0044271	cellular nitrogen compound biosynthetic process	299	1434	0.961005835740933	0.999999999998632	Unigene0016718;Unigene0014209;Unigene0016602;Unigene0050096;Unigene0051930;Unigene0035523;Unigene0025767;Unigene0019839;Unigene0015482;Unigene0047917;Unigene0016898;Unigene0011780;Unigene0022182;Unigene0017818;Unigene0051625;Unigene0026368;Unigene0049735;Unigene0016934;Unigene0010322;Unigene0018317;Unigene0027537;Unigene0019743;Unigene0051920;Unigene0003143;Unigene0009688;Unigene0046598;Unigene00…
GO:0006644	phospholipid metabolic process	16	100	0.961293437322866	0.999999999998632	Unigene0023085;Unigene0013798;Unigene0035316;Unigene0000083;Unigene0010911;Unigene0030004;Unigene0034385;Unigene0013797;Unigene0017441;Unigene0028295;Unigene0021703;Unigene0031602;Unigene0030525;Unigene0016813;Unigene0016814;Unigene0027294
GO:0031399	regulation of protein modification process	16	100	0.961293437322866	0.999999999998632	Unigene0000205;Unigene0024962;Unigene0035568;Unigene0013005;Unigene0046855;Unigene0014448;Unigene0042742;Unigene0047897;Unigene0008794;Unigene0025281;Unigene0032501;Unigene0017756;Unigene0036643;Unigene0028214;Unigene0016325;Unigene0046981
GO:0009553	embryo sac development	3	27	0.962170986900952	0.999999999998632	Unigene0042546;Unigene0020971;Unigene0006740
GO:0009991	response to extracellular stimulus	12	79	0.962798346633937	0.999999999998632	Unigene0013798;Unigene0018826;Unigene0021043;Unigene0013885;Unigene0021464;Unigene0013797;Unigene0009593;Unigene0001991;Unigene0010951;Unigene0030293;Unigene0033913;Unigene0037073
GO:0031667	response to nutrient levels	12	79	0.962798346633937	0.999999999998632	Unigene0013798;Unigene0018826;Unigene0021043;Unigene0013885;Unigene0021464;Unigene0013797;Unigene0009593;Unigene0001991;Unigene0010951;Unigene0030293;Unigene0033913;Unigene0037073
GO:0043436	oxoacid metabolic process	156	776	0.964515503912797	0.999999999998632	Unigene0050389;Unigene0013902;Unigene0009821;Unigene0010315;Unigene0044582;Unigene0010844;Unigene0028340;Unigene0002870;Unigene0016940;Unigene0001832;Unigene0010860;Unigene0028031;Unigene0010738;Unigene0037850;Unigene0001788;Unigene0016062;Unigene0018582;Unigene0025906;Unigene0042595;Unigene0013273;Unigene0006046;Unigene0037025;Unigene0036204;Unigene0049814;Unigene0013617;Unigene0031930;Unigene00…
GO:0000398	mRNA splicing, via spliceosome	1	13	0.964589026963484	0.999999999998632	Unigene0033042
GO:0006405	RNA export from nucleus	1	13	0.964589026963484	0.999999999998632	Unigene0012095
GO:0007276	gamete generation	1	13	0.964589026963484	0.999999999998632	Unigene0015571
GO:0009626	plant-type hypersensitive response	1	13	0.964589026963484	0.999999999998632	Unigene0027952
GO:0009943	adaxial/abaxial axis specification	1	13	0.964589026963484	0.999999999998632	Unigene0017529
GO:0009955	adaxial/abaxial pattern specification	1	13	0.964589026963484	0.999999999998632	Unigene0017529
GO:0010769	regulation of cell morphogenesis involved in differentiation	1	13	0.964589026963484	0.999999999998632	Unigene0024615
GO:0034050	host programmed cell death induced by symbiont	1	13	0.964589026963484	0.999999999998632	Unigene0027952
GO:0045595	regulation of cell differentiation	1	13	0.964589026963484	0.999999999998632	Unigene0024615
GO:0051701	interaction with host	1	13	0.964589026963484	0.999999999998632	Unigene0047214
GO:0060284	regulation of cell development	1	13	0.964589026963484	0.999999999998632	Unigene0024615
GO:0070972	protein localization to endoplasmic reticulum	1	13	0.964589026963484	0.999999999998632	Unigene0010770
GO:0032270	positive regulation of cellular protein metabolic process	13	85	0.965356720188708	0.999999999998632	Unigene0000205;Unigene0024962;Unigene0035568;Unigene0014448;Unigene0042742;Unigene0008794;Unigene0034096;Unigene0025281;Unigene0032501;Unigene0036643;Unigene0028214;Unigene0016325;Unigene0046981
GO:0051247	positive regulation of protein metabolic process	13	85	0.965356720188708	0.999999999998632	Unigene0000205;Unigene0024962;Unigene0035568;Unigene0014448;Unigene0042742;Unigene0008794;Unigene0034096;Unigene0025281;Unigene0032501;Unigene0036643;Unigene0028214;Unigene0016325;Unigene0046981
GO:0032268	regulation of cellular protein metabolic process	25	148	0.96614629782728	0.999999999998632	Unigene0000205;Unigene0024962;Unigene0035568;Unigene0013005;Unigene0046855;Unigene0051298;Unigene0014448;Unigene0042742;Unigene0000040;Unigene0047897;Unigene0008794;Unigene0034096;Unigene0051560;Unigene0025281;Unigene0032501;Unigene0017756;Unigene0001443;Unigene0036643;Unigene0043323;Unigene0004159;Unigene0028214;Unigene0016325;Unigene0046981;Unigene0009988;Unigene0050893
GO:0051246	regulation of protein metabolic process	25	148	0.96614629782728	0.999999999998632	Unigene0000205;Unigene0024962;Unigene0035568;Unigene0013005;Unigene0046855;Unigene0051298;Unigene0014448;Unigene0042742;Unigene0000040;Unigene0047897;Unigene0008794;Unigene0034096;Unigene0051560;Unigene0025281;Unigene0032501;Unigene0017756;Unigene0001443;Unigene0036643;Unigene0043323;Unigene0004159;Unigene0028214;Unigene0016325;Unigene0046981;Unigene0009988;Unigene0050893
GO:0006109	regulation of carbohydrate metabolic process	2	21	0.967600782772704	0.999999999998632	Unigene0037984;Unigene0010473
GO:0006913	nucleocytoplasmic transport	2	21	0.967600782772704	0.999999999998632	Unigene0012095;Unigene0014660
GO:0009651	response to salt stress	2	21	0.967600782772704	0.999999999998632	Unigene0021135;Unigene0045044
GO:0051169	nuclear transport	2	21	0.967600782772704	0.999999999998632	Unigene0012095;Unigene0014660
GO:0022603	regulation of anatomical structure morphogenesis	3	28	0.968795358423752	0.999999999998632	Unigene0005009;Unigene0024615;Unigene0050902
GO:0019220	regulation of phosphate metabolic process	16	102	0.968899752590218	0.999999999998632	Unigene0000205;Unigene0024962;Unigene0035568;Unigene0013005;Unigene0046855;Unigene0014448;Unigene0042742;Unigene0047897;Unigene0008794;Unigene0025281;Unigene0032501;Unigene0017756;Unigene0019199;Unigene0036643;Unigene0016325;Unigene0046981
GO:0051174	regulation of phosphorus metabolic process	16	102	0.968899752590218	0.999999999998632	Unigene0000205;Unigene0024962;Unigene0035568;Unigene0013005;Unigene0046855;Unigene0014448;Unigene0042742;Unigene0047897;Unigene0008794;Unigene0025281;Unigene0032501;Unigene0017756;Unigene0019199;Unigene0036643;Unigene0016325;Unigene0046981
GO:0050793	regulation of developmental process	11	75	0.96896193317663	0.999999999998632	Unigene0052611;Unigene0020213;Unigene0004571;Unigene0003478;Unigene0005009;Unigene0017113;Unigene0017593;Unigene0018645;Unigene0024615;Unigene0046981;Unigene0050902
GO:0044249	cellular biosynthetic process	447	2117	0.969206136397944	0.999999999998632	Unigene0015581;Unigene0013924;Unigene0016718;Unigene0014209;Unigene0016602;Unigene0050096;Unigene0051930;Unigene0035523;Unigene0025767;Unigene0019839;Unigene0015482;Unigene0047917;Unigene0044582;Unigene0023085;Unigene0016898;Unigene0011780;Unigene0010844;Unigene0022182;Unigene0027952;Unigene0017818;Unigene0002870;Unigene0050944;Unigene0050153;Unigene0009060;Unigene0051625;Unigene0041532;Unigene00…
GO:0010604	positive regulation of macromolecule metabolic process	13	86	0.96924390025458	0.999999999998632	Unigene0000205;Unigene0024962;Unigene0035568;Unigene0014448;Unigene0042742;Unigene0008794;Unigene0034096;Unigene0025281;Unigene0032501;Unigene0036643;Unigene0028214;Unigene0016325;Unigene0046981
GO:0065008	regulation of biological quality	68	362	0.969520832552937	0.999999999998632	Unigene0016511;Unigene0033775;Unigene0052506;Unigene0025596;Unigene0010770;Unigene0026043;Unigene0040291;Unigene0006046;Unigene0027537;Unigene0030103;Unigene0044079;Unigene0039458;Unigene0040115;Unigene0016192;Unigene0031336;Unigene0045123;Unigene0011737;Unigene0049727;Unigene0027860;Unigene0048005;Unigene0001342;Unigene0020253;Unigene0005711;Unigene0017567;Unigene0016090;Unigene0050014;Unigene00…
GO:1901360	organic cyclic compound metabolic process	744	3461	0.971054135897888	0.999999999998632	Unigene0013924;Unigene0012317;Unigene0019972;Unigene0006360;Unigene0027670;Unigene0020246;Unigene0016718;Unigene0014209;Unigene0016602;Unigene0050096;Unigene0030121;Unigene0013908;Unigene0051930;Unigene0003115;Unigene0035523;Unigene0040198;Unigene0025767;Unigene0049011;Unigene0015482;Unigene0047917;Unigene0034887;Unigene0016898;Unigene0011780;Unigene0022182;Unigene0017818;Unigene0042820;Unigene00…
GO:1901617	organic hydroxy compound biosynthetic process	4	35	0.971883947208761	0.999999999998632	Unigene0004015;Unigene0012296;Unigene0047546;Unigene0030525
GO:0000160	phosphorelay signal transduction system	1	14	0.972617678466474	0.999999999998632	Unigene0010963
GO:0051259	protein oligomerization	1	14	0.972617678466474	0.999999999998632	Unigene0042061
GO:0009058	biosynthetic process	481	2276	0.97291228462578	0.999999999998632	Unigene0015581;Unigene0013924;Unigene0016718;Unigene0014209;Unigene0016602;Unigene0050096;Unigene0051930;Unigene0035523;Unigene0025767;Unigene0019839;Unigene0015482;Unigene0047917;Unigene0044582;Unigene0023085;Unigene0016898;Unigene0011780;Unigene0010844;Unigene0022182;Unigene0027952;Unigene0017818;Unigene0002870;Unigene0050944;Unigene0050153;Unigene0009060;Unigene0022162;Unigene0051625;Unigene00…
GO:0032787	monocarboxylic acid metabolic process	52	286	0.973353479908652	0.999999999998632	Unigene0009821;Unigene0028340;Unigene0002870;Unigene0001832;Unigene0028031;Unigene0037850;Unigene0025906;Unigene0042595;Unigene0013273;Unigene0006046;Unigene0031930;Unigene0040862;Unigene0003191;Unigene0032453;Unigene0018433;Unigene0029814;Unigene0003804;Unigene0021104;Unigene0018957;Unigene0016903;Unigene0028779;Unigene0038309;Unigene0017793;Unigene0003427;Unigene0018862;Unigene0049995;Unigene00…
GO:0006875	cellular metal ion homeostasis	3	29	0.974311632979396	0.999999999998632	Unigene0016192;Unigene0027860;Unigene0022788
GO:0010073	meristem maintenance	3	29	0.974311632979396	0.999999999998632	Unigene0014660;Unigene0000323;Unigene0029379
GO:0046486	glycerolipid metabolic process	14	93	0.974519445225283	0.999999999998632	Unigene0013798;Unigene0010911;Unigene0019313;Unigene0030004;Unigene0022952;Unigene0034385;Unigene0013797;Unigene0028295;Unigene0021703;Unigene0031602;Unigene0030525;Unigene0016813;Unigene0016814;Unigene0027294
GO:0009737	response to abscisic acid	6	48	0.975128073913303	0.999999999998632	Unigene0052626;Unigene0010963;Unigene0004571;Unigene0010539;Unigene0027955;Unigene0024156
GO:0016071	mRNA metabolic process	6	48	0.975128073913303	0.999999999998632	Unigene0042643;Unigene0028779;Unigene0009100;Unigene0029350;Unigene0014792;Unigene0033042
GO:0048437	floral organ development	5	42	0.975403124993581	0.999999999998632	Unigene0011780;Unigene0033259;Unigene0015759;Unigene0017529;Unigene0048843
GO:0018130	heterocycle biosynthetic process	223	1097	0.975528363194516	0.999999999998632	Unigene0016718;Unigene0014209;Unigene0016602;Unigene0050096;Unigene0051930;Unigene0025767;Unigene0015482;Unigene0047917;Unigene0016898;Unigene0011780;Unigene0022182;Unigene0026368;Unigene0049735;Unigene0010322;Unigene0018317;Unigene0027537;Unigene0051920;Unigene0009688;Unigene0000181;Unigene0042910;Unigene0012095;Unigene0052310;Unigene0020430;Unigene0030103;Unigene0026369;Unigene0028507;Unigene00…
GO:0031401	positive regulation of protein modification process	12	83	0.9773435491744	0.999999999998632	Unigene0000205;Unigene0024962;Unigene0035568;Unigene0014448;Unigene0042742;Unigene0008794;Unigene0025281;Unigene0032501;Unigene0036643;Unigene0028214;Unigene0016325;Unigene0046981
GO:0009893	positive regulation of metabolic process	16	105	0.977827645662812	0.999999999998632	Unigene0013437;Unigene0000205;Unigene0024962;Unigene0035568;Unigene0011069;Unigene0014448;Unigene0042742;Unigene0008794;Unigene0034096;Unigene0019220;Unigene0025281;Unigene0032501;Unigene0036643;Unigene0028214;Unigene0016325;Unigene0046981
GO:0048229	gametophyte development	40	229	0.978098454286378	0.999999999998632	Unigene0028544;Unigene0004015;Unigene0031930;Unigene0042546;Unigene0013906;Unigene0025585;Unigene0000727;Unigene0004644;Unigene0013034;Unigene0041037;Unigene0006474;Unigene0040539;Unigene0043008;Unigene0012296;Unigene0020971;Unigene0027263;Unigene0006740;Unigene0005490;Unigene0018061;Unigene0028136;Unigene0007785;Unigene0012225;Unigene0005035;Unigene0006952;Unigene0047546;Unigene0032760;Unigene00…
GO:0001932	regulation of protein phosphorylation	13	89	0.978670086938291	0.999999999998632	Unigene0000205;Unigene0024962;Unigene0035568;Unigene0013005;Unigene0014448;Unigene0042742;Unigene0047897;Unigene0008794;Unigene0025281;Unigene0032501;Unigene0036643;Unigene0016325;Unigene0046981
GO:0042325	regulation of phosphorylation	13	89	0.978670086938291	0.999999999998632	Unigene0000205;Unigene0024962;Unigene0035568;Unigene0013005;Unigene0014448;Unigene0042742;Unigene0047897;Unigene0008794;Unigene0025281;Unigene0032501;Unigene0036643;Unigene0016325;Unigene0046981
GO:0006887	exocytosis	1	15	0.978826449446818	0.999999999998632	Unigene0026043
GO:0007186	G-protein coupled receptor signaling pathway	1	15	0.978826449446818	0.999999999998632	Unigene0041432
GO:0010564	regulation of cell cycle process	1	15	0.978826449446818	0.999999999998632	Unigene0028683
GO:0055067	monovalent inorganic cation homeostasis	1	15	0.978826449446818	0.999999999998632	Unigene0051342
GO:0006575	cellular modified amino acid metabolic process	7	55	0.978879324891417	0.999999999998632	Unigene0016940;Unigene0052002;Unigene0025309;Unigene0016978;Unigene0016977;Unigene0026393;Unigene0014513
GO:0015833	peptide transport	3	30	0.978892921297901	0.999999999998632	Unigene0034654;Unigene0008191;Unigene0021497
GO:0032147	activation of protein kinase activity	11	78	0.978953937203286	0.999999999998632	Unigene0000205;Unigene0024962;Unigene0035568;Unigene0014448;Unigene0042742;Unigene0008794;Unigene0025281;Unigene0032501;Unigene0036643;Unigene0016325;Unigene0046981
GO:0033674	positive regulation of kinase activity	11	78	0.978953937203286	0.999999999998632	Unigene0000205;Unigene0024962;Unigene0035568;Unigene0014448;Unigene0042742;Unigene0008794;Unigene0025281;Unigene0032501;Unigene0036643;Unigene0016325;Unigene0046981
GO:0045860	positive regulation of protein kinase activity	11	78	0.978953937203286	0.999999999998632	Unigene0000205;Unigene0024962;Unigene0035568;Unigene0014448;Unigene0042742;Unigene0008794;Unigene0025281;Unigene0032501;Unigene0036643;Unigene0016325;Unigene0046981
GO:0051336	regulation of hydrolase activity	11	78	0.978953937203286	0.999999999998632	Unigene0004865;Unigene0046855;Unigene0000040;Unigene0017756;Unigene0022906;Unigene0001443;Unigene0013794;Unigene0024615;Unigene0014012;Unigene0004159;Unigene0050893
GO:0051347	positive regulation of transferase activity	11	78	0.978953937203286	0.999999999998632	Unigene0000205;Unigene0024962;Unigene0035568;Unigene0014448;Unigene0042742;Unigene0008794;Unigene0025281;Unigene0032501;Unigene0036643;Unigene0016325;Unigene0046981
GO:0045017	glycerolipid biosynthetic process	2	23	0.979043517771035	0.999999999998632	Unigene0010911;Unigene0030525
GO:0046474	glycerophospholipid biosynthetic process	2	23	0.979043517771035	0.999999999998632	Unigene0010911;Unigene0030525
GO:0048528	post-embryonic root development	2	23	0.979043517771035	0.999999999998632	Unigene0012032;Unigene0048005
GO:0070646	protein modification by small protein removal	2	23	0.979043517771035	0.999999999998632	Unigene0047238;Unigene0011377
GO:1901264	carbohydrate derivative transport	2	23	0.979043517771035	0.999999999998632	Unigene0028670;Unigene0018167
GO:0042592	homeostatic process	42	240	0.979735140967557	0.999999999998632	Unigene0016511;Unigene0052506;Unigene0025596;Unigene0040291;Unigene0039458;Unigene0040115;Unigene0016192;Unigene0031336;Unigene0045123;Unigene0011737;Unigene0027860;Unigene0048005;Unigene0050014;Unigene0015591;Unigene0024314;Unigene0048500;Unigene0009955;Unigene0003181;Unigene0009478;Unigene0034375;Unigene0011735;Unigene0048379;Unigene0035980;Unigene0019424;Unigene0037496;Unigene0012176;Unigene00…
GO:0019941	modification-dependent protein catabolic process	27	164	0.980194493166587	0.999999999998632	Unigene0011265;Unigene0018264;Unigene0032349;Unigene0011264;Unigene0018508;Unigene0003191;Unigene0008416;Unigene0042546;Unigene0035170;Unigene0022646;Unigene0049815;Unigene0041072;Unigene0005581;Unigene0047845;Unigene0018825;Unigene0050277;Unigene0015571;Unigene0035173;Unigene0042550;Unigene0051019;Unigene0049463;Unigene0041355;Unigene0009618;Unigene0000836;Unigene0030132;Unigene0007886;Unigene00…
GO:0043632	modification-dependent macromolecule catabolic process	27	164	0.980194493166587	0.999999999998632	Unigene0011265;Unigene0018264;Unigene0032349;Unigene0011264;Unigene0018508;Unigene0003191;Unigene0008416;Unigene0042546;Unigene0035170;Unigene0022646;Unigene0049815;Unigene0041072;Unigene0005581;Unigene0047845;Unigene0018825;Unigene0050277;Unigene0015571;Unigene0035173;Unigene0042550;Unigene0051019;Unigene0049463;Unigene0041355;Unigene0009618;Unigene0000836;Unigene0030132;Unigene0007886;Unigene00…
GO:0048584	positive regulation of response to stimulus	4	37	0.980418583843324	0.999999999998632	Unigene0042262;Unigene0042263;Unigene0023813;Unigene0046981
GO:0046483	heterocycle metabolic process	707	3311	0.980809981856759	0.999999999998632	Unigene0013924;Unigene0012317;Unigene0019972;Unigene0006360;Unigene0027670;Unigene0020246;Unigene0016718;Unigene0014209;Unigene0016602;Unigene0050096;Unigene0030121;Unigene0013908;Unigene0051930;Unigene0003115;Unigene0035523;Unigene0040198;Unigene0025767;Unigene0049011;Unigene0015482;Unigene0047917;Unigene0034887;Unigene0016898;Unigene0011780;Unigene0022182;Unigene0017818;Unigene0042820;Unigene00…
GO:0010467	gene expression	519	2463	0.982062079639475	0.999999999998632	Unigene0031804;Unigene0045615;Unigene0013924;Unigene0003664;Unigene0022402;Unigene0045792;Unigene0016718;Unigene0027773;Unigene0006848;Unigene0050096;Unigene0047574;Unigene0035523;Unigene0004089;Unigene0005452;Unigene0025767;Unigene0019839;Unigene0015482;Unigene0005375;Unigene0023586;Unigene0002000;Unigene0023208;Unigene0025103;Unigene0016898;Unigene0003846;Unigene0011780;Unigene0022182;Unigene00…
GO:0048583	regulation of response to stimulus	14	96	0.982272744846207	0.999999999998632	Unigene0014130;Unigene0031865;Unigene0042262;Unigene0024334;Unigene0034096;Unigene0042263;Unigene0013794;Unigene0014131;Unigene0014012;Unigene0025037;Unigene0023813;Unigene0014129;Unigene0046981;Unigene0035615
GO:0008654	phospholipid biosynthetic process	3	31	0.982688249797912	0.999999999998632	Unigene0023085;Unigene0010911;Unigene0030525
GO:0031349	positive regulation of defense response	3	31	0.982688249797912	0.999999999998632	Unigene0042262;Unigene0042263;Unigene0023813
GO:0045089	positive regulation of innate immune response	3	31	0.982688249797912	0.999999999998632	Unigene0042262;Unigene0042263;Unigene0023813
GO:0048569	post-embryonic organ development	3	31	0.982688249797912	0.999999999998632	Unigene0012032;Unigene0048005;Unigene0048843
GO:0019725	cellular homeostasis	25	155	0.982712676834335	0.999999999998632	Unigene0025596;Unigene0040291;Unigene0039458;Unigene0016192;Unigene0045123;Unigene0011737;Unigene0027860;Unigene0015591;Unigene0024314;Unigene0048500;Unigene0003181;Unigene0009478;Unigene0011735;Unigene0048379;Unigene0035980;Unigene0019424;Unigene0037496;Unigene0037984;Unigene0018563;Unigene0010580;Unigene0037493;Unigene0022788;Unigene0032717;Unigene0011734;Unigene0048843
GO:0016310	phosphorylation	60	332	0.983298399466076	0.999999999998632	Unigene0008613;Unigene0018801;Unigene0005245;Unigene0042743;Unigene0008683;Unigene0025802;Unigene0004737;Unigene0013181;Unigene0034026;Unigene0014645;Unigene0027593;Unigene0028762;Unigene0010960;Unigene0048496;Unigene0024726;Unigene0034776;Unigene0011529;Unigene0043594;Unigene0032138;Unigene0021135;Unigene0024138;Unigene0020606;Unigene0044266;Unigene0006115;Unigene0017262;Unigene0047082;Unigene00…
GO:0006613	cotranslational protein targeting to membrane	1	16	0.983627758871876	0.999999999998632	Unigene0049647
GO:0010675	regulation of cellular carbohydrate metabolic process	1	16	0.983627758871876	0.999999999998632	Unigene0037984
GO:0032940	secretion by cell	1	16	0.983627758871876	0.999999999998632	Unigene0026043
GO:0051168	nuclear export	1	16	0.983627758871876	0.999999999998632	Unigene0012095
GO:0008202	steroid metabolic process	4	38	0.983704211304258	0.999999999998632	Unigene0002809;Unigene0051298;Unigene0001018;Unigene0009988
GO:0001934	positive regulation of protein phosphorylation	11	80	0.983880254302798	0.999999999998632	Unigene0000205;Unigene0024962;Unigene0035568;Unigene0014448;Unigene0042742;Unigene0008794;Unigene0025281;Unigene0032501;Unigene0036643;Unigene0016325;Unigene0046981
GO:0010562	positive regulation of phosphorus metabolic process	11	80	0.983880254302798	0.999999999998632	Unigene0000205;Unigene0024962;Unigene0035568;Unigene0014448;Unigene0042742;Unigene0008794;Unigene0025281;Unigene0032501;Unigene0036643;Unigene0016325;Unigene0046981
GO:0042327	positive regulation of phosphorylation	11	80	0.983880254302798	0.999999999998632	Unigene0000205;Unigene0024962;Unigene0035568;Unigene0014448;Unigene0042742;Unigene0008794;Unigene0025281;Unigene0032501;Unigene0036643;Unigene0016325;Unigene0046981
GO:0045937	positive regulation of phosphate metabolic process	11	80	0.983880254302798	0.999999999998632	Unigene0000205;Unigene0024962;Unigene0035568;Unigene0014448;Unigene0042742;Unigene0008794;Unigene0025281;Unigene0032501;Unigene0036643;Unigene0016325;Unigene0046981
GO:0060255	regulation of macromolecule metabolic process	51	288	0.983997035338008	0.999999999998632	Unigene0040292;Unigene0042910;Unigene0000205;Unigene0018024;Unigene0042644;Unigene0004903;Unigene0040733;Unigene0024962;Unigene0042643;Unigene0035568;Unigene0013005;Unigene0020776;Unigene0000633;Unigene0005711;Unigene0046855;Unigene0051298;Unigene0041037;Unigene0009100;Unigene0014448;Unigene0050283;Unigene0042742;Unigene0000040;Unigene0047897;Unigene0008794;Unigene0034096;Unigene0025317;Unigene00…
GO:0090305	nucleic acid phosphodiester bond hydrolysis	8	63	0.984617396610717	0.999999999998632	Unigene0009060;Unigene0043847;Unigene0007990;Unigene0030167;Unigene0000739;Unigene0024247;Unigene0030567;Unigene0006881
GO:0097305	response to alcohol	6	51	0.984696144475331	0.999999999998632	Unigene0052626;Unigene0010963;Unigene0004571;Unigene0010539;Unigene0027955;Unigene0024156
GO:0044403	symbiosis, encompassing mutualism through parasitism	2	25	0.986523732122392	0.999999999998632	Unigene0027670;Unigene0047214
GO:0006281	DNA repair	15	104	0.986948232105355	0.999999999998632	Unigene0040129;Unigene0014080;Unigene0033207;Unigene0047007;Unigene0028874;Unigene0022684;Unigene0033730;Unigene0023967;Unigene0014078;Unigene0021276;Unigene0014079;Unigene0025037;Unigene0021941;Unigene0036966;Unigene0008659
GO:0000338	protein deneddylation	1	17	0.987340586354906	0.999999999998632	Unigene0011377
GO:0006625	protein targeting to peroxisome	1	17	0.987340586354906	0.999999999998632	Unigene0028779
GO:0006665	sphingolipid metabolic process	1	17	0.987340586354906	0.999999999998632	Unigene0026584
GO:0032879	regulation of localization	1	17	0.987340586354906	0.999999999998632	Unigene0012517
GO:0043574	peroxisomal transport	1	17	0.987340586354906	0.999999999998632	Unigene0028779
GO:0044743	intracellular protein transmembrane import	1	17	0.987340586354906	0.999999999998632	Unigene0019526
GO:0051049	regulation of transport	1	17	0.987340586354906	0.999999999998632	Unigene0012517
GO:0065002	intracellular protein transmembrane transport	1	17	0.987340586354906	0.999999999998632	Unigene0019526
GO:0071806	protein transmembrane transport	1	17	0.987340586354906	0.999999999998632	Unigene0019526
GO:0072662	protein localization to peroxisome	1	17	0.987340586354906	0.999999999998632	Unigene0028779
GO:0072663	establishment of protein localization to peroxisome	1	17	0.987340586354906	0.999999999998632	Unigene0028779
GO:0006468	protein phosphorylation	43	251	0.987547378396386	0.999999999998632	Unigene0008613;Unigene0018801;Unigene0005245;Unigene0042743;Unigene0025802;Unigene0004737;Unigene0027593;Unigene0028762;Unigene0048496;Unigene0024726;Unigene0034776;Unigene0011529;Unigene0043594;Unigene0032138;Unigene0021135;Unigene0020606;Unigene0006115;Unigene0026114;Unigene0002551;Unigene0018066;Unigene0022602;Unigene0016760;Unigene0001877;Unigene0003473;Unigene0035899;Unigene0043679;Unigene00…
GO:0019752	carboxylic acid metabolic process	144	742	0.987630406903725	0.999999999998632	Unigene0050389;Unigene0013902;Unigene0009821;Unigene0010315;Unigene0044582;Unigene0010844;Unigene0028340;Unigene0002870;Unigene0016940;Unigene0001832;Unigene0010860;Unigene0028031;Unigene0010738;Unigene0037850;Unigene0001788;Unigene0016062;Unigene0018582;Unigene0025906;Unigene0042595;Unigene0013273;Unigene0006046;Unigene0049814;Unigene0013617;Unigene0031930;Unigene0029846;Unigene0039458;Unigene00…
GO:0034641	cellular nitrogen compound metabolic process	746	3504	0.987833046996108	0.999999999998632	Unigene0013924;Unigene0012317;Unigene0019972;Unigene0006360;Unigene0027670;Unigene0020246;Unigene0016718;Unigene0014209;Unigene0016602;Unigene0050096;Unigene0030121;Unigene0013908;Unigene0051930;Unigene0003115;Unigene0035523;Unigene0040198;Unigene0025767;Unigene0019839;Unigene0049011;Unigene0015482;Unigene0047917;Unigene0034887;Unigene0016898;Unigene0011780;Unigene0022182;Unigene0017818;Unigene00…
GO:0006139	nucleobase-containing compound metabolic process	646	3054	0.988390469730275	0.999999999998632	Unigene0013924;Unigene0012317;Unigene0019972;Unigene0006360;Unigene0027670;Unigene0020246;Unigene0016718;Unigene0014209;Unigene0016602;Unigene0050096;Unigene0030121;Unigene0013908;Unigene0051930;Unigene0003115;Unigene0035523;Unigene0040198;Unigene0025767;Unigene0049011;Unigene0015482;Unigene0047917;Unigene0034887;Unigene0016898;Unigene0011780;Unigene0022182;Unigene0017818;Unigene0011914;Unigene00…
GO:0002684	positive regulation of immune system process	3	33	0.988412255567119	0.999999999998632	Unigene0042262;Unigene0042263;Unigene0023813
GO:0050778	positive regulation of immune response	3	33	0.988412255567119	0.999999999998632	Unigene0042262;Unigene0042263;Unigene0023813
GO:0006721	terpenoid metabolic process	9	71	0.988754130927439	0.999999999998632	Unigene0021104;Unigene0018412;Unigene0004885;Unigene0000315;Unigene0042503;Unigene0030857;Unigene0026766;Unigene0001018;Unigene0047500
GO:0009629	response to gravity	2	26	0.989214146919851	0.999999999998632	Unigene0006046;Unigene0027411
GO:0044419	interspecies interaction between organisms	2	26	0.989214146919851	0.999999999998632	Unigene0027670;Unigene0047214
GO:0001510	RNA methylation	1	18	0.99021163706519	0.999999999998632	Unigene0007154
GO:0006074	(1->3)-beta-D-glucan metabolic process	1	18	0.99021163706519	0.999999999998632	Unigene0041784
GO:0007005	mitochondrion organization	1	18	0.99021163706519	0.999999999998632	Unigene0011804
GO:0016109	tetraterpenoid biosynthetic process	1	18	0.99021163706519	0.999999999998632	Unigene0047500
GO:0065007	biological regulation	345	1686	0.990327256971143	0.999999999998632	Unigene0016511;Unigene0012570;Unigene0005112;Unigene0003664;Unigene0006883;Unigene0005261;Unigene0016718;Unigene0050986;Unigene0050096;Unigene0030121;Unigene0025767;Unigene0032716;Unigene0009821;Unigene0033775;Unigene0036387;Unigene0011780;Unigene0052506;Unigene0029166;Unigene0033507;Unigene0030104;Unigene0024931;Unigene0027952;Unigene0029555;Unigene0025596;Unigene0010770;Unigene0005245;Unigene00…
GO:1901564	organonitrogen compound metabolic process	320	1572	0.990849474208049	0.999999999998632	Unigene0050041;Unigene0027670;Unigene0014209;Unigene0030121;Unigene0013908;Unigene0051930;Unigene0035523;Unigene0019839;Unigene0013902;Unigene0047917;Unigene0044582;Unigene0034887;Unigene0010844;Unigene0017818;Unigene0001534;Unigene0016940;Unigene0010860;Unigene0051625;Unigene0045665;Unigene0002053;Unigene0010738;Unigene0001788;Unigene0016062;Unigene0018582;Unigene0014536;Unigene0016934;Unigene00…
GO:0006355	regulation of transcription, DNA-templated	2	27	0.991377599721363	0.999999999998632	Unigene0018024;Unigene0051560
GO:1903506	regulation of nucleic acid-templated transcription	2	27	0.991377599721363	0.999999999998632	Unigene0018024;Unigene0051560
GO:2001141	regulation of RNA biosynthetic process	2	27	0.991377599721363	0.999999999998632	Unigene0018024;Unigene0051560
GO:0034645	cellular macromolecule biosynthetic process	288	1426	0.991645420433099	0.999999999998632	Unigene0013924;Unigene0016718;Unigene0016602;Unigene0050096;Unigene0035523;Unigene0025767;Unigene0019839;Unigene0015482;Unigene0016898;Unigene0011780;Unigene0022182;Unigene0027952;Unigene0017818;Unigene0009060;Unigene0051625;Unigene0041532;Unigene0052840;Unigene0038390;Unigene0034154;Unigene0033129;Unigene0026368;Unigene0049735;Unigene0036149;Unigene0016934;Unigene0010322;Unigene0018317;Unigene00…
GO:0007165	signal transduction	118	625	0.99165923905883	0.999999999998632	Unigene0012570;Unigene0016718;Unigene0050986;Unigene0050096;Unigene0030121;Unigene0025767;Unigene0032716;Unigene0029166;Unigene0033507;Unigene0027952;Unigene0005245;Unigene0010962;Unigene0042743;Unigene0049038;Unigene0005140;Unigene0047726;Unigene0042091;Unigene0015352;Unigene0000205;Unigene0045374;Unigene0050793;Unigene0044940;Unigene0025196;Unigene0051435;Unigene0013270;Unigene0020174;Unigene00…
GO:0023052	signaling	118	625	0.99165923905883	0.999999999998632	Unigene0012570;Unigene0016718;Unigene0050986;Unigene0050096;Unigene0030121;Unigene0025767;Unigene0032716;Unigene0029166;Unigene0033507;Unigene0027952;Unigene0005245;Unigene0010962;Unigene0042743;Unigene0049038;Unigene0005140;Unigene0047726;Unigene0042091;Unigene0015352;Unigene0000205;Unigene0045374;Unigene0050793;Unigene0044940;Unigene0025196;Unigene0051435;Unigene0013270;Unigene0020174;Unigene00…
GO:0044700	single organism signaling	118	625	0.99165923905883	0.999999999998632	Unigene0012570;Unigene0016718;Unigene0050986;Unigene0050096;Unigene0030121;Unigene0025767;Unigene0032716;Unigene0029166;Unigene0033507;Unigene0027952;Unigene0005245;Unigene0010962;Unigene0042743;Unigene0049038;Unigene0005140;Unigene0047726;Unigene0042091;Unigene0015352;Unigene0000205;Unigene0045374;Unigene0050793;Unigene0044940;Unigene0025196;Unigene0051435;Unigene0013270;Unigene0020174;Unigene00…
GO:0009059	macromolecule biosynthetic process	295	1459	0.991809084840465	0.999999999998632	Unigene0013924;Unigene0016718;Unigene0016602;Unigene0050096;Unigene0035523;Unigene0025767;Unigene0019839;Unigene0015482;Unigene0016898;Unigene0011780;Unigene0022182;Unigene0027952;Unigene0017818;Unigene0009060;Unigene0051625;Unigene0041532;Unigene0052840;Unigene0038390;Unigene0034154;Unigene0033129;Unigene0026368;Unigene0049735;Unigene0036149;Unigene0016934;Unigene0010322;Unigene0018317;Unigene00…
GO:0048511	rhythmic process	7	61	0.991829927446025	0.999999999998632	Unigene0014130;Unigene0020868;Unigene0013005;Unigene0000764;Unigene0028006;Unigene0014131;Unigene0014129
GO:0006807	nitrogen compound metabolic process	812	3818	0.992289193168354	0.999999999998632	Unigene0050041;Unigene0013924;Unigene0012317;Unigene0019972;Unigene0006360;Unigene0027670;Unigene0020246;Unigene0016718;Unigene0014209;Unigene0016602;Unigene0050096;Unigene0030121;Unigene0013908;Unigene0051930;Unigene0003115;Unigene0035523;Unigene0040198;Unigene0025767;Unigene0019839;Unigene0013902;Unigene0049011;Unigene0015482;Unigene0047917;Unigene0044582;Unigene0034887;Unigene0016898;Unigene00…
GO:0006862	nucleotide transport	4	42	0.992313553985914	0.999999999998632	Unigene0043260;Unigene0043258;Unigene0028670;Unigene0043263
GO:0031347	regulation of defense response	4	42	0.992313553985914	0.999999999998632	Unigene0042262;Unigene0024334;Unigene0042263;Unigene0023813
GO:0000725	recombinational repair	1	19	0.992431713737882	0.999999999998632	Unigene0022684
GO:0009798	axis specification	1	19	0.992431713737882	0.999999999998632	Unigene0017529
GO:0006974	cellular response to DNA damage stimulus	15	109	0.993057166574022	0.999999999998632	Unigene0040129;Unigene0014080;Unigene0033207;Unigene0047007;Unigene0028874;Unigene0022684;Unigene0033730;Unigene0023967;Unigene0014078;Unigene0021276;Unigene0014079;Unigene0025037;Unigene0021941;Unigene0036966;Unigene0008659
GO:0000377	RNA splicing, via transesterification reactions with bulged adenosine as nucleophile	4	43	0.993654403998697	0.999999999998632	Unigene0031848;Unigene0044960;Unigene0000854;Unigene0033042
GO:0045088	regulation of innate immune response	3	36	0.99372498247899	0.999999999998632	Unigene0042262;Unigene0042263;Unigene0023813
GO:0043085	positive regulation of catalytic activity	11	87	0.993936220184786	0.999999999998632	Unigene0000205;Unigene0024962;Unigene0035568;Unigene0014448;Unigene0042742;Unigene0008794;Unigene0025281;Unigene0032501;Unigene0036643;Unigene0016325;Unigene0046981
GO:0006558	L-phenylalanine metabolic process	1	20	0.994148380898367	0.999999999998632	Unigene0029846
GO:1902221	erythrose 4-phosphate/phosphoenolpyruvate family amino acid metabolic process	1	20	0.994148380898367	0.999999999998632	Unigene0029846
GO:0006397	mRNA processing	2	29	0.994507514629972	0.999999999998632	Unigene0029350;Unigene0033042
GO:0051186	cofactor metabolic process	34	214	0.994658181875054	0.999999999998632	Unigene0007219;Unigene0016940;Unigene0009688;Unigene0045007;Unigene0044319;Unigene0008472;Unigene0024561;Unigene0033739;Unigene0042552;Unigene0052002;Unigene0009987;Unigene0003427;Unigene0025309;Unigene0051481;Unigene0051298;Unigene0043907;Unigene0046189;Unigene0027597;Unigene0027971;Unigene0016978;Unigene0016977;Unigene0033990;Unigene0037984;Unigene0026393;Unigene0032829;Unigene0044413;Unigene00…
GO:0031326	regulation of cellular biosynthetic process	10	82	0.994708522192271	0.999999999998632	Unigene0009821;Unigene0018024;Unigene0020776;Unigene0051298;Unigene0051560;Unigene0005009;Unigene0037984;Unigene0042049;Unigene0043323;Unigene0009988
GO:0000375	RNA splicing, via transesterification reactions	4	44	0.994768723798101	0.999999999998632	Unigene0031848;Unigene0044960;Unigene0000854;Unigene0033042
GO:0002682	regulation of immune system process	4	44	0.994768723798101	0.999999999998632	Unigene0042262;Unigene0024334;Unigene0042263;Unigene0023813
GO:0015748	organophosphate ester transport	7	64	0.99502135181885	0.999999999998632	Unigene0027952;Unigene0043260;Unigene0043258;Unigene0028670;Unigene0026265;Unigene0043263;Unigene0037007
GO:2000112	regulation of cellular macromolecule biosynthetic process	7	64	0.99502135181885	0.999999999998632	Unigene0018024;Unigene0020776;Unigene0051298;Unigene0051560;Unigene0037984;Unigene0043323;Unigene0009988
GO:0051716	cellular response to stimulus	182	941	0.99519467238109	0.999999999998632	Unigene0012570;Unigene0009594;Unigene0016718;Unigene0050986;Unigene0050096;Unigene0030121;Unigene0025767;Unigene0032716;Unigene0024498;Unigene0029166;Unigene0033507;Unigene0027952;Unigene0021571;Unigene0008622;Unigene0005245;Unigene0010962;Unigene0025971;Unigene0042743;Unigene0050708;Unigene0049038;Unigene0005140;Unigene0047726;Unigene0013798;Unigene0019165;Unigene0042091;Unigene0015352;Unigene00…
GO:0007031	peroxisome organization	1	21	0.99547576080465	0.999999999998632	Unigene0028779
GO:0050789	regulation of biological process	255	1287	0.995576733982048	0.999999999998632	Unigene0012570;Unigene0005112;Unigene0006883;Unigene0016718;Unigene0050986;Unigene0050096;Unigene0030121;Unigene0025767;Unigene0032716;Unigene0009821;Unigene0033775;Unigene0036387;Unigene0011780;Unigene0029166;Unigene0033507;Unigene0030104;Unigene0027952;Unigene0029555;Unigene0005245;Unigene0010962;Unigene0042743;Unigene0026043;Unigene0040292;Unigene0049038;Unigene0005140;Unigene0047726;Unigene00…
GO:0009606	tropism	4	45	0.995693189576944	0.999999999998632	Unigene0006046;Unigene0044079;Unigene0012032;Unigene0009943
GO:0019219	regulation of nucleobase-containing compound metabolic process	4	45	0.995693189576944	0.999999999998632	Unigene0018024;Unigene0020776;Unigene0051560;Unigene0019199
GO:0016311	dephosphorylation	3	38	0.99585863634814	0.999999999998632	Unigene0016208;Unigene0004750;Unigene0050960
GO:0050776	regulation of immune response	3	38	0.99585863634814	0.999999999998632	Unigene0042262;Unigene0042263;Unigene0023813
GO:0035556	intracellular signal transduction	39	243	0.99594537909723	0.999999999998632	Unigene0030121;Unigene0029166;Unigene0005245;Unigene0042743;Unigene0049038;Unigene0015352;Unigene0000205;Unigene0044940;Unigene0013270;Unigene0020174;Unigene0038515;Unigene0008453;Unigene0024962;Unigene0010963;Unigene0035568;Unigene0014448;Unigene0002551;Unigene0018066;Unigene0042742;Unigene0008794;Unigene0029589;Unigene0015721;Unigene0035899;Unigene0005035;Unigene0025281;Unigene0050422;Unigene00…
GO:0008610	lipid biosynthetic process	21	147	0.99604814242923	0.999999999998632	Unigene0023085;Unigene0002870;Unigene0027743;Unigene0031930;Unigene0029814;Unigene0018412;Unigene0033259;Unigene0051298;Unigene0010911;Unigene0039224;Unigene0049234;Unigene0000444;Unigene0042503;Unigene0026766;Unigene0030525;Unigene0001018;Unigene0009406;Unigene0000813;Unigene0009988;Unigene0047500;Unigene0001297
GO:0090501	RNA phosphodiester bond hydrolysis	6	59	0.996094703446822	0.999999999998632	Unigene0009060;Unigene0043847;Unigene0007990;Unigene0030167;Unigene0000739;Unigene0024247
GO:0009630	gravitropism	1	22	0.996502110579773	0.999999999998632	Unigene0006046
GO:0016108	tetraterpenoid metabolic process	1	22	0.996502110579773	0.999999999998632	Unigene0047500
GO:0008033	tRNA processing	2	31	0.996514883616652	0.999999999998632	Unigene0007154;Unigene0033089
GO:0051252	regulation of RNA metabolic process	2	31	0.996514883616652	0.999999999998632	Unigene0018024;Unigene0051560
GO:0072594	establishment of protein localization to organelle	2	31	0.996514883616652	0.999999999998632	Unigene0014660;Unigene0028779
GO:0006508	proteolysis	122	659	0.996530710049924	0.999999999998632	Unigene0031804;Unigene0013924;Unigene0003664;Unigene0027773;Unigene0006848;Unigene0005452;Unigene0002000;Unigene0003846;Unigene0024931;Unigene0011265;Unigene0029112;Unigene0052836;Unigene0018264;Unigene0022038;Unigene0011912;Unigene0014218;Unigene0032349;Unigene0052019;Unigene0050364;Unigene0012035;Unigene0011264;Unigene0041911;Unigene0018508;Unigene0021811;Unigene0003191;Unigene0032453;Unigene00…
GO:1902589	single-organism organelle organization	36	229	0.996573287394781	0.999999999998632	Unigene0029657;Unigene0036387;Unigene0012377;Unigene0040292;Unigene0016381;Unigene0029017;Unigene0012095;Unigene0037501;Unigene0031698;Unigene0025100;Unigene0028779;Unigene0048005;Unigene0000633;Unigene0000727;Unigene0037592;Unigene0050283;Unigene0047845;Unigene0025317;Unigene0008455;Unigene0051560;Unigene0034375;Unigene0048833;Unigene0036804;Unigene0006952;Unigene0046347;Unigene0005061;Unigene00…
GO:0034470	ncRNA processing	6	60	0.99672845363576	0.999999999998632	Unigene0041213;Unigene0033953;Unigene0015894;Unigene0007154;Unigene0043219;Unigene0033089
GO:0016485	protein processing	75	429	0.996790015634376	0.999999999998632	Unigene0031804;Unigene0013924;Unigene0003664;Unigene0027773;Unigene0006848;Unigene0005452;Unigene0002000;Unigene0003846;Unigene0024931;Unigene0029112;Unigene0052836;Unigene0022038;Unigene0011912;Unigene0014218;Unigene0052019;Unigene0012035;Unigene0041911;Unigene0021811;Unigene0032453;Unigene0033293;Unigene0003900;Unigene0033367;Unigene0021335;Unigene0018719;Unigene0033133;Unigene0022471;Unigene00…
GO:0050794	regulation of cellular process	186	968	0.99682231488305	0.999999999998632	Unigene0012570;Unigene0005112;Unigene0016718;Unigene0050986;Unigene0050096;Unigene0030121;Unigene0025767;Unigene0032716;Unigene0009821;Unigene0033775;Unigene0036387;Unigene0029166;Unigene0033507;Unigene0027952;Unigene0029555;Unigene0005245;Unigene0010962;Unigene0042743;Unigene0026043;Unigene0049038;Unigene0005140;Unigene0047726;Unigene0014130;Unigene0042091;Unigene0015352;Unigene0000205;Unigene00…
GO:0044763	single-organism cellular process	1000	4695	0.996901424076685	0.999999999998632	Unigene0029657;Unigene0016511;Unigene0012570;Unigene0047528;Unigene0009594;Unigene0036168;Unigene0006360;Unigene0006883;Unigene0027670;Unigene0050389;Unigene0020911;Unigene0016718;Unigene0014209;Unigene0050986;Unigene0016602;Unigene0050096;Unigene0030121;Unigene0013908;Unigene0029377;Unigene0051930;Unigene0035523;Unigene0025767;Unigene0013902;Unigene0049011;Unigene0032716;Unigene0009821;Unigene00…
GO:0010556	regulation of macromolecule biosynthetic process	8	74	0.997303651891817	0.999999999998632	Unigene0018024;Unigene0020776;Unigene0051298;Unigene0051560;Unigene0037984;Unigene0007228;Unigene0043323;Unigene0009988
GO:0050790	regulation of catalytic activity	24	167	0.997376933112889	0.999999999998632	Unigene0000205;Unigene0024962;Unigene0035568;Unigene0013005;Unigene0004865;Unigene0046855;Unigene0014448;Unigene0042742;Unigene0000040;Unigene0047897;Unigene0008794;Unigene0025281;Unigene0032501;Unigene0017756;Unigene0022906;Unigene0001443;Unigene0013794;Unigene0024615;Unigene0036643;Unigene0014012;Unigene0004159;Unigene0016325;Unigene0046981;Unigene0050893
GO:0033365	protein localization to organelle	3	41	0.997798938946364	0.999999999998632	Unigene0010770;Unigene0014660;Unigene0028779
GO:0006612	protein targeting to membrane	1	24	0.997909259495255	0.999999999998632	Unigene0049647
GO:0072657	protein localization to membrane	1	24	0.997909259495255	0.999999999998632	Unigene0049647
GO:0090150	establishment of protein localization to membrane	1	24	0.997909259495255	0.999999999998632	Unigene0049647
GO:0051604	protein maturation	75	435	0.997976445792557	0.999999999998632	Unigene0031804;Unigene0013924;Unigene0003664;Unigene0027773;Unigene0006848;Unigene0005452;Unigene0002000;Unigene0003846;Unigene0024931;Unigene0029112;Unigene0052836;Unigene0022038;Unigene0011912;Unigene0014218;Unigene0052019;Unigene0012035;Unigene0041911;Unigene0021811;Unigene0032453;Unigene0033293;Unigene0003900;Unigene0033367;Unigene0021335;Unigene0018719;Unigene0033133;Unigene0022471;Unigene00…
GO:0090304	nucleic acid metabolic process	451	2217	0.998022245582482	0.999999999998632	Unigene0013924;Unigene0012317;Unigene0019972;Unigene0020246;Unigene0016718;Unigene0050096;Unigene0003115;Unigene0040198;Unigene0025767;Unigene0049011;Unigene0015482;Unigene0016898;Unigene0011780;Unigene0022182;Unigene0011914;Unigene0009060;Unigene0017064;Unigene0023429;Unigene0041532;Unigene0020321;Unigene0012377;Unigene0047839;Unigene0052840;Unigene0038390;Unigene0040418;Unigene0033129;Unigene00…
GO:0006399	tRNA metabolic process	17	130	0.998037725870098	0.999999999998632	Unigene0007887;Unigene0046314;Unigene0027360;Unigene0007154;Unigene0038918;Unigene0013290;Unigene0044528;Unigene0049166;Unigene0020517;Unigene0043802;Unigene0018789;Unigene0020518;Unigene0012074;Unigene0043323;Unigene0004440;Unigene0033089;Unigene0051785
GO:0018904	ether metabolic process	3	42	0.998220891635629	0.999999999998632	Unigene0015591;Unigene0035980;Unigene0032717
GO:0006351	transcription, DNA-templated	146	787	0.998297489518053	0.999999999998632	Unigene0016718;Unigene0050096;Unigene0025767;Unigene0015482;Unigene0016898;Unigene0011780;Unigene0022182;Unigene0026368;Unigene0049735;Unigene0010322;Unigene0018317;Unigene0051920;Unigene0012095;Unigene0030103;Unigene0026369;Unigene0028507;Unigene0031865;Unigene0009523;Unigene0014214;Unigene0024365;Unigene0034551;Unigene0014660;Unigene0005365;Unigene0020280;Unigene0010718;Unigene0025487;Unigene00…
GO:0097659	nucleic acid-templated transcription	146	787	0.998297489518053	0.999999999998632	Unigene0016718;Unigene0050096;Unigene0025767;Unigene0015482;Unigene0016898;Unigene0011780;Unigene0022182;Unigene0026368;Unigene0049735;Unigene0010322;Unigene0018317;Unigene0051920;Unigene0012095;Unigene0030103;Unigene0026369;Unigene0028507;Unigene0031865;Unigene0009523;Unigene0014214;Unigene0024365;Unigene0034551;Unigene0014660;Unigene0005365;Unigene0020280;Unigene0010718;Unigene0025487;Unigene00…
GO:0032774	RNA biosynthetic process	147	794	0.998507495820769	0.999999999998632	Unigene0016718;Unigene0050096;Unigene0025767;Unigene0015482;Unigene0016898;Unigene0011780;Unigene0022182;Unigene0026368;Unigene0049735;Unigene0010322;Unigene0018317;Unigene0051920;Unigene0042910;Unigene0012095;Unigene0030103;Unigene0026369;Unigene0028507;Unigene0031865;Unigene0009523;Unigene0014214;Unigene0024365;Unigene0034551;Unigene0014660;Unigene0005365;Unigene0020280;Unigene0010718;Unigene00…
GO:0006470	protein dephosphorylation	2	35	0.998610828663374	0.999999999998632	Unigene0016208;Unigene0004750
GO:0019684	photosynthesis, light reaction	5	58	0.998648697634498	0.999999999998632	Unigene0012035;Unigene0005711;Unigene0007914;Unigene0022688;Unigene0020018
GO:0043087	regulation of GTPase activity	4	51	0.998692873753793	0.999999999998632	Unigene0004865;Unigene0013794;Unigene0024615;Unigene0014012
GO:0048518	positive regulation of biological process	22	162	0.998756885364223	0.999999999998632	Unigene0013437;Unigene0000205;Unigene0024962;Unigene0041185;Unigene0035568;Unigene0011069;Unigene0042262;Unigene0014448;Unigene0042742;Unigene0008794;Unigene0013885;Unigene0034096;Unigene0019220;Unigene0042263;Unigene0025281;Unigene0032501;Unigene0036643;Unigene0028214;Unigene0016325;Unigene0023813;Unigene0046981;Unigene0037073
GO:0009889	regulation of biosynthetic process	11	98	0.998845060818433	0.999999999998632	Unigene0009821;Unigene0018024;Unigene0020776;Unigene0051298;Unigene0051560;Unigene0005009;Unigene0037984;Unigene0007228;Unigene0042049;Unigene0043323;Unigene0009988
GO:0008380	RNA splicing	5	59	0.998885178577801	0.999999999998632	Unigene0039458;Unigene0031848;Unigene0044960;Unigene0000854;Unigene0033042
GO:0015931	nucleobase-containing compound transport	6	66	0.998897689202305	0.999999999998632	Unigene0012095;Unigene0043260;Unigene0003611;Unigene0043258;Unigene0028670;Unigene0043263
GO:0009738	abscisic acid-activated signaling pathway	1	27	0.999034007509931	0.999999999998632	Unigene0010963
GO:0071215	cellular response to abscisic acid stimulus	1	27	0.999034007509931	0.999999999998632	Unigene0010963
GO:0097306	cellular response to alcohol	1	27	0.999034007509931	0.999999999998632	Unigene0010963
GO:0051171	regulation of nitrogen compound metabolic process	8	81	0.999177161535864	0.999999999998632	Unigene0018024;Unigene0020776;Unigene0051298;Unigene0051560;Unigene0019220;Unigene0019199;Unigene0043323;Unigene0009988
GO:0007154	cell communication	141	775	0.999217852275347	0.999999999998632	Unigene0012570;Unigene0006883;Unigene0016718;Unigene0050986;Unigene0050096;Unigene0030121;Unigene0025767;Unigene0032716;Unigene0029166;Unigene0033507;Unigene0027952;Unigene0005245;Unigene0010962;Unigene0042743;Unigene0049038;Unigene0005140;Unigene0047726;Unigene0013798;Unigene0042091;Unigene0015352;Unigene0000205;Unigene0045374;Unigene0050793;Unigene0044940;Unigene0025196;Unigene0051435;Unigene00…
GO:0080090	regulation of primary metabolic process	32	222	0.999270327265836	0.999999999998632	Unigene0000205;Unigene0018024;Unigene0024962;Unigene0035568;Unigene0013005;Unigene0020776;Unigene0046855;Unigene0051298;Unigene0009100;Unigene0014448;Unigene0042742;Unigene0000040;Unigene0047897;Unigene0008794;Unigene0034096;Unigene0051560;Unigene0019220;Unigene0025281;Unigene0032501;Unigene0017756;Unigene0037984;Unigene0001443;Unigene0019199;Unigene0036643;Unigene0043323;Unigene0004159;Unigene00…
GO:0009657	plastid organization	14	120	0.999339817387339	0.999999999998632	Unigene0010548;Unigene0012035;Unigene0012517;Unigene0027360;Unigene0005711;Unigene0019313;Unigene0031848;Unigene0019526;Unigene0016795;Unigene0022952;Unigene0025225;Unigene0018645;Unigene0013725;Unigene0038152
GO:0015979	photosynthesis	5	62	0.999377886833162	0.999999999998632	Unigene0012035;Unigene0005711;Unigene0007914;Unigene0022688;Unigene0020018
GO:0051188	cofactor biosynthetic process	13	117	0.999589843976588	0.999999999998632	Unigene0009688;Unigene0044319;Unigene0008472;Unigene0033739;Unigene0043907;Unigene0027971;Unigene0033990;Unigene0037984;Unigene0032829;Unigene0044413;Unigene0009406;Unigene0018739;Unigene0031638
GO:0009108	coenzyme biosynthetic process	6	72	0.999642659847076	0.999999999998632	Unigene0044319;Unigene0008472;Unigene0033739;Unigene0027971;Unigene0033990;Unigene0044413
GO:0009668	plastid membrane organization	2	41	0.999657474414302	0.999999999998632	Unigene0012035;Unigene0019313
GO:0034660	ncRNA metabolic process	22	172	0.999660916385825	0.999999999998632	Unigene0007887;Unigene0041213;Unigene0046314;Unigene0027360;Unigene0033953;Unigene0015894;Unigene0031848;Unigene0007154;Unigene0038918;Unigene0043219;Unigene0013290;Unigene0044528;Unigene0049166;Unigene0020517;Unigene0043802;Unigene0018789;Unigene0020518;Unigene0012074;Unigene0043323;Unigene0004440;Unigene0033089;Unigene0051785
GO:0044255	cellular lipid metabolic process	71	437	0.999690874844014	0.999999999998632	Unigene0009821;Unigene0023085;Unigene0028340;Unigene0002870;Unigene0042595;Unigene0027743;Unigene0013273;Unigene0013798;Unigene0035316;Unigene0031930;Unigene0040862;Unigene0003191;Unigene0018433;Unigene0029814;Unigene0022819;Unigene0003804;Unigene0024561;Unigene0021104;Unigene0018412;Unigene0009987;Unigene0016903;Unigene0004885;Unigene0028779;Unigene0038309;Unigene0017793;Unigene0003427;Unigene00…
GO:0019222	regulation of metabolic process	81	489	0.999706684401755	0.999999999998632	Unigene0005112;Unigene0006883;Unigene0009821;Unigene0030104;Unigene0040292;Unigene0042910;Unigene0013437;Unigene0000205;Unigene0018024;Unigene0042644;Unigene0004903;Unigene0040733;Unigene0024962;Unigene0042643;Unigene0014837;Unigene0014836;Unigene0035568;Unigene0013005;Unigene0011069;Unigene0004865;Unigene0016658;Unigene0020776;Unigene0000633;Unigene0005711;Unigene0046855;Unigene0051298;Unigene00…
GO:0006366	transcription from RNA polymerase II promoter	1	32	0.99973336544544	0.999999999998632	Unigene0012095
GO:0032446	protein modification by small protein conjugation	25	192	0.999762750392101	0.999999999998632	Unigene0032472;Unigene0043895;Unigene0020850;Unigene0004430;Unigene0047238;Unigene0018044;Unigene0035170;Unigene0022646;Unigene0000315;Unigene0020389;Unigene0034096;Unigene0047845;Unigene0018825;Unigene0040926;Unigene0020992;Unigene0035173;Unigene0051019;Unigene0013676;Unigene0015216;Unigene0043685;Unigene0032543;Unigene0010068;Unigene0000836;Unigene0030132;Unigene0020994
GO:0006886	intracellular protein transport	20	163	0.999765281421126	0.999999999998632	Unigene0006883;Unigene0027952;Unigene0021571;Unigene0022528;Unigene0014660;Unigene0017907;Unigene0039923;Unigene0049647;Unigene0008227;Unigene0028779;Unigene0040894;Unigene0049970;Unigene0019526;Unigene0004627;Unigene0016562;Unigene0009406;Unigene0011377;Unigene0002583;Unigene0031549;Unigene0035615
GO:0031323	regulation of cellular metabolic process	36	254	0.99976894279697	0.999999999998632	Unigene0005112;Unigene0009821;Unigene0000205;Unigene0018024;Unigene0024962;Unigene0035568;Unigene0013005;Unigene0020776;Unigene0046855;Unigene0051298;Unigene0009100;Unigene0014448;Unigene0042742;Unigene0000040;Unigene0051718;Unigene0047897;Unigene0008794;Unigene0034096;Unigene0051560;Unigene0019220;Unigene0005009;Unigene0025281;Unigene0032501;Unigene0017756;Unigene0037984;Unigene0001443;Unigene00…
GO:0071702	organic substance transport	105	617	0.999822732559531	0.999999999998632	Unigene0016511;Unigene0006883;Unigene0009359;Unigene0030121;Unigene0032716;Unigene0018773;Unigene0052506;Unigene0027952;Unigene0021571;Unigene0010930;Unigene0004998;Unigene0005938;Unigene0049423;Unigene0018278;Unigene0017683;Unigene0019165;Unigene0012095;Unigene0022528;Unigene0015352;Unigene0027803;Unigene0045374;Unigene0048694;Unigene0025023;Unigene0001714;Unigene0025436;Unigene0011246;Unigene00…
GO:0006629	lipid metabolic process	82	501	0.999838264504129	0.999999999998632	Unigene0009821;Unigene0023085;Unigene0028340;Unigene0002870;Unigene0042595;Unigene0027743;Unigene0013273;Unigene0013798;Unigene0035316;Unigene0031930;Unigene0027371;Unigene0002809;Unigene0040862;Unigene0003191;Unigene0018433;Unigene0029814;Unigene0022819;Unigene0003804;Unigene0024561;Unigene0021104;Unigene0018957;Unigene0018412;Unigene0041770;Unigene0009987;Unigene0015260;Unigene0016903;Unigene00…
GO:1902582	single-organism intracellular transport	21	172	0.999847743956365	0.999999999998632	Unigene0027952;Unigene0022528;Unigene0001714;Unigene0014660;Unigene0051459;Unigene0017907;Unigene0049647;Unigene0028779;Unigene0040894;Unigene0048669;Unigene0050855;Unigene0049970;Unigene0019526;Unigene0005383;Unigene0004627;Unigene0012176;Unigene0016562;Unigene0009406;Unigene0004850;Unigene0027960;Unigene0035615
GO:0006605	protein targeting	12	117	0.999850154805183	0.999999999998632	Unigene0027952;Unigene0022528;Unigene0014660;Unigene0017907;Unigene0049647;Unigene0028779;Unigene0040894;Unigene0049970;Unigene0004627;Unigene0016562;Unigene0009406;Unigene0035615
GO:0016482	cytoplasmic transport	10	105	0.999873720554242	0.999999999998632	Unigene0030121;Unigene0027952;Unigene0012095;Unigene0045374;Unigene0001714;Unigene0014660;Unigene0003191;Unigene0028779;Unigene0018539;Unigene0005035
GO:0016192	vesicle-mediated transport	13	125	0.999884958144279	0.999999999998632	Unigene0026043;Unigene0001808;Unigene0001714;Unigene0006214;Unigene0010141;Unigene0010110;Unigene0037114;Unigene0012176;Unigene0023825;Unigene0004850;Unigene0034430;Unigene0027960;Unigene0035615
GO:1902580	single-organism cellular localization	3	55	0.999896488667648	0.999999999998632	Unigene0014660;Unigene0049647;Unigene0028779
GO:0006643	membrane lipid metabolic process	1	36	0.999904828161572	0.999999999998632	Unigene0026584
GO:0034613	cellular protein localization	22	182	0.999914115085491	0.999999999998632	Unigene0006883;Unigene0027952;Unigene0021571;Unigene0010770;Unigene0022528;Unigene0014660;Unigene0017907;Unigene0039923;Unigene0049647;Unigene0008227;Unigene0028779;Unigene0040894;Unigene0049970;Unigene0019526;Unigene0004627;Unigene0016562;Unigene0009406;Unigene0011377;Unigene0039476;Unigene0002583;Unigene0031549;Unigene0035615
GO:0070727	cellular macromolecule localization	22	182	0.999914115085491	0.999999999998632	Unigene0006883;Unigene0027952;Unigene0021571;Unigene0010770;Unigene0022528;Unigene0014660;Unigene0017907;Unigene0039923;Unigene0049647;Unigene0008227;Unigene0028779;Unigene0040894;Unigene0049970;Unigene0019526;Unigene0004627;Unigene0016562;Unigene0009406;Unigene0011377;Unigene0039476;Unigene0002583;Unigene0031549;Unigene0035615
GO:0070647	protein modification by small protein conjugation or removal	26	207	0.99993007512085	0.999999999998632	Unigene0032472;Unigene0043895;Unigene0020850;Unigene0004430;Unigene0047238;Unigene0018044;Unigene0035170;Unigene0022646;Unigene0000315;Unigene0020389;Unigene0034096;Unigene0047845;Unigene0018825;Unigene0040926;Unigene0020992;Unigene0035173;Unigene0051019;Unigene0013676;Unigene0015216;Unigene0011377;Unigene0043685;Unigene0032543;Unigene0010068;Unigene0000836;Unigene0030132;Unigene0020994
GO:0006793	phosphorus metabolic process	410	2111	0.999956733106088	0.999999999998632	Unigene0040089;Unigene0013632;Unigene0006360;Unigene0027670;Unigene0020911;Unigene0014209;Unigene0042429;Unigene0030121;Unigene0013908;Unigene0051930;Unigene0035523;Unigene0008613;Unigene0047917;Unigene0021552;Unigene0023085;Unigene0007074;Unigene0034887;Unigene0022261;Unigene0029166;Unigene0017818;Unigene0001534;Unigene0010212;Unigene0040730;Unigene0013067;Unigene0045665;Unigene0018801;Unigene00…
GO:0006796	phosphate-containing compound metabolic process	406	2093	0.999958504382418	0.999999999998632	Unigene0040089;Unigene0013632;Unigene0006360;Unigene0027670;Unigene0020911;Unigene0014209;Unigene0042429;Unigene0030121;Unigene0013908;Unigene0051930;Unigene0035523;Unigene0008613;Unigene0047917;Unigene0021552;Unigene0023085;Unigene0007074;Unigene0034887;Unigene0022261;Unigene0029166;Unigene0017818;Unigene0001534;Unigene0010212;Unigene0040730;Unigene0013067;Unigene0045665;Unigene0018801;Unigene00…
GO:0046907	intracellular transport	35	265	0.999968975279261	0.999999999998632	Unigene0006883;Unigene0030121;Unigene0027952;Unigene0021571;Unigene0012095;Unigene0022528;Unigene0045374;Unigene0048694;Unigene0001714;Unigene0014660;Unigene0051459;Unigene0017907;Unigene0003191;Unigene0039923;Unigene0049647;Unigene0008227;Unigene0028779;Unigene0040894;Unigene0048669;Unigene0050855;Unigene0049970;Unigene0019526;Unigene0018539;Unigene0005383;Unigene0005035;Unigene0004627;Unigene00…
GO:0043170	macromolecule metabolic process	1188	5685	0.999980751062875	0.999999999998632	Unigene0050041;Unigene0040089;Unigene0031804;Unigene0045615;Unigene0014246;Unigene0029657;Unigene0013924;Unigene0012317;Unigene0008657;Unigene0013632;Unigene0019972;Unigene0003664;Unigene0022402;Unigene0045792;Unigene0005261;Unigene0020246;Unigene0020911;Unigene0016718;Unigene0027773;Unigene0006848;Unigene0016602;Unigene0050096;Unigene0021012;Unigene0003115;Unigene0047574;Unigene0035523;Unigene00…
GO:0061024	membrane organization	4	72	0.999984395014958	0.999999999998632	Unigene0012035;Unigene0049647;Unigene0019313;Unigene0010110
GO:0006996	organelle organization	108	664	0.99998770800618	0.999999999998632	Unigene0029657;Unigene0036387;Unigene0012377;Unigene0040292;Unigene0010548;Unigene0016381;Unigene0029017;Unigene0012095;Unigene0014130;Unigene0008202;Unigene0052440;Unigene0050364;Unigene0012035;Unigene0016913;Unigene0000229;Unigene0051435;Unigene0037501;Unigene0004874;Unigene0020280;Unigene0017907;Unigene0003191;Unigene0018305;Unigene0031698;Unigene0021104;Unigene0025100;Unigene0012517;Unigene00…
GO:0044802	single-organism membrane organization	3	65	0.999989216975036	0.999999999998632	Unigene0012035;Unigene0049647;Unigene0019313
GO:0071704	organic substance metabolic process	1681	7888	0.99999081350053	0.999999999998632	Unigene0029327;Unigene0050041;Unigene0040089;Unigene0031804;Unigene0045615;Unigene0014246;Unigene0029657;Unigene0013924;Unigene0012317;Unigene0008657;Unigene0013632;Unigene0019972;Unigene0003664;Unigene0006360;Unigene0022402;Unigene0045792;Unigene0027670;Unigene0005261;Unigene0020246;Unigene0050389;Unigene0020911;Unigene0016718;Unigene0027773;Unigene0014209;Unigene0042429;Unigene0034598;Unigene00…
GO:0051649	establishment of localization in cell	37	288	0.999992930864653	0.999999999998632	Unigene0006883;Unigene0030121;Unigene0027952;Unigene0021571;Unigene0026043;Unigene0012095;Unigene0022528;Unigene0045374;Unigene0048694;Unigene0001714;Unigene0014660;Unigene0051459;Unigene0017907;Unigene0003191;Unigene0039923;Unigene0049647;Unigene0008227;Unigene0012517;Unigene0028779;Unigene0040894;Unigene0048669;Unigene0050855;Unigene0049970;Unigene0019526;Unigene0018539;Unigene0005383;Unigene00…
GO:0051641	cellular localization	40	315	0.999998006923717	0.999999999998632	Unigene0006883;Unigene0030121;Unigene0027952;Unigene0021571;Unigene0010770;Unigene0026043;Unigene0012095;Unigene0022528;Unigene0045374;Unigene0048694;Unigene0001714;Unigene0014660;Unigene0051459;Unigene0017907;Unigene0003191;Unigene0039923;Unigene0049647;Unigene0008227;Unigene0012517;Unigene0028779;Unigene0040894;Unigene0048669;Unigene0050855;Unigene0049970;Unigene0019526;Unigene0018539;Unigene00…
GO:0016070	RNA metabolic process	222	1285	0.999999709606932	0.999999999998632	Unigene0016718;Unigene0050096;Unigene0025767;Unigene0015482;Unigene0016898;Unigene0011780;Unigene0022182;Unigene0009060;Unigene0023429;Unigene0041532;Unigene0012377;Unigene0047839;Unigene0010548;Unigene0026368;Unigene0049735;Unigene0010322;Unigene0018317;Unigene0051920;Unigene0007887;Unigene0042910;Unigene0012095;Unigene0001690;Unigene0033655;Unigene0051600;Unigene0030103;Unigene0026369;Unigene00…
GO:0015031	protein transport	41	343	0.999999900077537	0.999999999998632	Unigene0006883;Unigene0030121;Unigene0027952;Unigene0021571;Unigene0010930;Unigene0018278;Unigene0022528;Unigene0015352;Unigene0048694;Unigene0014660;Unigene0017907;Unigene0039923;Unigene0049647;Unigene0008453;Unigene0008227;Unigene0044640;Unigene0028779;Unigene0040894;Unigene0012142;Unigene0028692;Unigene0012880;Unigene0049970;Unigene0019526;Unigene0033325;Unigene0012881;Unigene0042316;Unigene00…
GO:0006396	RNA processing	19	217	0.999999984268757	0.999999999998632	Unigene0041532;Unigene0047839;Unigene0039458;Unigene0041213;Unigene0040389;Unigene0033953;Unigene0015894;Unigene0048479;Unigene0031848;Unigene0007154;Unigene0043219;Unigene0044960;Unigene0003611;Unigene0051560;Unigene0029350;Unigene0024247;Unigene0000854;Unigene0033042;Unigene0033089
GO:0044238	primary metabolic process	1479	7138	0.999999985948237	0.999999999998632	Unigene0029327;Unigene0050041;Unigene0040089;Unigene0031804;Unigene0026260;Unigene0014246;Unigene0029657;Unigene0012570;Unigene0015581;Unigene0013924;Unigene0012317;Unigene0008657;Unigene0013632;Unigene0019972;Unigene0003664;Unigene0006360;Unigene0027670;Unigene0005261;Unigene0020246;Unigene0050389;Unigene0020911;Unigene0016718;Unigene0027773;Unigene0014209;Unigene0042429;Unigene0034598;Unigene00…
GO:0044237	cellular metabolic process	1497	7258	0.999999998399531	0.999999999998632	Unigene0040089;Unigene0014246;Unigene0029657;Unigene0015581;Unigene0013924;Unigene0012317;Unigene0008657;Unigene0013632;Unigene0036168;Unigene0019972;Unigene0006360;Unigene0027670;Unigene0020246;Unigene0050389;Unigene0020911;Unigene0016718;Unigene0014209;Unigene0042429;Unigene0016602;Unigene0050096;Unigene0021012;Unigene0030121;Unigene0013908;Unigene0051930;Unigene0003115;Unigene0035523;Unigene00…
GO:0044260	cellular macromolecule metabolic process	844	4319	0.999999998526392	0.999999999998632	Unigene0040089;Unigene0014246;Unigene0029657;Unigene0013924;Unigene0012317;Unigene0008657;Unigene0013632;Unigene0019972;Unigene0020246;Unigene0020911;Unigene0016718;Unigene0016602;Unigene0050096;Unigene0021012;Unigene0003115;Unigene0035523;Unigene0040198;Unigene0025767;Unigene0019839;Unigene0049011;Unigene0008613;Unigene0015482;Unigene0001295;Unigene0016898;Unigene0011780;Unigene0039825;Unigene00…
GO:0033036	macromolecule localization	70	558	0.999999999795667	0.999999999998632	Unigene0006883;Unigene0030121;Unigene0011868;Unigene0018773;Unigene0027952;Unigene0021571;Unigene0010930;Unigene0039254;Unigene0010770;Unigene0016738;Unigene0018278;Unigene0012095;Unigene0022528;Unigene0015352;Unigene0048694;Unigene0001714;Unigene0044940;Unigene0019007;Unigene0013270;Unigene0020174;Unigene0014660;Unigene0017907;Unigene0039923;Unigene0038515;Unigene0049647;Unigene0008453;Unigene00…
GO:0009987	cellular process	1968	9348	0.999999999852515	0.999999999998632	Unigene0028858;Unigene0040089;Unigene0014246;Unigene0029657;Unigene0016511;Unigene0012570;Unigene0047528;Unigene0015581;Unigene0013924;Unigene0009594;Unigene0012317;Unigene0008657;Unigene0013632;Unigene0036168;Unigene0019972;Unigene0006360;Unigene0006883;Unigene0027670;Unigene0005261;Unigene0020246;Unigene0050389;Unigene0020911;Unigene0016718;Unigene0042332;Unigene0014209;Unigene0050986;Unigene00…
GO:0044267	cellular protein metabolic process	378	2156	0.999999999889289	0.999999999998632	Unigene0040089;Unigene0014246;Unigene0029657;Unigene0013632;Unigene0020911;Unigene0021012;Unigene0035523;Unigene0019839;Unigene0049011;Unigene0008613;Unigene0001295;Unigene0039825;Unigene0024498;Unigene0029166;Unigene0027952;Unigene0017818;Unigene0011265;Unigene0010212;Unigene0051625;Unigene0008622;Unigene0013067;Unigene0018801;Unigene0005245;Unigene0012377;Unigene0035388;Unigene0039192;Unigene00…
GO:0045184	establishment of protein localization	53	467	0.999999999942053	0.999999999998632	Unigene0006883;Unigene0030121;Unigene0027952;Unigene0021571;Unigene0010930;Unigene0039254;Unigene0018278;Unigene0012095;Unigene0022528;Unigene0015352;Unigene0048694;Unigene0044940;Unigene0019007;Unigene0013270;Unigene0020174;Unigene0014660;Unigene0017907;Unigene0039923;Unigene0038515;Unigene0049647;Unigene0008453;Unigene0008227;Unigene0044640;Unigene0028779;Unigene0040894;Unigene0012142;Unigene00…
GO:0008104	protein localization	57	493	0.999999999956579	0.999999999998632	Unigene0006883;Unigene0030121;Unigene0027952;Unigene0021571;Unigene0010930;Unigene0039254;Unigene0010770;Unigene0018278;Unigene0012095;Unigene0022528;Unigene0015352;Unigene0048694;Unigene0044940;Unigene0019007;Unigene0013270;Unigene0020174;Unigene0014660;Unigene0017907;Unigene0039923;Unigene0038515;Unigene0049647;Unigene0008453;Unigene0008227;Unigene0044640;Unigene0012517;Unigene0028779;Unigene00…
GO:0043412	macromolecule modification	277	1692	0.99999999999553	0.999999999998632	Unigene0040089;Unigene0029657;Unigene0013632;Unigene0020911;Unigene0049011;Unigene0008613;Unigene0001295;Unigene0039825;Unigene0029166;Unigene0027952;Unigene0023429;Unigene0010212;Unigene0013067;Unigene0018801;Unigene0005245;Unigene0012377;Unigene0035388;Unigene0039192;Unigene0042743;Unigene0034154;Unigene0048168;Unigene0033129;Unigene0040292;Unigene0025802;Unigene0009609;Unigene0017737;Unigene00…
GO:0006464	cellular protein modification process	239	1505	0.999999999997612	0.999999999998632	Unigene0040089;Unigene0029657;Unigene0013632;Unigene0020911;Unigene0049011;Unigene0008613;Unigene0001295;Unigene0039825;Unigene0029166;Unigene0027952;Unigene0010212;Unigene0013067;Unigene0018801;Unigene0005245;Unigene0012377;Unigene0035388;Unigene0039192;Unigene0042743;Unigene0034154;Unigene0048168;Unigene0033129;Unigene0040292;Unigene0025802;Unigene0009609;Unigene0017737;Unigene0012095;Unigene00…
GO:0036211	protein modification process	241	1519	0.999999999998335	0.999999999998632	Unigene0040089;Unigene0029657;Unigene0013632;Unigene0020911;Unigene0049011;Unigene0008613;Unigene0001295;Unigene0039825;Unigene0029166;Unigene0027952;Unigene0010212;Unigene0013067;Unigene0018801;Unigene0005245;Unigene0012377;Unigene0035388;Unigene0039192;Unigene0042743;Unigene0034154;Unigene0048168;Unigene0033129;Unigene0040292;Unigene0025802;Unigene0009609;Unigene0017737;Unigene0012095;Unigene00…
GO:0019538	protein metabolic process	464	2631	0.999999999998632	0.999999999998632	Unigene0040089;Unigene0031804;Unigene0014246;Unigene0029657;Unigene0013924;Unigene0013632;Unigene0003664;Unigene0020911;Unigene0027773;Unigene0006848;Unigene0021012;Unigene0035523;Unigene0005452;Unigene0019839;Unigene0049011;Unigene0008613;Unigene0001295;Unigene0002000;Unigene0003846;Unigene0039825;Unigene0024498;Unigene0029166;Unigene0024931;Unigene0027952;Unigene0017818;Unigene0011265;Unigene00…
