# Supplementary material for: Anatomy and RNA-Seq reveal important gene pathways regulating sex differentiation in a functionally Androdioecious tree, Tapiscia sinensis
Source: BMC Plant Biol. 2019 Dec 16;19:554. doi: 10.1186/s12870-019-2081-7 (PMC6915933; doi:10.1186/s12870-019-2081-7)
Supplement: Supplementary file 3 — Additional files 3: GO and KEGG pathway enrichment analysis in TERM1 and TERM2. [file 12870_2019_2081_MOESM3_ESM.zip › KEGG all Pathway Enrichment -TERM1.xls]

KEGG_A_class	KEGG_B_class	Pathway	all (1166)	All (6698)	Pvalue	Qvalue	Pathway ID	Genes	K_IDs
Metabolism	Biosynthesis of other secondary metabolites	Phenylpropanoid biosynthesis	49	145	1.092139e-06	0.0001343331	ko00940	Unigene0000151;Unigene0000187;Unigene0003195;Unigene0003427;Unigene0003536;Unigene0004299;Unigene0005253;Unigene0005341;Unigene0005618;Unigene0008246;Unigene0008423;Unigene0010200;Unigene0010875;Unigene0011382;Unigene0012593;Unigene0013234;Unigene0013356;Unigene0013385;Unigene0015772;Unigene0015961;Unigene0016998;Unigene0016999;Unigene0017344;Unigene0018487;Unigene0021377;Unigene0021817;Unigene00…	K00430+K13065+K12355+K01904+K00430+K10775+K01904+K01188+K01188+K00430+K05349+K00430+K00430+K09755+K00430+K00430+K00430+K00430+K00430+K00430+K00430+K00430+K00430+K00430+K00083+K00588+K05350+K13065+K00430+K01904+K00430+K01904+K00430+K05349+K05349+K13066+K01188+K01188+K00083+K00083+K01188+K01188+K00487+K00430+K13065+K00430+K11188+K00083+K01188
Organismal Systems	Environmental adaptation	Plant-pathogen interaction	75	265	4.957904e-06	0.0003049111	ko04626	Unigene0000097;Unigene0000964;Unigene0000967;Unigene0000969;Unigene0000970;Unigene0000973;Unigene0001648;Unigene0002927;Unigene0004348;Unigene0004366;Unigene0004755;Unigene0007583;Unigene0009164;Unigene0010748;Unigene0012393;Unigene0013281;Unigene0014367;Unigene0014531;Unigene0015046;Unigene0015048;Unigene0015049;Unigene0016184;Unigene0016620;Unigene0017867;Unigene0017868;Unigene0018845;Unigene00…	K13457+K13459+K13459+K13459+K13459+K13459+K13459+K13457+K13447+K13448+K13424+K13448+K05391+K13449+K13459+K13448+K13459+K13412+K05391+K05391+K05391+K04079+K13447+K13448+K13448+K13457+K13448+K13448+K13448+K05391+K13459+K13459+K02183+K13457+K02183+K13448+K13414+K13449+K13424+K13459+K13457+K04079+K13448+K13457+K13430+K13412+K09487+K13457+K13457+K13459+K13412+K13420+K13447+K13448+K13420+K05391+K13447+…
Environmental Information Processing	Signal transduction	Plant hormone signal transduction	63	232	0.0001097494	0.0044997254	ko04075	Unigene0000315;Unigene0001116;Unigene0003093;Unigene0004325;Unigene0004571;Unigene0005185;Unigene0005302;Unigene0005319;Unigene0005627;Unigene0007562;Unigene0010084;Unigene0010748;Unigene0011019;Unigene0011173;Unigene0011561;Unigene0012032;Unigene0012332;Unigene0013347;Unigene0015426;Unigene0016061;Unigene0016175;Unigene0017779;Unigene0017836;Unigene0017878;Unigene0018133;Unigene0018267;Unigene00…	K14432+K14484+K14488+K14490+K14497+K14492+K14494+K14488+K14488+K14488+K14488+K13449+K14499+K14432+K14490+K14484+K14496+K13422+K14487+K14497+K14487+K14488+K13464+K14487+K14484+K14488+K14488+K14432+K14484+K14502+K14492+K14490+K14484+K14491+K13449+K13464+K14488+K14494+K13464+K14431+K13946+K14515+K13464+K14484+K13415+K14515+K14492+K14431+K14431+K14488+K14432+K14432+K14516+K12126+K14502+K14488+K14496+…
Metabolism	Biosynthesis of other secondary metabolites	Glucosinolate biosynthesis	6	7	0.000164112	0.0048464706	ko00966	Unigene0011538;Unigene0024542;Unigene0025340;Unigene0028251;Unigene0028252;Unigene0043067	K15741+K12153+K11820+K12153+K12153+K11820
Metabolism	Metabolism of terpenoids and polyketides	Diterpenoid biosynthesis	14	30	0.000197011	0.0048464706	ko00904	Unigene0000429;Unigene0004563;Unigene0005260;Unigene0006815;Unigene0009570;Unigene0011333;Unigene0012357;Unigene0012408;Unigene0012525;Unigene0015399;Unigene0021022;Unigene0027743;Unigene0041491;Unigene0051823	K04123+K05282+K04125+K04124+K05282+K04123+K04125+K04125+K05282+K04120+K04125+K17961+K17982+K04124
Metabolism	Carbohydrate metabolism	Starch and sucrose metabolism	61	253	0.003627412	0.0743619460	ko00500	Unigene0001003;Unigene0001676;Unigene0002304;Unigene0002546;Unigene0003726;Unigene0004186;Unigene0005261;Unigene0005341;Unigene0005557;Unigene0005618;Unigene0005744;Unigene0006520;Unigene0006775;Unigene0008423;Unigene0009303;Unigene0009627;Unigene0009917;Unigene0009918;Unigene0010230;Unigene0011232;Unigene0012726;Unigene0013038;Unigene0013398;Unigene0015747;Unigene0016079;Unigene0016141;Unigene00…	K00688+K01087+K01051+K13648+K01051+K01184+K01051+K01188+K01184+K01188+K01177+K01051+K00688+K05349+K00975+K01087+K01051+K01051+K01177+K19356+K01213+K01176+K01051+K01176+K01213+K01051+K01051+K01051+K00696+K01087+K05350+K00695+K01051+K01087+K01051+K00847+K01051+K00844+K00844+K05349+K05349+K01051+K01184+K01184+K16055+K00688+K00696+K01188+K01188+K01177+K01188+K16055+K00705+K00700+K00700+K01188+K01051+…
Genetic Information Processing	Translation	Ribosome	160	769	0.005435869	0.0955159839	ko03010	Unigene0000527;Unigene0000634;Unigene0000836;Unigene0001274;Unigene0002104;Unigene0002123;Unigene0002774;Unigene0003092;Unigene0003836;Unigene0003984;Unigene0004091;Unigene0004576;Unigene0004709;Unigene0005027;Unigene0005077;Unigene0005336;Unigene0005429;Unigene0006023;Unigene0006300;Unigene0007340;Unigene0007359;Unigene0007899;Unigene0008046;Unigene0008300;Unigene0008312;Unigene0008349;Unigene00…	K02891+K02885+K02977+K02930+K02973+K02868+K02984+K02995+K02953+K02932+K02941+K02940+K02929+K02936+K02930+K02894+K02997+K02951+K02947+K02975+K02866+K02915+K02946+K02898+K02942+K02974+K02964+K02960+K02865+K02993+K02877+K02880+K02976+K02872+K02936+K02936+K02868+K02969+K02932+K02951+K02936+K02998+K02949+K02974+K02969+K02991+K02962+K02872+K02981+K02995+K02987+K02958+K02917+K02905+K02905+K02985+K02985+…
Metabolism	Carbohydrate metabolism	Pentose and glucuronate interconversions	33	124	0.006341678	0.0975032992	ko00040	Unigene0002304;Unigene0003309;Unigene0003726;Unigene0004186;Unigene0005261;Unigene0005557;Unigene0006520;Unigene0009917;Unigene0009918;Unigene0011531;Unigene0012726;Unigene0013111;Unigene0013398;Unigene0016079;Unigene0016141;Unigene0016142;Unigene0016830;Unigene0021775;Unigene0023561;Unigene0023880;Unigene0025937;Unigene0026408;Unigene0028859;Unigene0030864;Unigene0034960;Unigene0036833;Unigene00…	K01051+K00128+K01051+K01184+K01051+K01184+K01051+K01051+K01051+K00128+K01213+K00011+K01051+K01213+K01051+K01051+K01051+K01728+K01728+K01051+K01051+K00128+K01051+K01728+K01051+K01184+K01184+K00128+K01051+K00128+K00963+K00011+K01051
Metabolism	Biosynthesis of other secondary metabolites	Anthocyanin biosynthesis	4	6	0.01018253	0.1298317890	ko00942	Unigene0016952;Unigene0027001;Unigene0041359;Unigene0041361	K17193+K12930+K12338+K12338
Metabolism	Metabolism of other amino acids	Cyanoamino acid metabolism	19	64	0.01055543	0.1298317890	ko00460	Unigene0001747;Unigene0005341;Unigene0005618;Unigene0008423;Unigene0010738;Unigene0021042;Unigene0021852;Unigene0024542;Unigene0028251;Unigene0028252;Unigene0031421;Unigene0034504;Unigene0034505;Unigene0040058;Unigene0040180;Unigene0041766;Unigene0043427;Unigene0050007;Unigene0052626	K13029+K01188+K01188+K05349+K00600+K13035+K05350+K12153+K12153+K12153+K13034+K05349+K05349+K01188+K01188+K01188+K01188+K08248+K01188
Metabolism	Energy metabolism	Nitrogen metabolism	15	48	0.01347723	0.1506999355	ko00910	Unigene0000650;Unigene0017247;Unigene0017248;Unigene0020276;Unigene0022202;Unigene0024464;Unigene0032156;Unigene0033312;Unigene0035529;Unigene0037529;Unigene0047827;Unigene0048132;Unigene0049814;Unigene0052767;Unigene0052842	K01915+K01915+K01915+K01915+K01674+K02575+K10534+K01673+K01673+K01673+K01915+K01725+K00262+K02575+K01673
Metabolism	Biosynthesis of other secondary metabolites	Flavonoid biosynthesis	15	49	0.01638479	0.1679440975	ko00941	Unigene0000187;Unigene0002299;Unigene0005381;Unigene0008487;Unigene0009226;Unigene0010640;Unigene0021817;Unigene0023916;Unigene0028060;Unigene0029033;Unigene0029386;Unigene0029387;Unigene0029926;Unigene0043578;Unigene0051150	K13065+K00475+K13081+K05278+K13082+K05278+K00588+K13065+K13082+K00660+K08695+K08695+K00660+K00487+K13065
Metabolism	Metabolism of terpenoids and polyketides	Zeatin biosynthesis	6	14	0.02325681	0.2103106480	ko00908	Unigene0005104;Unigene0023988;Unigene0024097;Unigene0027537;Unigene0029575;Unigene0047302	K00279+K00279+K00279+K10717+K10760+K00279
Metabolism	Metabolism of other amino acids	Glutathione metabolism	31	126	0.02457519	0.2103106480	ko00480	Unigene0000070;Unigene0000590;Unigene0005020;Unigene0007209;Unigene0007210;Unigene0007403;Unigene0008146;Unigene0011855;Unigene0013823;Unigene0013824;Unigene0017762;Unigene0017886;Unigene0018505;Unigene0019384;Unigene0019385;Unigene0019705;Unigene0020494;Unigene0022153;Unigene0028568;Unigene0035442;Unigene0035443;Unigene0036184;Unigene0037833;Unigene0039596;Unigene0042158;Unigene0043236;Unigene00…	K00797+K00799+K00797+K00799+K01255+K00799+K01581+K00799+K00033+K00033+K00799+K00799+K00434+K00799+K00799+K10808+K00799+K00799+K00799+K00799+K00799+K00036+K00799+K00799+K00799+K00432+K00797+K00799+K00799+K01581+K00031
Metabolism	Metabolism of terpenoids and polyketides	Sesquiterpenoid and triterpenoid biosynthesis	7	18	0.02564764	0.2103106480	ko00909	Unigene0000813;Unigene0001740;Unigene0018411;Unigene0018575;Unigene0019885;Unigene0021804;Unigene0026766	K14173+K15803+K15813+K00511+K15803+K15803+K15813
Metabolism	Lipid metabolism	Cutin, suberine and wax biosynthesis	11	36	0.03755196	0.2886806925	ko00073	Unigene0005444;Unigene0019891;Unigene0023458;Unigene0024956;Unigene0025357;Unigene0035926;Unigene0039974;Unigene0039975;Unigene0042599;Unigene0045940;Unigene0052649	K13356+K15400+K13356+K15402+K17991+K15400+K13356+K13356+K15404+K15404+K15400
Metabolism	Biosynthesis of other secondary metabolites	Isoquinoline alkaloid biosynthesis	12	42	0.04982298	0.3604839141	ko00950	Unigene0004476;Unigene0004649;Unigene0027380;Unigene0027442;Unigene0028192;Unigene0029054;Unigene0029055;Unigene0029083;Unigene0032054;Unigene0039398;Unigene0039399;Unigene0041146	K00422+K00276+K00276+K00815+K00276+K01592+K01592+K00422+K00815+K14454+K14454+K01592
Metabolism	Carbohydrate metabolism	Fructose and mannose metabolism	22	91	0.06185875	0.4212044595	ko00051	Unigene0006515;Unigene0013111;Unigene0013757;Unigene0016340;Unigene0019939;Unigene0021070;Unigene0022952;Unigene0023505;Unigene0023506;Unigene0024071;Unigene0027350;Unigene0030576;Unigene0034026;Unigene0038081;Unigene0041009;Unigene0044266;Unigene0049200;Unigene0049201;Unigene0049463;Unigene0049562;Unigene0052933;Unigene0052934	K01623+K00011+K00850+K00895+K19355+K00895+K01803+K01623+K01623+K03841+K00847+K00844+K00844+K19355+K19355+K00850+K01624+K01624+K01803+K00011+K01623+K01623
Metabolism	Energy metabolism	Carbon fixation in photosynthetic organisms	33	147	0.06755679	0.4212044595	ko00710	Unigene0005183;Unigene0006515;Unigene0008116;Unigene0008117;Unigene0011323;Unigene0012826;Unigene0013873;Unigene0014709;Unigene0015636;Unigene0018160;Unigene0019621;Unigene0021866;Unigene0022952;Unigene0023505;Unigene0023506;Unigene0023969;Unigene0024071;Unigene0027104;Unigene0027105;Unigene0035090;Unigene0039398;Unigene0039399;Unigene0042061;Unigene0046484;Unigene0046550;Unigene0046594;Unigene00…	K01610+K01623+K00615+K00615+K00134+K01601+K00615+K00026+K00025+K00134+K01602+K01610+K01803+K01623+K01623+K01602+K03841+K01601+K01601+K00615+K14454+K14454+K00029+K00615+K00134+K00927+K01624+K01624+K01803+K00134+K00026+K01623+K01623
Metabolism	Metabolism of terpenoids and polyketides	Limonene and pinene degradation	8	26	0.06848853	0.4212044595	ko00903	Unigene0003309;Unigene0005659;Unigene0005803;Unigene0011531;Unigene0026408;Unigene0043523;Unigene0045187;Unigene0046680	K00128+K00517+K00517+K00128+K00128+K00517+K00128+K00128
Metabolism	Amino acid metabolism	Phenylalanine metabolism	17	69	0.08015943	0.4695052329	ko00360	Unigene0003427;Unigene0004299;Unigene0004649;Unigene0005253;Unigene0021817;Unigene0025914;Unigene0027380;Unigene0027442;Unigene0028192;Unigene0028544;Unigene0032054;Unigene0039398;Unigene0039399;Unigene0040387;Unigene0043467;Unigene0043468;Unigene0043578	K01904+K10775+K00276+K01904+K00588+K01904+K00276+K00815+K00276+K01904+K00815+K14454+K14454+K01426+K01426+K01426+K00487
Metabolism	Metabolism of terpenoids and polyketides	Monoterpenoid biosynthesis	4	11	0.1084903	0.6065594045	ko00902	Unigene0012609;Unigene0014782;Unigene0026572;Unigene0039244	K15095+K15095+K15086+K15095
Metabolism	Biosynthesis of other secondary metabolites	Stilbenoid, diarylheptanoid and gingerol biosynthesis	8	29	0.1173775	0.6277144565	ko00945	Unigene0000187;Unigene0005659;Unigene0005803;Unigene0021817;Unigene0023916;Unigene0043523;Unigene0043578;Unigene0051150	K13065+K00517+K00517+K00588+K13065+K00517+K00487+K13065
Metabolism	Carbohydrate metabolism	Pentose phosphate pathway	22	99	0.1286246	0.6568396800	ko00030	Unigene0006515;Unigene0008116;Unigene0008117;Unigene0008377;Unigene0008378;Unigene0012194;Unigene0013757;Unigene0013823;Unigene0013824;Unigene0013873;Unigene0023505;Unigene0023506;Unigene0024071;Unigene0035090;Unigene0036184;Unigene0044266;Unigene0046484;Unigene0049200;Unigene0049201;Unigene0050018;Unigene0052933;Unigene0052934	K01623+K00615+K00615+K00851+K00851+K00616+K00850+K00033+K00033+K00615+K01623+K01623+K03841+K00615+K00036+K00850+K00615+K01624+K01624+K00616+K01623+K01623
Metabolism	Energy metabolism	Photosynthesis	17	74	0.133504	0.6568396800	ko00195	Unigene0000087;Unigene0002658;Unigene0006829;Unigene0009043;Unigene0012803;Unigene0012836;Unigene0015341;Unigene0015462;Unigene0016449;Unigene0018096;Unigene0019701;Unigene0023937;Unigene0023938;Unigene0026696;Unigene0033705;Unigene0042538;Unigene0045602	K02698+K02690+K02109+K02695+K02112+K02703+K02699+K02694+K02114+K08901+K02714+K02690+K02689+K08906+K08902+K02721+K02704
Metabolism	Biosynthesis of other secondary metabolites	Tropane, piperidine and pyridine alkaloid biosynthesis	12	51	0.1644982	0.7782030231	ko00960	Unigene0000542;Unigene0004649;Unigene0025810;Unigene0027380;Unigene0027442;Unigene0028192;Unigene0032054;Unigene0039138;Unigene0039398;Unigene0039399;Unigene0041426;Unigene0041427	K08081+K00276+K08081+K00276+K00815+K00276+K00815+K08081+K14454+K14454+K08081+K08081
Metabolism	Energy metabolism	Sulfur metabolism	11	48	0.2023265	0.8817743156	ko00920	Unigene0011365;Unigene0015126;Unigene0021703;Unigene0027640;Unigene0031421;Unigene0040014;Unigene0047976;Unigene0048450;Unigene0048786;Unigene0052595;Unigene0052730	K17725+K01738+K01082+K05907+K13034+K01738+K00958+K08738+K01739+K00860+K00640
Metabolism	Glycan biosynthesis and metabolism	Other types of O-glycan biosynthesis	2	5	0.2106271	0.8817743156	ko00514	Unigene0027841;Unigene0038998	K13667+K09667
Metabolism	Metabolism of cofactors and vitamins	Ubiquinone and other terpenoid-quinone biosynthesis	11	49	0.2226544	0.8817743156	ko00130	Unigene0003427;Unigene0005253;Unigene0007219;Unigene0024389;Unigene0025914;Unigene0027442;Unigene0028544;Unigene0032054;Unigene0034899;Unigene0042552;Unigene0043578	K01904+K01904+K14760+K09833+K01904+K00815+K01904+K00815+K09834+K01661+K00487
Metabolism	Carbohydrate metabolism	Glycolysis / Gluconeogenesis	47	242	0.2228827	0.8817743156	ko00010	Unigene0000963;Unigene0003309;Unigene0004357;Unigene0005183;Unigene0006515;Unigene0009365;Unigene0009728;Unigene0010373;Unigene0011323;Unigene0011531;Unigene0011734;Unigene0012931;Unigene0013619;Unigene0013757;Unigene0017332;Unigene0018160;Unigene0021866;Unigene0022952;Unigene0023505;Unigene0023506;Unigene0024071;Unigene0026408;Unigene0027858;Unigene0028489;Unigene0028798;Unigene0030576;Unigene00…	K15634+K00128+K00161+K01610+K01623+K01689+K01785+K00873+K00134+K00128+K00382+K00627+K00161+K00850+K00121+K00134+K01610+K01803+K01623+K01623+K03841+K00128+K00121+K00627+K01792+K00844+K00873+K00844+K00873+K15633+K15633+K00162+K00850+K00128+K00134+K00927+K00128+K01895+K00162+K01624+K01624+K01803+K00134+K01895+K01895+K01623+K01623
Metabolism	Lipid metabolism	Linoleic acid metabolism	5	19	0.2252337	0.8817743156	ko00591	Unigene0002870;Unigene0036118;Unigene0039224;Unigene0040930;Unigene0040931	K00454+K00454+K00454+K15718+K15718
Metabolism	Carbohydrate metabolism	Glyoxylate and dicarboxylate metabolism	32	161	0.2294047	0.8817743156	ko00630	Unigene0000650;Unigene0004632;Unigene0007230;Unigene0009422;Unigene0009853;Unigene0010531;Unigene0010738;Unigene0011734;Unigene0012826;Unigene0012910;Unigene0014709;Unigene0015636;Unigene0015811;Unigene0017247;Unigene0017248;Unigene0018767;Unigene0019621;Unigene0020276;Unigene0022309;Unigene0023969;Unigene0025850;Unigene0026960;Unigene0027104;Unigene0027105;Unigene0034701;Unigene0037025;Unigene00…	K01915+K01681+K00122+K11517+K18121+K01638+K00600+K00382+K01601+K00281+K00026+K00025+K01681+K01915+K01915+K00122+K01602+K01915+K00830+K01602+K11517+K15918+K01601+K01601+K01681+K01637+K15919+K00122+K11517+K11517+K01915+K00026
Metabolism	Amino acid metabolism	Arginine biosynthesis	13	61	0.2548252	0.9498030182	ko00220	Unigene0000650;Unigene0014092;Unigene0017247;Unigene0017248;Unigene0020276;Unigene0027672;Unigene0033422;Unigene0034680;Unigene0039398;Unigene0039399;Unigene0047827;Unigene0049814;Unigene0050667	K01915+K00818+K01915+K01915+K01915+K01940+K01427+K01940+K14454+K14454+K01915+K00262+K01940
Metabolism	Carbohydrate metabolism	Galactose metabolism	18	89	0.2793478	0.9848206833	ko00052	Unigene0002135;Unigene0003152;Unigene0006936;Unigene0009174;Unigene0009728;Unigene0013111;Unigene0013757;Unigene0030576;Unigene0031991;Unigene0033973;Unigene0034026;Unigene0034684;Unigene0038410;Unigene0044266;Unigene0046444;Unigene0046614;Unigene0047546;Unigene0049562	K06617+K07407+K06617+K18819+K01785+K00011+K00850+K00844+K06617+K06617+K00844+K12309+K01784+K00850+K06611+K01784+K00963+K00011
Metabolism	Global and Overview	Carbon metabolism	94	510	0.2807187	0.9848206833	ko01200	Unigene0000963;Unigene0004357;Unigene0004632;Unigene0005183;Unigene0006515;Unigene0007230;Unigene0008116;Unigene0008117;Unigene0008377;Unigene0008378;Unigene0009365;Unigene0009422;Unigene0009853;Unigene0010373;Unigene0010531;Unigene0010738;Unigene0011074;Unigene0011323;Unigene0011734;Unigene0012194;Unigene0012601;Unigene0012602;Unigene0012826;Unigene0012910;Unigene0012931;Unigene0013619;Unigene00…	K15634+K00161+K01681+K01610+K01623+K00122+K00615+K00615+K00851+K00851+K01689+K11517+K18121+K00873+K01638+K00600+K01679+K00134+K00382+K00616+K05605+K05605+K01601+K00281+K00627+K00161+K00850+K00033+K00033+K00615+K00026+K01738+K00025+K01681+K00121+K00134+K00122+K01602+K01610+K00830+K00863+K01803+K01623+K01623+K01602+K03841+K11517+K15918+K01601+K01601+K00121+K00627+K05605+K00844+K13034+K00873+K00844+…
Metabolism	Lipid metabolism	alpha-Linolenic acid metabolism	14	68	0.2882402	0.9848206833	ko00592	Unigene0002870;Unigene0009129;Unigene0010117;Unigene0011836;Unigene0015853;Unigene0015854;Unigene0022903;Unigene0036118;Unigene0039224;Unigene0039591;Unigene0039592;Unigene0045775;Unigene0046313;Unigene0047799	K00454+K05894+K08241+K01723+K08241+K08241+K10529+K00454+K00454+K00232+K00232+K10526+K07513+K10526
Metabolism	Amino acid metabolism	Tyrosine metabolism	14	69	0.3082031	0.9999786000	ko00350	Unigene0004476;Unigene0004649;Unigene0017332;Unigene0027380;Unigene0027442;Unigene0027858;Unigene0028192;Unigene0029054;Unigene0029055;Unigene0029083;Unigene0032054;Unigene0039398;Unigene0039399;Unigene0041146	K00422+K00276+K00121+K00276+K00815+K00121+K00276+K01592+K01592+K00422+K00815+K14454+K14454+K01592
Metabolism	Biosynthesis of other secondary metabolites	Isoflavonoid biosynthesis	1	2	0.3178806	0.9999786000	ko00943	Unigene0004056	K13262
Metabolism	Amino acid metabolism	Tryptophan metabolism	13	65	0.337683	0.9999786000	ko00380	Unigene0000267;Unigene0003309;Unigene0004574;Unigene0011531;Unigene0012128;Unigene0025340;Unigene0026408;Unigene0040387;Unigene0043067;Unigene0043467;Unigene0043468;Unigene0045187;Unigene0046680	K11816+K00128+K16903+K00128+K11816+K11820+K00128+K01426+K11820+K01426+K01426+K00128+K00128
Metabolism	Global and Overview	Degradation of aromatic compounds	4	17	0.3419973	0.9999786000	ko01220	Unigene0017332;Unigene0027858;Unigene0043578;Unigene0049582	K00121+K00121+K00487+K00480
Metabolism	Carbohydrate metabolism	Amino sugar and nucleotide sugar metabolism	33	176	0.3472772	0.9999786000	ko00520	Unigene0002546;Unigene0004636;Unigene0009303;Unigene0013428;Unigene0015755;Unigene0016427;Unigene0016966;Unigene0019165;Unigene0020871;Unigene0021912;Unigene0022455;Unigene0023467;Unigene0023870;Unigene0025195;Unigene0027350;Unigene0027968;Unigene0027969;Unigene0030576;Unigene0031390;Unigene0033697;Unigene0033959;Unigene0034026;Unigene0034816;Unigene0037376;Unigene0038410;Unigene0043837;Unigene00…	K13648+K12450+K00975+K01183+K01183+K01183+K01183+K01183+K01183+K01183+K00326+K01183+K00326+K12450+K00847+K13379+K13379+K00844+K01183+K01183+K01183+K00844+K12449+K00326+K01784+K00820+K01183+K01784+K00963+K00975+K00820+K01183+K01183
Metabolism	Metabolism of other amino acids	beta-Alanine metabolism	16	82	0.3498096	0.9999786000	ko00410	Unigene0000070;Unigene0003309;Unigene0004649;Unigene0005020;Unigene0011531;Unigene0012601;Unigene0012602;Unigene0023748;Unigene0026408;Unigene0027380;Unigene0028192;Unigene0029403;Unigene0040213;Unigene0045187;Unigene0045354;Unigene0046680	K00797+K00128+K00276+K00797+K00128+K05605+K05605+K17839+K00128+K00276+K00276+K05605+K00140+K00128+K00797+K00128
Metabolism	Amino acid metabolism	Alanine, aspartate and glutamate metabolism	19	102	0.4120565	0.9999786000	ko00250	Unigene0000650;Unigene0012162;Unigene0017247;Unigene0017248;Unigene0020276;Unigene0021464;Unigene0022309;Unigene0027672;Unigene0029347;Unigene0034680;Unigene0035485;Unigene0039398;Unigene0039399;Unigene0043837;Unigene0047007;Unigene0047827;Unigene0049745;Unigene0049814;Unigene0050667	K01915+K11541+K01915+K01915+K01915+K00827+K00830+K01940+K01953+K01940+K13566+K14454+K14454+K00820+K01956+K01915+K00820+K00262+K01940
Metabolism	Amino acid metabolism	Cysteine and methionine metabolism	27	148	0.4272249	0.9999786000	ko00270	Unigene0000070;Unigene0003702;Unigene0005020;Unigene0007951;Unigene0010845;Unigene0010846;Unigene0014269;Unigene0014709;Unigene0014989;Unigene0015126;Unigene0015636;Unigene0021193;Unigene0021464;Unigene0027442;Unigene0029908;Unigene0031421;Unigene0032054;Unigene0034670;Unigene0039398;Unigene0039399;Unigene0039761;Unigene0040014;Unigene0045354;Unigene0048786;Unigene0052120;Unigene0052673;Unigene00…	K00797+K00558+K00797+K08967+K00549+K00549+K00789+K00026+K01251+K01738+K00025+K01762+K00827+K00815+K05933+K13034+K00815+K01611+K14454+K14454+K00789+K01738+K00797+K01739+K01251+K00026+K00640
Organismal Systems	Environmental adaptation	Circadian rhythm - plant	10	54	0.4701888	0.9999786000	ko04712	Unigene0015347;Unigene0015348;Unigene0017650;Unigene0029033;Unigene0029926;Unigene0030081;Unigene0031261;Unigene0034290;Unigene0035970;Unigene0045979	K16223+K16223+K10143+K00660+K00660+K12116+K12129+K12133+K12130+K12126
Metabolism	Metabolism of terpenoids and polyketides	Carotenoid biosynthesis	7	37	0.4708331	0.9999786000	ko00906	Unigene0004885;Unigene0005062;Unigene0011014;Unigene0022574;Unigene0022939;Unigene0029768;Unigene0030088	K09843+K09840+K14593+K09843+K15746+K09843+K02291
Metabolism	Amino acid metabolism	Arginine and proline metabolism	19	106	0.4842198	0.9999786000	ko00330	Unigene0000070;Unigene0003309;Unigene0005020;Unigene0008146;Unigene0011531;Unigene0017738;Unigene0023748;Unigene0026408;Unigene0032477;Unigene0034670;Unigene0039398;Unigene0039399;Unigene0040387;Unigene0043467;Unigene0043468;Unigene0045187;Unigene0045354;Unigene0046680;Unigene0050411	K00797+K00128+K00797+K01581+K00128+K00472+K17839+K00128+K01259+K01611+K14454+K14454+K01426+K01426+K01426+K00128+K00797+K00128+K01581
Metabolism	Lipid metabolism	Glycerolipid metabolism	17	97	0.5301066	0.9999786000	ko00561	Unigene0003152;Unigene0003309;Unigene0007609;Unigene0011531;Unigene0013111;Unigene0013239;Unigene0019807;Unigene0022529;Unigene0026408;Unigene0026960;Unigene0030357;Unigene0030359;Unigene0037578;Unigene0045187;Unigene0046680;Unigene0049562;Unigene0050756	K07407+K00128+K13508+K00128+K00011+K13508+K13523+K00863+K00128+K15918+K00901+K00901+K00901+K00128+K00128+K00011+K00864
Genetic Information Processing	Replication and repair	Mismatch repair	9	51	0.5399137	0.9999786000	ko03430	Unigene0005604;Unigene0018449;Unigene0019583;Unigene0019911;Unigene0022114;Unigene0027988;Unigene0033910;Unigene0043222;Unigene0048548	K04802+K04802+K10756+K10740+K03505+K07466+K02327+K08737+K10756
Metabolism	Global and Overview	Biosynthesis of amino acids	68	393	0.5447177	0.9999786000	ko01230	Unigene0000650;Unigene0000963;Unigene0001042;Unigene0004632;Unigene0006515;Unigene0008116;Unigene0008117;Unigene0009317;Unigene0009365;Unigene0009369;Unigene0010373;Unigene0010738;Unigene0010845;Unigene0010846;Unigene0011323;Unigene0012194;Unigene0013757;Unigene0013873;Unigene0014092;Unigene0014269;Unigene0015126;Unigene0015811;Unigene0017247;Unigene0017248;Unigene0018160;Unigene0020276;Unigene00…	K01915+K15634+K01652+K01681+K01623+K00615+K00615+K00053+K01689+K01702+K00873+K00600+K00549+K00549+K00134+K00616+K00850+K00615+K00818+K00789+K01738+K01681+K01915+K01915+K00134+K01915+K00891+K01803+K01623+K01623+K01620+K00815+K01940+K05359+K13034+K00873+K00815+K05359+K01940+K01681+K00615+K00873+K00053+K14454+K14454+K00789+K01738+K01693+K15633+K15633+K00850+K00800+K00615+K00134+K00927+K01915+K01739+…
Environmental Information Processing	Membrane transport	ABC transporters	6	34	0.5559743	0.9999786000	ko02010	Unigene0004536;Unigene0010543;Unigene0029722;Unigene0029723;Unigene0037200;Unigene0044727	K05658+K05658+K05658+K05658+K05658+K05658
Environmental Information Processing	Signal transduction	Phosphatidylinositol signaling system	15	88	0.5803595	0.9999786000	ko04070	Unigene0010911;Unigene0012945;Unigene0023926;Unigene0023927;Unigene0024572;Unigene0025509;Unigene0030357;Unigene0030359;Unigene0037578;Unigene0039329;Unigene0039335;Unigene0044988;Unigene0045199;Unigene0045951;Unigene0050964	K01106+K02183+K01110+K01110+K02183+K02183+K00901+K00901+K00901+K05857+K05857+K02183+K02183+K02183+K05857
Genetic Information Processing	Folding, sorting and degradation	Protein processing in endoplasmic reticulum	59	346	0.5943652	0.9999786000	ko04141	Unigene0001625;Unigene0002051;Unigene0002190;Unigene0002294;Unigene0002589;Unigene0002680;Unigene0003453;Unigene0006916;Unigene0007334;Unigene0008227;Unigene0009639;Unigene0009650;Unigene0010651;Unigene0011579;Unigene0012250;Unigene0012370;Unigene0013144;Unigene0013145;Unigene0013437;Unigene0013484;Unigene0015128;Unigene0016184;Unigene0016432;Unigene0016653;Unigene0017160;Unigene0018508;Unigene00…	K03094+K09490+K03283+K06689+K09580+K13989+K13993+K03283+K13993+K07342+K14001+K13993+K09490+K09503+K10666+K08054+K09580+K09580+K13525+K03283+K09517+K04079+K01456+K09580+K13993+K06689+K13993+K06689+K13993+K03283+K03283+K13989+K03347+K13993+K13993+K13993+K13993+K13993+K13993+K10666+K13984+K14009+K04079+K13993+K03283+K13993+K03283+K03283+K03283+K03283+K09487+K03237+K03094+K10956+K13993+K06689+K13993+…
Genetic Information Processing	Replication and repair	Base excision repair	10	60	0.6137812	0.9999786000	ko03410	Unigene0005604;Unigene0018172;Unigene0018449;Unigene0022114;Unigene0026001;Unigene0033729;Unigene0033891;Unigene0033910;Unigene0041742;Unigene0041743	K04802+K10802+K04802+K03505+K02325+K03512+K10798+K02327+K10798+K10798
Metabolism	Metabolism of cofactors and vitamins	Lipoic acid metabolism	1	5	0.6158079	0.9999786000	ko00785	Unigene0006327	K03644
Metabolism	Global and Overview	2-Oxocarboxylic acid metabolism	17	102	0.619903	0.9999786000	ko01210	Unigene0001042;Unigene0004632;Unigene0009317;Unigene0009369;Unigene0011538;Unigene0014092;Unigene0015811;Unigene0024542;Unigene0025340;Unigene0028251;Unigene0028252;Unigene0034701;Unigene0038221;Unigene0039398;Unigene0039399;Unigene0043067;Unigene0051470	K01652+K01681+K00053+K01702+K15741+K00818+K01681+K12153+K11820+K12153+K12153+K01681+K00053+K14454+K14454+K11820+K00031
Metabolism	Metabolism of cofactors and vitamins	Riboflavin metabolism	2	12	0.6446572	0.9999786000	ko00740	Unigene0017024;Unigene0049243	K00861+K00953
Metabolism	Biosynthesis of other secondary metabolites	Caffeine metabolism	1	6	0.6827387	0.9999786000	ko00232	Unigene0019802	K00365
Metabolism	Carbohydrate metabolism	Pyruvate metabolism	28	172	0.6848552	0.9999786000	ko00620	Unigene0003309;Unigene0004357;Unigene0005183;Unigene0010373;Unigene0010531;Unigene0011074;Unigene0011531;Unigene0011734;Unigene0012931;Unigene0013619;Unigene0014709;Unigene0015636;Unigene0021110;Unigene0021866;Unigene0026408;Unigene0028489;Unigene0031632;Unigene0036517;Unigene0036752;Unigene0042061;Unigene0044233;Unigene0045187;Unigene0046680;Unigene0047186;Unigene0048798;Unigene0050169;Unigene00…	K00128+K00161+K01610+K00873+K01638+K01679+K00128+K00382+K00627+K00161+K00026+K00025+K18881+K01610+K00128+K00627+K00873+K01963+K00873+K00029+K00162+K00128+K00128+K01895+K00162+K01895+K01895+K00026
Metabolism	Carbohydrate metabolism	Inositol phosphate metabolism	13	82	0.6902167	0.9999786000	ko00562	Unigene0003979;Unigene0010710;Unigene0010911;Unigene0017441;Unigene0022952;Unigene0023926;Unigene0023927;Unigene0039329;Unigene0039335;Unigene0040213;Unigene0041880;Unigene0049463;Unigene0050964	K00469+K01114+K01106+K01858+K01803+K01110+K01110+K05857+K05857+K00140+K00469+K01803+K05857
Metabolism	Nucleotide metabolism	Purine metabolism	33	203	0.6983093	0.9999786000	ko00230	Unigene0000352;Unigene0000706;Unigene0004370;Unigene0005229;Unigene0005558;Unigene0005845;Unigene0006924;Unigene0009617;Unigene0010373;Unigene0016561;Unigene0016563;Unigene0016564;Unigene0017465;Unigene0019705;Unigene0019802;Unigene0021420;Unigene0022114;Unigene0026001;Unigene0029073;Unigene0031632;Unigene0033422;Unigene0033674;Unigene0033910;Unigene0035503;Unigene0036473;Unigene0036752;Unigene00…	K00759+K02083+K03006+K03040+K01923+K01514+K03046+K00939+K00873+K00088+K00088+K00088+K03013+K10808+K00365+K03024+K03505+K02325+K03007+K00873+K01427+K01522+K02327+K00759+K00939+K00873+K14977+K00939+K00939+K00940+K00958+K03006+K00860
Metabolism	Metabolism of other amino acids	Selenocompound metabolism	4	27	0.716452	0.9999786000	ko00450	Unigene0010845;Unigene0010846;Unigene0047976;Unigene0048786	K00549+K00549+K00958+K01739
Genetic Information Processing	Replication and repair	DNA replication	9	59	0.721185	0.9999786000	ko03030	Unigene0005604;Unigene0018449;Unigene0019583;Unigene0019911;Unigene0022114;Unigene0026001;Unigene0027988;Unigene0033910;Unigene0048548	K04802+K04802+K10756+K10740+K03505+K02325+K07466+K02327+K10756
Metabolism	Lipid metabolism	Biosynthesis of unsaturated fatty acids	9	59	0.721185	0.9999786000	ko01040	Unigene0008356;Unigene0013273;Unigene0038310;Unigene0039591;Unigene0039592;Unigene0045310;Unigene0045871;Unigene0046313;Unigene0048352	K10246+K03921+K03921+K00232+K00232+K00507+K00507+K07513+K10256
Metabolism	Glycan biosynthesis and metabolism	Other glycan degradation	4	28	0.7437566	0.9999786000	ko00511	Unigene0000794;Unigene0002463;Unigene0034684;Unigene0040574	K01206+K15923+K12309+K01191
Metabolism	Metabolism of cofactors and vitamins	Porphyrin and chlorophyll metabolism	8	54	0.7464046	0.9999786000	ko00860	Unigene0018739;Unigene0025639;Unigene0027974;Unigene0030825;Unigene0034897;Unigene0038261;Unigene0043906;Unigene0045250	K10960+K08099+K02257+K13545+K19054+K08101+K01749+K01764
Metabolism	Amino acid metabolism	Histidine metabolism	6	42	0.7637401	0.9999786000	ko00340	Unigene0003309;Unigene0011531;Unigene0026408;Unigene0040229;Unigene0045187;Unigene0046680	K00128+K00128+K00128+K01693+K00128+K00128
Genetic Information Processing	Transcription	RNA polymerase	7	49	0.7734441	0.9999786000	ko03020	Unigene0004370;Unigene0005229;Unigene0006924;Unigene0017465;Unigene0021420;Unigene0029073;Unigene0051268	K03006+K03040+K03046+K03013+K03024+K03007+K03006
Metabolism	Amino acid metabolism	Valine, leucine and isoleucine degradation	15	100	0.7767499	0.9999786000	ko00280	Unigene0003309;Unigene0011531;Unigene0011734;Unigene0012601;Unigene0012602;Unigene0021464;Unigene0026408;Unigene0029403;Unigene0031197;Unigene0032832;Unigene0034981;Unigene0040213;Unigene0045187;Unigene0046313;Unigene0046680	K00128+K00128+K00382+K05605+K05605+K00827+K00128+K05605+K00020+K00167+K01969+K00140+K00128+K07513+K00128
Genetic Information Processing	Folding, sorting and degradation	RNA degradation	24	156	0.7801128	0.9999786000	ko03018	Unigene0000056;Unigene0001072;Unigene0006881;Unigene0008148;Unigene0008159;Unigene0009365;Unigene0013757;Unigene0017908;Unigene0019576;Unigene0021342;Unigene0023906;Unigene0027409;Unigene0027897;Unigene0027898;Unigene0028722;Unigene0030294;Unigene0033221;Unigene0034038;Unigene0038609;Unigene0038907;Unigene0044266;Unigene0049360;Unigene0049970;Unigene0052492	K12581+K12600+K12619+K13126+K13126+K01689+K00850+K04077+K12581+K12619+K12606+K12620+K12606+K12606+K12611+K13126+K14442+K13126+K12608+K12608+K00850+K13126+K04077+K12602
Metabolism	Biosynthesis of other secondary metabolites	Monobactam biosynthesis	1	8	0.7836717	0.9999786000	ko00261	Unigene0047976	K00958
Metabolism	Glycan biosynthesis and metabolism	Glycosphingolipid biosynthesis - ganglio series	1	8	0.7836717	0.9999786000	ko00604	Unigene0034684	K12309
Metabolism	Amino acid metabolism	Phenylalanine, tyrosine and tryptophan biosynthesis	9	63	0.791624	0.9999786000	ko00400	Unigene0020907;Unigene0027442;Unigene0029846;Unigene0032054;Unigene0032145;Unigene0039398;Unigene0039399;Unigene0044647;Unigene0052007	K00891+K00815+K05359+K00815+K05359+K14454+K14454+K00800+K00800
Cellular Processes	Transport and catabolism	Peroxisome	19	128	0.8120398	0.9999786000	ko04146	Unigene0005444;Unigene0007321;Unigene0009422;Unigene0019812;Unigene0022309;Unigene0023458;Unigene0023681;Unigene0025827;Unigene0025850;Unigene0039591;Unigene0039592;Unigene0039974;Unigene0039975;Unigene0040583;Unigene0042262;Unigene0042263;Unigene0046313;Unigene0047958;Unigene0051470	K13356+K04564+K11517+K13347+K00830+K13356+K04565+K13346+K11517+K00232+K00232+K13356+K13356+K01897+K11517+K11517+K07513+K04565+K00031
Metabolism	Amino acid metabolism	Valine, leucine and isoleucine biosynthesis	4	31	0.8136098	0.9999786000	ko00290	Unigene0001042;Unigene0009317;Unigene0009369;Unigene0038221	K01652+K00053+K01702+K00053
Metabolism	Carbohydrate metabolism	Propanoate metabolism	10	73	0.8405658	0.9999786000	ko00640	Unigene0011734;Unigene0012601;Unigene0012602;Unigene0029403;Unigene0032832;Unigene0036517;Unigene0040213;Unigene0047186;Unigene0050169;Unigene0050647	K00382+K05605+K05605+K05605+K00167+K01963+K00140+K01895+K01895+K01895
Genetic Information Processing	Folding, sorting and degradation	Sulfur relay system	2	18	0.84706	0.9999786000	ko04122	Unigene0015606;Unigene0043802	K12161+K00566
Metabolism	Metabolism of cofactors and vitamins	Nicotinate and nicotinamide metabolism	3	26	0.8556697	0.9999786000	ko00760	Unigene0033989;Unigene0033990;Unigene0033991	K00763+K00763+K00763
Metabolism	Carbohydrate metabolism	Citrate cycle (TCA cycle)	19	133	0.8598801	0.9999786000	ko00020	Unigene0004357;Unigene0004632;Unigene0005183;Unigene0011074;Unigene0011734;Unigene0012931;Unigene0013619;Unigene0014709;Unigene0015636;Unigene0015811;Unigene0021866;Unigene0028489;Unigene0034701;Unigene0044233;Unigene0047815;Unigene0048798;Unigene0051470;Unigene0051758;Unigene0052673	K00161+K01681+K01610+K01679+K00382+K00627+K00161+K00026+K00025+K01681+K01610+K00627+K01681+K00162+K01648+K00162+K00031+K00235+K00026
Genetic Information Processing	Folding, sorting and degradation	Ubiquitin mediated proteolysis	24	165	0.8623289	0.9999786000	ko04120	Unigene0001625;Unigene0002294;Unigene0003055;Unigene0006405;Unigene0007306;Unigene0017650;Unigene0018480;Unigene0018508;Unigene0018831;Unigene0023738;Unigene0027029;Unigene0030778;Unigene0031643;Unigene0032752;Unigene0034096;Unigene0034228;Unigene0035281;Unigene0042546;Unigene0042548;Unigene0042549;Unigene0042550;Unigene0045413;Unigene0048679;Unigene0050812	K03094+K06689+K10606+K10581+K10579+K10143+K10576+K06689+K06689+K03347+K03178+K03178+K10576+K10576+K10144+K03363+K10144+K03349+K03349+K03349+K03349+K03094+K06689+K03178
Metabolism	Carbohydrate metabolism	Ascorbate and aldarate metabolism	10	75	0.8638192	0.9999786000	ko00053	Unigene0003309;Unigene0003979;Unigene0007515;Unigene0009685;Unigene0011531;Unigene0018505;Unigene0026408;Unigene0041880;Unigene0045187;Unigene0046680	K00128+K00469+K00423+K00423+K00128+K00434+K00128+K00469+K00128+K00128
Metabolism	Energy metabolism	Oxidative phosphorylation	52	339	0.8661244	0.9999786000	ko00190	Unigene0001839;Unigene0002578;Unigene0004612;Unigene0005078;Unigene0005089;Unigene0005383;Unigene0006829;Unigene0007041;Unigene0008245;Unigene0009806;Unigene0011433;Unigene0011434;Unigene0011699;Unigene0011700;Unigene0012156;Unigene0012803;Unigene0012804;Unigene0012805;Unigene0014208;Unigene0014209;Unigene0014881;Unigene0015603;Unigene0016449;Unigene0016903;Unigene0018888;Unigene0020301;Unigene00…	K05575+K03878+K02261+K02132+K01535+K02126+K02109+K01535+K00411+K02136+K03878+K03878+K02132+K02132+K02126+K02112+K02133+K02133+K01535+K01535+K01535+K02126+K02114+K03955+K00412+K03965+K01535+K02128+K01535+K02152+K03881+K02132+K01507+K02260+K02257+K03936+K03881+K00412+K05573+K03881+K03883+K05577+K00411+K02128+K02128+K01507+K02126+K03937+K02136+K05577+K02155+K00235
Metabolism	Nucleotide metabolism	Pyrimidine metabolism	20	141	0.8730276	0.9999786000	ko00240	Unigene0002989;Unigene0003964;Unigene0004370;Unigene0005165;Unigene0005229;Unigene0006924;Unigene0012162;Unigene0017465;Unigene0018668;Unigene0019705;Unigene0021420;Unigene0022114;Unigene0026001;Unigene0029073;Unigene0032434;Unigene0033910;Unigene0045925;Unigene0047007;Unigene0050363;Unigene0051268	K16904+K00943+K03006+K01937+K03040+K03046+K11541+K03013+K01489+K10808+K03024+K03505+K02325+K03007+K13998+K02327+K00940+K01956+K00876+K03006
Genetic Information Processing	Replication and repair	Non-homologous end-joining	1	11	0.8782259	0.9999786000	ko03450	Unigene0033729	K03512
Metabolism	Carbohydrate metabolism	C5-Branched dibasic acid metabolism	1	11	0.8782259	0.9999786000	ko00660	Unigene0001042	K01652
Metabolism	Amino acid metabolism	Glycine, serine and threonine metabolism	15	110	0.8833113	0.9999786000	ko00260	Unigene0000960;Unigene0000963;Unigene0004649;Unigene0010738;Unigene0011734;Unigene0012910;Unigene0021464;Unigene0022309;Unigene0026719;Unigene0026960;Unigene0027380;Unigene0028192;Unigene0037076;Unigene0041672;Unigene0041674	K00108+K15634+K00276+K00600+K00382+K00281+K00827+K00830+K01620+K15918+K00276+K00276+K15919+K15633+K15633
Metabolism	Glycan biosynthesis and metabolism	Glycosaminoglycan degradation	2	20	0.8865929	0.9999786000	ko00531	Unigene0033628;Unigene0034684	K01205+K12309
Genetic Information Processing	Replication and repair	Homologous recombination	7	58	0.8995278	0.9999786000	ko03440	Unigene0012464;Unigene0015119;Unigene0019911;Unigene0022114;Unigene0022318;Unigene0027988;Unigene0033910	K10875+K04482+K10740+K03505+K10867+K07466+K02327
Metabolism	Lipid metabolism	Fatty acid biosynthesis	8	67	0.9169403	0.9999786000	ko00061	Unigene0006912;Unigene0010181;Unigene0013273;Unigene0034789;Unigene0036517;Unigene0038310;Unigene0040583;Unigene0050456	K10781+K00665+K03921+K00665+K01963+K03921+K01897+K00665
Metabolism	Metabolism of terpenoids and polyketides	Brassinosteroid biosynthesis	1	13	0.9169932	0.9999786000	ko00905	Unigene0046662	K15639
Genetic Information Processing	Replication and repair	Nucleotide excision repair	9	75	0.9243107	0.9999786000	ko03420	Unigene0005604;Unigene0018449;Unigene0019583;Unigene0019911;Unigene0022114;Unigene0026001;Unigene0027988;Unigene0033910;Unigene0048548	K04802+K04802+K10756+K10740+K03505+K02325+K07466+K02327+K10756
Metabolism	Lipid metabolism	Fatty acid degradation	11	89	0.9252861	0.9999786000	ko00071	Unigene0003309;Unigene0011531;Unigene0017332;Unigene0026408;Unigene0027858;Unigene0039591;Unigene0039592;Unigene0040583;Unigene0045187;Unigene0046313;Unigene0046680	K00128+K00128+K00121+K00128+K00121+K00232+K00232+K01897+K00128+K07513+K00128
Metabolism	Amino acid metabolism	Lysine degradation	7	61	0.9254309	0.9999786000	ko00310	Unigene0003309;Unigene0011531;Unigene0015414;Unigene0026408;Unigene0033269;Unigene0045187;Unigene0046680	K00128+K00128+K18826+K00128+K11423+K00128+K00128
Metabolism	Lipid metabolism	Glycerophospholipid metabolism	15	117	0.9301901	0.9999786000	ko00564	Unigene0006904;Unigene0007609;Unigene0010710;Unigene0013239;Unigene0019807;Unigene0020681;Unigene0021477;Unigene0025129;Unigene0025596;Unigene0028450;Unigene0030357;Unigene0030359;Unigene0034772;Unigene0037578;Unigene0041506	K13510+K13508+K01114+K13508+K13523+K00550+K00550+K00967+K18696+K08730+K00901+K00901+K13510+K00901+K18696
Metabolism	Glycan biosynthesis and metabolism	Glycosphingolipid biosynthesis - globo series	1	14	0.9314712	0.9999786000	ko00603	Unigene0003152	K07407
Metabolism	Metabolism of other amino acids	Taurine and hypotaurine metabolism	1	15	0.9434258	0.9999786000	ko00430	Unigene0032245	K10712
Genetic Information Processing	Transcription	Basal transcription factors	5	49	0.9449554	0.9999786000	ko03022	Unigene0011827;Unigene0020699;Unigene0025817;Unigene0043286;Unigene0048436	K03120+K14649+K03126+K03125+K03120
Genetic Information Processing	Folding, sorting and degradation	SNARE interactions in vesicular transport	4	42	0.9500008	0.9999786000	ko04130	Unigene0002508;Unigene0024722;Unigene0045827;Unigene0051882	K08490+K08504+K08515+K08486
Metabolism	Lipid metabolism	Ether lipid metabolism	3	34	0.9507976	0.9999786000	ko00565	Unigene0006904;Unigene0010710;Unigene0034772	K13510+K01114+K13510
Metabolism	Lipid metabolism	Fatty acid elongation	3	34	0.9507976	0.9999786000	ko00062	Unigene0008006;Unigene0008356;Unigene0030296	K15397+K10246+K15397
Metabolism	Metabolism of cofactors and vitamins	Vitamin B6 metabolism	1	16	0.9532965	0.9999786000	ko00750	Unigene0044413	K06215
Metabolism	Metabolism of cofactors and vitamins	Folate biosynthesis	2	27	0.9620061	0.9999786000	ko00790	Unigene0016972;Unigene0032434	K18482+K13998
Genetic Information Processing	Translation	Ribosome biogenesis in eukaryotes	19	152	0.9620951	0.9999786000	ko03008	Unigene0006740;Unigene0006881;Unigene0009026;Unigene0009027;Unigene0009137;Unigene0012074;Unigene0012075;Unigene0012672;Unigene0021342;Unigene0021669;Unigene0028672;Unigene0033328;Unigene0035993;Unigene0036846;Unigene0041313;Unigene0043173;Unigene0043174;Unigene0043714;Unigene0047518	K14549+K12619+K11131+K11131+K14564+K14563+K14563+K14572+K12619+K14536+K11129+K03264+K07936+K14545+K11108+K14572+K14572+K14563+K14563
Metabolism	Metabolism of cofactors and vitamins	Pantothenate and CoA biosynthesis	3	36	0.9629549	0.9999786000	ko00770	Unigene0001042;Unigene0009317;Unigene0038221	K01652+K00053+K00053
Metabolism	Global and Overview	Fatty acid metabolism	15	128	0.9715003	0.9999786000	ko01212	Unigene0006912;Unigene0008356;Unigene0010181;Unigene0013273;Unigene0034789;Unigene0036517;Unigene0038310;Unigene0039591;Unigene0039592;Unigene0040583;Unigene0045310;Unigene0045871;Unigene0046313;Unigene0048352;Unigene0050456	K10781+K10246+K00665+K03921+K00665+K01963+K03921+K00232+K00232+K01897+K00507+K00507+K07513+K10256+K00665
Metabolism	Metabolism of cofactors and vitamins	Thiamine metabolism	1	19	0.9737299	0.9999786000	ko00730	Unigene0023550	K01662
Genetic Information Processing	Folding, sorting and degradation	Protein export	7	71	0.974551	0.9999786000	ko03060	Unigene0002051;Unigene0008227;Unigene0010651;Unigene0020047;Unigene0033899;Unigene0033900;Unigene0046815	K09490+K07342+K09490+K12948+K03100+K03100+K10956
Cellular Processes	Transport and catabolism	Phagosome	20	165	0.9765373	0.9999786000	ko04145	Unigene0003912;Unigene0008227;Unigene0009071;Unigene0009167;Unigene0012370;Unigene0022215;Unigene0022291;Unigene0026966;Unigene0027411;Unigene0027600;Unigene0027702;Unigene0029591;Unigene0046815;Unigene0047185;Unigene0049723;Unigene0050768;Unigene0051834;Unigene0052062;Unigene0052399;Unigene0052400	K07897+K07342+K07375+K07375+K08054+K07374+K07375+K02152+K07374+K07375+K07375+K04392+K10956+K04392+K02155+K04392+K08057+K07375+K07375+K07375
Metabolism	Glycan biosynthesis and metabolism	Glycosylphosphatidylinositol(GPI)-anchor biosynthesis	2	32	0.983161	0.9999786000	ko00563	Unigene0031422;Unigene0042839	K03861+K03860
Metabolism	Metabolism of cofactors and vitamins	One carbon pool by folate	2	34	0.9879088	0.9999786000	ko00670	Unigene0010738;Unigene0032434	K00600+K13998
Metabolism	Metabolism of terpenoids and polyketides	Terpenoid backbone biosynthesis	7	78	0.9887457	0.9999786000	ko00900	Unigene0001018;Unigene0007894;Unigene0017018;Unigene0018739;Unigene0023550;Unigene0032391;Unigene0036339	K00021+K11778+K13789+K10960+K01662+K11778+K05955
Metabolism	Carbohydrate metabolism	Butanoate metabolism	2	36	0.9913421	0.9999786000	ko00650	Unigene0001042;Unigene0009853	K01652+K18121
Metabolism	Lipid metabolism	Arachidonic acid metabolism	1	25	0.9916955	0.9999786000	ko00590	Unigene0043236	K00432
Genetic Information Processing	Translation	mRNA surveillance pathway	19	171	0.99213	0.9999786000	ko03015	Unigene0002583;Unigene0004607;Unigene0006883;Unigene0008148;Unigene0008159;Unigene0009075;Unigene0013114;Unigene0018344;Unigene0019380;Unigene0019381;Unigene0029350;Unigene0030294;Unigene0030519;Unigene0030759;Unigene0034038;Unigene0035910;Unigene0036856;Unigene0044941;Unigene0049360	K11584+K14397+K11584+K13126+K13126+K12881+K12882+K14400+K06965+K06965+K14402+K13126+K04382+K11583+K13126+K14376+K06269+K14411+K13126
Metabolism	Lipid metabolism	Sphingolipid metabolism	2	38	0.9938163	0.9999786000	ko00600	Unigene0003152;Unigene0034684	K07407+K12309
Cellular Processes	Transport and catabolism	Regulation of autophagy	2	39	0.9947786	0.9999786000	ko04140	Unigene0004102;Unigene0033458	K07198+K08341
Genetic Information Processing	Translation	RNA transport	35	291	0.996065	0.9999786000	ko03013	Unigene0003586;Unigene0003587;Unigene0003588;Unigene0004338;Unigene0007825;Unigene0008148;Unigene0008159;Unigene0008457;Unigene0009075;Unigene0010804;Unigene0010805;Unigene0011623;Unigene0011624;Unigene0013114;Unigene0022860;Unigene0023729;Unigene0025427;Unigene0025544;Unigene0030294;Unigene0034038;Unigene0035993;Unigene0040232;Unigene0040621;Unigene0043459;Unigene0043461;Unigene0043841;Unigene00…	K03231+K03231+K03231+K03257+K14308+K13126+K13126+K03231+K12881+K03247+K03247+K03257+K03257+K12882+K03231+K03231+K03113+K14317+K13126+K13126+K07936+K14298+K03237+K14320+K14320+K03231+K03246+K03231+K03254+K03236+K03113+K09291+K13126+K03242+K03242
Cellular Processes	Transport and catabolism	Endocytosis	22	202	0.9966356	0.9999786000	ko04144	Unigene0000894;Unigene0002190;Unigene0003912;Unigene0004324;Unigene0006916;Unigene0010883;Unigene0010884;Unigene0011585;Unigene0013484;Unigene0014012;Unigene0017734;Unigene0019992;Unigene0020388;Unigene0020389;Unigene0026834;Unigene0035595;Unigene0036785;Unigene0036787;Unigene0036788;Unigene0036790;Unigene0044568;Unigene0045180	K19366+K03283+K07897+K19476+K03283+K07937+K07937+K07937+K03283+K12489+K19476+K11827+K03283+K03283+K12486+K03283+K03283+K03283+K03283+K03283+K12489+K12489
Metabolism	Lipid metabolism	Steroid biosynthesis	2	43	0.9973599	0.9999786000	ko00100	Unigene0018575;Unigene0041770	K00511+K01052
Genetic Information Processing	Folding, sorting and degradation	Proteasome	8	108	0.9992633	0.9999786000	ko03050	Unigene0005974;Unigene0008416;Unigene0018126;Unigene0018264;Unigene0018416;Unigene0022293;Unigene0033048;Unigene0046364	K03064+K02731+K03066+K02728+K03033+K02737+K06700+K03032
Genetic Information Processing	Translation	Aminoacyl-tRNA biosynthesis	2	64	0.9999336	0.9999786000	ko00970	Unigene0003838;Unigene0042069	K01867+K01892
Metabolism	Glycan biosynthesis and metabolism	N-Glycan biosynthesis	2	70	0.9999774	0.9999786000	ko00510	Unigene0029234;Unigene0041334	K03844+K00737
Genetic Information Processing	Transcription	Spliceosome	21	244	0.9999786	0.9999786000	ko03040	Unigene0002190;Unigene0006613;Unigene0006916;Unigene0009075;Unigene0011118;Unigene0011119;Unigene0013114;Unigene0013484;Unigene0018155;Unigene0019640;Unigene0020388;Unigene0020389;Unigene0025207;Unigene0035595;Unigene0036785;Unigene0036787;Unigene0036788;Unigene0036790;Unigene0043776;Unigene0047183;Unigene0051064	K03283+K11984+K03283+K12881+K12823+K12823+K12882+K03283+K09567+K12890+K03283+K03283+K12862+K03283+K03283+K03283+K03283+K03283+K12856+K12855+K12890
