# Supplementary material for: Anatomy and RNA-Seq reveal important gene pathways regulating sex differentiation in a functionally Androdioecious tree, Tapiscia sinensis
Source: BMC Plant Biol. 2019 Dec 16;19:554. doi: 10.1186/s12870-019-2081-7 (PMC6915933; doi:10.1186/s12870-019-2081-7)
Supplement: Supplementary file 3 — Additional files 3: GO and KEGG pathway enrichment analysis in TERM1 and TERM2. [file 12870_2019_2081_MOESM3_ESM.zip › KEGG all Pathway Enrichment -TERM2 .xls]

KEGG_A_class	KEGG_B_class	Pathway	all (1762)	All (6698)	Pvalue	Qvalue	Pathway ID	Genes	K_IDs
Genetic Information Processing	Translation	Ribosome	273	769	1.331083e-09	1.663854e-07	ko03010	Unigene0000527;Unigene0000633;Unigene0000634;Unigene0000749;Unigene0000836;Unigene0000934;Unigene0001274;Unigene0001540;Unigene0001690;Unigene0001972;Unigene0002072;Unigene0002104;Unigene0002123;Unigene0002233;Unigene0002775;Unigene0003092;Unigene0003259;Unigene0003813;Unigene0003984;Unigene0004089;Unigene0004091;Unigene0004173;Unigene0004576;Unigene0004667;Unigene0004709;Unigene0004972;Unigene00…	K02891+K02885+K02885+K02971+K02977+K02958+K02930+K02936+K02941+K02925+K02958+K02973+K02868+K02991+K02984+K02995+K02872+K02908+K02932+K02915+K02941+K02969+K02940+K02889+K02929+K02986+K02936+K02930+K02938+K02894+K02865+K02882+K02924+K02993+K02947+K02877+K02956+K02987+K02975+K02866+K02998+K02929+K02955+K02942+K02974+K02949+K02964+K02925+K02921+K02978+K02937+K02865+K02984+K02889+K02993+K02877+K02955+…
Metabolism	Amino acid metabolism	Tryptophan metabolism	36	65	5.709615e-07	3.568509e-05	ko00380	Unigene0000267;Unigene0002791;Unigene0003309;Unigene0003788;Unigene0004574;Unigene0006046;Unigene0007460;Unigene0008213;Unigene0008706;Unigene0008709;Unigene0009593;Unigene0009594;Unigene0011322;Unigene0012011;Unigene0012127;Unigene0012128;Unigene0012977;Unigene0013818;Unigene0016787;Unigene0016788;Unigene0017068;Unigene0017411;Unigene0018186;Unigene0019585;Unigene0019586;Unigene0020213;Unigene00…	K11816+K16903+K00128+K16903+K16903+K16903+K11816+K03781+K00128+K00128+K03781+K03781+K00816+K00128+K11816+K11816+K00128+K00128+K00128+K00128+K01426+K00626+K11816+K00128+K00128+K11816+K11817+K11816+K00128+K00128+K00128+K14085+K11820+K00164+K00128+K07511
Metabolism	Carbohydrate metabolism	Pentose and glucuronate interconversions	55	124	9.026965e-06	3.761235e-04	ko00040	Unigene0001058;Unigene0002304;Unigene0003309;Unigene0004015;Unigene0004186;Unigene0004245;Unigene0005261;Unigene0005557;Unigene0006520;Unigene0007386;Unigene0007559;Unigene0008706;Unigene0008709;Unigene0009917;Unigene0010848;Unigene0011183;Unigene0012011;Unigene0012294;Unigene0012296;Unigene0012977;Unigene0013111;Unigene0013377;Unigene0013398;Unigene0013818;Unigene0015358;Unigene0016141;Unigene00…	K00011+K01051+K00128+K00963+K01184+K01213+K01051+K01184+K01051+K01051+K01728+K00128+K00128+K01051+K01213+K01728+K00128+K00963+K00963+K00128+K00011+K01051+K01051+K00128+K00002+K01051+K00008+K00128+K00128+K01051+K00128+K00128+K01728+K16190+K01728+K01051+K01051+K00128+K00128+K00128+K00854+K01051+K01051+K01805+K01051+K01051+K01213+K00854+K00854+K01184+K01184+K00128+K00963+K00011+K01051
Metabolism	Biosynthesis of other secondary metabolites	Phenylpropanoid biosynthesis	58	145	0.0001923261	6.010191e-03	ko00940	Unigene0000044;Unigene0000151;Unigene0003195;Unigene0003427;Unigene0003579;Unigene0005253;Unigene0005341;Unigene0005490;Unigene0005618;Unigene0007957;Unigene0008707;Unigene0010875;Unigene0012593;Unigene0013234;Unigene0013268;Unigene0013355;Unigene0013356;Unigene0013384;Unigene0013819;Unigene0014892;Unigene0015772;Unigene0017344;Unigene0017366;Unigene0018487;Unigene0019895;Unigene0021377;Unigene00…	K09755+K00430+K12355+K01904+K00083+K01904+K01188+K00487+K01188+K01188+K12355+K00430+K00430+K00430+K00430+K00430+K00430+K00430+K12355+K01188+K00430+K00430+K09754+K00430+K00430+K00083+K05350+K01188+K13065+K00430+K01904+K05350+K00430+K01188+K00430+K01904+K00430+K00430+K00430+K00430+K05349+K05349+K13066+K00083+K13066+K13066+K01188+K01188+K00083+K00083+K00083+K01188+K00487+K11188+K00430+K00083+K00430+…
Metabolism	Global and Overview	Carbon metabolism	168	510	0.0003133815	7.834538e-03	ko01200	Unigene0000417;Unigene0000764;Unigene0002074;Unigene0003982;Unigene0004115;Unigene0004632;Unigene0004980;Unigene0005176;Unigene0005183;Unigene0005268;Unigene0005495;Unigene0005676;Unigene0005813;Unigene0005970;Unigene0006515;Unigene0006538;Unigene0006934;Unigene0007047;Unigene0007154;Unigene0007230;Unigene0007855;Unigene0008116;Unigene0008117;Unigene0008213;Unigene0008287;Unigene0008288;Unigene00…	K00814+K00600+K01053+K01647+K00615+K01681+K14455+K01647+K01610+K00616+K01679+K00131+K01738+K02160+K01623+K00830+K18121+K14454+K00927+K00122+K00134+K00615+K00615+K03781+K01681+K01681+K01899+K01899+K00235+K00235+K01689+K03781+K03781+K00948+K00948+K00026+K01900+K01638+K01803+K00600+K00600+K00030+K01899+K00134+K00382+K00382+K00382+K00616+K00600+K00627+K00844+K00162+K00600+K00161+K00033+K00033+K01070+…
Metabolism	Carbohydrate metabolism	Glycolysis / Gluconeogenesis	85	242	0.001263586	2.622380e-02	ko00010	Unigene0003309;Unigene0004831;Unigene0005183;Unigene0005676;Unigene0006515;Unigene0007154;Unigene0007318;Unigene0007855;Unigene0008706;Unigene0008709;Unigene0009365;Unigene0009728;Unigene0009733;Unigene0010679;Unigene0011293;Unigene0011323;Unigene0011734;Unigene0011735;Unigene0011737;Unigene0012011;Unigene0012931;Unigene0012977;Unigene0013181;Unigene0013192;Unigene0013619;Unigene0013818;Unigene00…	K00128+K03103+K01610+K00131+K01623+K00927+K01835+K00134+K00128+K00128+K01689+K01785+K18857+K01803+K18857+K00134+K00382+K00382+K00382+K00128+K00627+K00128+K00844+K00162+K00161+K00128+K01610+K00002+K00131+K01835+K00128+K00128+K00844+K00121+K00134+K01792+K01610+K00128+K00128+K00121+K01785+K01834+K18857+K01610+K01803+K01623+K01623+K00161+K01810+K00128+K00128+K00128+K00873+K01792+K01623+K00134+K00134+…
Metabolism	Carbohydrate metabolism	Ascorbate and aldarate metabolism	32	75	0.001468533	2.622380e-02	ko00053	Unigene0002074;Unigene0003309;Unigene0003979;Unigene0005431;Unigene0007515;Unigene0008706;Unigene0008709;Unigene0010482;Unigene0012011;Unigene0012977;Unigene0013818;Unigene0014075;Unigene0016787;Unigene0016788;Unigene0018169;Unigene0018322;Unigene0018505;Unigene0018832;Unigene0018833;Unigene0019585;Unigene0019586;Unigene0020243;Unigene0022261;Unigene0023612;Unigene0026408;Unigene0026410;Unigene00…	K01053+K00128+K00469+K00469+K00423+K00128+K00128+K00434+K00128+K00128+K00128+K01053+K00128+K00128+K01053+K00469+K00434+K14190+K14190+K00128+K00128+K00423+K16190+K00469+K00128+K00128+K00128+K18649+K14085+K00469+K00469+K00128
Metabolism	Energy metabolism	Oxidative phosphorylation	109	339	0.008055841	1.258725e-01	ko00190	Unigene0000181;Unigene0000844;Unigene0001633;Unigene0001732;Unigene0001800;Unigene0001903;Unigene0001961;Unigene0002001;Unigene0002175;Unigene0002578;Unigene0003054;Unigene0004109;Unigene0004418;Unigene0004547;Unigene0005078;Unigene0005089;Unigene0005383;Unigene0005609;Unigene0006011;Unigene0006829;Unigene0007041;Unigene0007250;Unigene0007453;Unigene0008245;Unigene0008654;Unigene0008797;Unigene00…	K02132+K03934+K03955+K01535+K01535+K02149+K02132+K02137+K02133+K03878+K02261+K03965+K02149+K03934+K02132+K01535+K02126+K02148+K03878+K02109+K01535+K02267+K03878+K00411+K00417+K03942+K00235+K00235+K00416+K02136+K02136+K03878+K03878+K01535+K02132+K02132+K02146+K02146+K02146+K02262+K02133+K02133+K02147+K02147+K02152+K03661+K00412+K02145+K02145+K01535+K01535+K03950+K01535+K02132+K03955+K00413+K03934+…
Metabolism	Carbohydrate metabolism	Citrate cycle (TCA cycle)	47	133	0.0126561	1.277401e-01	ko00020	Unigene0003982;Unigene0004632;Unigene0005176;Unigene0005183;Unigene0005495;Unigene0008287;Unigene0008288;Unigene0009214;Unigene0009215;Unigene0009339;Unigene0009340;Unigene0009821;Unigene0010313;Unigene0010965;Unigene0011166;Unigene0011734;Unigene0011735;Unigene0011737;Unigene0012931;Unigene0013192;Unigene0013619;Unigene0014306;Unigene0014410;Unigene0015813;Unigene0018826;Unigene0021866;Unigene00…	K01647+K01681+K01647+K01610+K01679+K01681+K01681+K01899+K01899+K00235+K00235+K00026+K01900+K00030+K01899+K00382+K00382+K00382+K00627+K00162+K00161+K01610+K01647+K01681+K01610+K01610+K01647+K00026+K00161+K01648+K00025+K00627+K01958+K01648+K00658+K00162+K00164+K00030+K00030+K00031+K01679+K00162+K01610+K00026+K00026+K00031+K00235
Metabolism	Energy metabolism	Nitrogen metabolism	20	48	0.01454721	1.277401e-01	ko00910	Unigene0004259;Unigene0010149;Unigene0010860;Unigene0010862;Unigene0014222;Unigene0016506;Unigene0017247;Unigene0017248;Unigene0022202;Unigene0023998;Unigene0024464;Unigene0035645;Unigene0040618;Unigene0041945;Unigene0045857;Unigene0048132;Unigene0049116;Unigene0049813;Unigene0049814;Unigene0052842	K01674+K00262+K01915+K01915+K02575+K00261+K01915+K01915+K01674+K01915+K02575+K01915+K00261+K01725+K01673+K01725+K01915+K00262+K00262+K01673
Genetic Information Processing	Folding, sorting and degradation	Proteasome	39	108	0.01506909	1.277401e-01	ko03050	Unigene0002068;Unigene0003191;Unigene0005581;Unigene0007356;Unigene0007886;Unigene0008416;Unigene0008602;Unigene0008652;Unigene0008653;Unigene0010909;Unigene0010910;Unigene0011264;Unigene0011265;Unigene0011464;Unigene0012532;Unigene0013033;Unigene0013034;Unigene0013719;Unigene0014397;Unigene0015571;Unigene0018264;Unigene0018719;Unigene0022471;Unigene0045410;Unigene0046388;Unigene0047032;Unigene00…	K03030+K03063+K02726+K11599+K02728+K02731+K03028+K03028+K03028+K02730+K02730+K02731+K02731+K03033+K02737+K03065+K03065+K02728+K03028+K03062+K02728+K03063+K03061+K03066+K03036+K03036+K02739+K02727+K02730+K02734+K03038+K03038+K02732+K03064+K03031+K02738+K03035+K02736+K03029
Metabolism	Carbohydrate metabolism	Glyoxylate and dicarboxylate metabolism	55	161	0.01553537	1.277401e-01	ko00630	Unigene0000764;Unigene0003982;Unigene0004632;Unigene0005176;Unigene0006538;Unigene0006934;Unigene0007230;Unigene0008213;Unigene0008287;Unigene0008288;Unigene0009593;Unigene0009594;Unigene0009821;Unigene0010531;Unigene0010736;Unigene0010738;Unigene0010860;Unigene0010862;Unigene0011734;Unigene0011735;Unigene0011737;Unigene0012926;Unigene0013617;Unigene0014410;Unigene0015194;Unigene0015813;Unigene00…	K00600+K01647+K01681+K01647+K00830+K18121+K00122+K03781+K01681+K01681+K03781+K03781+K00026+K01638+K00600+K00600+K01915+K01915+K00382+K00382+K00382+K00600+K00600+K01647+K00605+K01681+K01915+K01915+K00626+K02437+K00122+K00281+K01647+K11517+K01602+K01915+K00026+K01433+K15918+K01601+K00025+K15893+K01915+K01637+K01637+K01637+K01637+K11517+K11517+K01637+K01915+K00026+K00026+K19269+K01602
Metabolism	Lipid metabolism	Fatty acid degradation	33	89	0.01600268	1.277401e-01	ko00071	Unigene0000206;Unigene0003309;Unigene0008706;Unigene0008709;Unigene0009733;Unigene0011293;Unigene0012011;Unigene0012227;Unigene0012907;Unigene0012977;Unigene0013222;Unigene0013223;Unigene0013818;Unigene0016418;Unigene0016419;Unigene0016421;Unigene0016787;Unigene0016788;Unigene0017332;Unigene0017411;Unigene0019585;Unigene0019586;Unigene0020147;Unigene0021045;Unigene0026408;Unigene0026410;Unigene00…	K10527+K00128+K00128+K00128+K18857+K18857+K00128+K07513+K01897+K00128+K01897+K01897+K00128+K10527+K10527+K10527+K00128+K00128+K00121+K00626+K00128+K00128+K00121+K18857+K00128+K00128+K00128+K14085+K00232+K01897+K15013+K00128+K07511
Metabolism	Amino acid metabolism	Alanine, aspartate and glutamate metabolism	37	102	0.01631254	1.277401e-01	ko00250	Unigene0000417;Unigene0000553;Unigene0001991;Unigene0002534;Unigene0004980;Unigene0006538;Unigene0007047;Unigene0007271;Unigene0010149;Unigene0010860;Unigene0010862;Unigene0011400;Unigene0011401;Unigene0013902;Unigene0016062;Unigene0016506;Unigene0016795;Unigene0017247;Unigene0017248;Unigene0021464;Unigene0022347;Unigene0022348;Unigene0023998;Unigene0027672;Unigene0035485;Unigene0035486;Unigene00…	K00814+K00820+K01953+K00820+K14455+K00830+K14454+K00820+K00262+K01915+K01915+K01580+K01580+K00814+K14454+K00261+K00764+K01915+K01915+K00827+K14455+K14454+K01915+K01940+K13566+K13566+K01915+K00261+K00820+K01956+K01915+K01580+K00820+K00820+K00262+K00262+K01940
Metabolism	Metabolism of other amino acids	Cyanoamino acid metabolism	25	64	0.01696472	1.277401e-01	ko00460	Unigene0000764;Unigene0001747;Unigene0005341;Unigene0005618;Unigene0007957;Unigene0010736;Unigene0010738;Unigene0012926;Unigene0013617;Unigene0014892;Unigene0019346;Unigene0021042;Unigene0021043;Unigene0021852;Unigene0022079;Unigene0024542;Unigene0026087;Unigene0026570;Unigene0028251;Unigene0034504;Unigene0034505;Unigene0040048;Unigene0040058;Unigene0043369;Unigene0052626	K00600+K13029+K01188+K01188+K01188+K00600+K00600+K00600+K00600+K01188+K18592+K13035+K13035+K05350+K01188+K12153+K05350+K01188+K12153+K05349+K05349+K01188+K01188+K01188+K01188
Metabolism	Global and Overview	Degradation of aromatic compounds	9	17	0.01727537	1.277401e-01	ko01220	Unigene0002074;Unigene0005490;Unigene0014075;Unigene0015358;Unigene0017332;Unigene0018169;Unigene0020147;Unigene0043578;Unigene0049582	K01053+K00487+K01053+K00002+K00121+K01053+K00121+K00487+K00480
Metabolism	Amino acid metabolism	Lysine degradation	24	61	0.01737266	1.277401e-01	ko00310	Unigene0003309;Unigene0008706;Unigene0008709;Unigene0012011;Unigene0012977;Unigene0013818;Unigene0016787;Unigene0016788;Unigene0016940;Unigene0017411;Unigene0019585;Unigene0019586;Unigene0025100;Unigene0026408;Unigene0026410;Unigene0026411;Unigene0031880;Unigene0033216;Unigene0033269;Unigene0044228;Unigene0044597;Unigene0045187;Unigene0045912;Unigene0052002	K00128+K00128+K00128+K00128+K00128+K00128+K00128+K00128+K00306+K00626+K00128+K00128+K11423+K00128+K00128+K00128+K11420+K14085+K11423+K00658+K00164+K00128+K07511+K00306
Metabolism	Carbohydrate metabolism	Pyruvate metabolism	57	172	0.02611418	1.813485e-01	ko00620	Unigene0003309;Unigene0005183;Unigene0005495;Unigene0005970;Unigene0006144;Unigene0008706;Unigene0008709;Unigene0009821;Unigene0010531;Unigene0011734;Unigene0011735;Unigene0011737;Unigene0012011;Unigene0012931;Unigene0012977;Unigene0013192;Unigene0013619;Unigene0013818;Unigene0014306;Unigene0015728;Unigene0016787;Unigene0016788;Unigene0017411;Unigene0017792;Unigene0017793;Unigene0017794;Unigene00…	K00128+K01610+K01679+K02160+K11262+K00128+K00128+K00026+K01638+K00382+K00382+K00382+K00128+K00627+K00128+K00162+K00161+K00128+K01610+K18881+K00128+K00128+K00626+K11262+K11262+K11262+K01610+K00128+K00128+K02160+K01610+K00026+K00161+K00128+K00128+K00128+K00873+K00025+K00873+K00627+K14085+K00873+K01958+K00029+K00162+K00128+K00029+K01759+K01679+K00162+K00016+K01610+K01895+K01895+K01895+K00026+K00026
Metabolism	Lipid metabolism	Fatty acid biosynthesis	25	67	0.03068769	1.911861e-01	ko00061	Unigene0003804;Unigene0005970;Unigene0006144;Unigene0006912;Unigene0008140;Unigene0010181;Unigene0012907;Unigene0013222;Unigene0013223;Unigene0013273;Unigene0017792;Unigene0017793;Unigene0017794;Unigene0021735;Unigene0028340;Unigene0032052;Unigene0034789;Unigene0038309;Unigene0040583;Unigene0040862;Unigene0042107;Unigene0042974;Unigene0044931;Unigene0050456;Unigene0051384	K09458+K02160+K11262+K10781+K00665+K00665+K01897+K01897+K01897+K03921+K11262+K11262+K11262+K02160+K03921+K00208+K00665+K03921+K01897+K09458+K03921+K00665+K15013+K00665+K00059
Metabolism	Amino acid metabolism	Histidine metabolism	17	42	0.03139443	1.911861e-01	ko00340	Unigene0003309;Unigene0008706;Unigene0008709;Unigene0012011;Unigene0012977;Unigene0013818;Unigene0016787;Unigene0016788;Unigene0019585;Unigene0019586;Unigene0026408;Unigene0026410;Unigene0026411;Unigene0030004;Unigene0033216;Unigene0041095;Unigene0045187	K00128+K00128+K00128+K00128+K00128+K00128+K00128+K00128+K00128+K00128+K00128+K00128+K00128+K18649+K14085+K11755+K00128
Metabolism	Lipid metabolism	Cutin, suberine and wax biosynthesis	15	36	0.03211927	1.911861e-01	ko00073	Unigene0005444;Unigene0005693;Unigene0006283;Unigene0007566;Unigene0015651;Unigene0015652;Unigene0023455;Unigene0028224;Unigene0031227;Unigene0031228;Unigene0039974;Unigene0039975;Unigene0042595;Unigene0042600;Unigene0049468	K13356+K15400+K13356+K15400+K13356+K13356+K13356+K15401+K15400+K15400+K13356+K13356+K15404+K15404+K15400
Metabolism	Global and Overview	Fatty acid metabolism	43	128	0.03917892	2.226075e-01	ko01212	Unigene0000206;Unigene0002024;Unigene0003804;Unigene0005970;Unigene0006144;Unigene0006912;Unigene0008140;Unigene0008356;Unigene0010181;Unigene0010706;Unigene0010774;Unigene0012227;Unigene0012907;Unigene0013222;Unigene0013223;Unigene0013273;Unigene0016418;Unigene0016419;Unigene0016421;Unigene0017411;Unigene0017792;Unigene0017793;Unigene0017794;Unigene0021735;Unigene0026428;Unigene0028340;Unigene00…	K10527+K10255+K09458+K02160+K11262+K10781+K00665+K10246+K00665+K00507+K10258+K07513+K01897+K01897+K01897+K03921+K10527+K10527+K10527+K00626+K11262+K11262+K11262+K02160+K00507+K03921+K10251+K00208+K00665+K03921+K00232+K01897+K09458+K03921+K00665+K00507+K00507+K15013+K00507+K07511+K10256+K00665+K00059
Metabolism	Carbohydrate metabolism	Starch and sucrose metabolism	79	253	0.04276524	2.324198e-01	ko00500	Unigene0001387;Unigene0002304;Unigene0002546;Unigene0003831;Unigene0004015;Unigene0004186;Unigene0004245;Unigene0005261;Unigene0005341;Unigene0005557;Unigene0005618;Unigene0005698;Unigene0006117;Unigene0006520;Unigene0006784;Unigene0007318;Unigene0007386;Unigene0007957;Unigene0009917;Unigene0010848;Unigene0011232;Unigene0012294;Unigene0012296;Unigene0013181;Unigene0013377;Unigene0013398;Unigene00…	K01193+K01051+K13648+K00688+K00963+K01184+K01213+K01051+K01188+K01184+K01188+K01193+K01087+K01051+K00688+K01835+K01051+K01188+K01051+K01213+K19356+K00963+K00963+K00844+K01051+K01051+K01193+K00695+K00695+K01188+K00700+K01176+K01051+K01835+K01051+K00844+K01193+K01193+K05350+K01188+K00770+K01176+K00847+K00695+K00695+K01051+K01051+K01087+K01810+K05350+K01188+K00688+K01051+K01051+K01810+K01051+K00844+…
Metabolism	Carbohydrate metabolism	Galactose metabolism	31	89	0.04576897	2.371505e-01	ko00052	Unigene0001058;Unigene0001387;Unigene0002527;Unigene0004015;Unigene0005698;Unigene0005945;Unigene0006936;Unigene0007318;Unigene0009174;Unigene0009728;Unigene0012294;Unigene0012296;Unigene0013111;Unigene0013181;Unigene0013495;Unigene0014283;Unigene0015154;Unigene0016465;Unigene0016865;Unigene0018729;Unigene0020194;Unigene0020586;Unigene0029327;Unigene0034026;Unigene0044266;Unigene0046444;Unigene00…	K00011+K01193+K07407+K00963+K01193+K06611+K06617+K01835+K18819+K01785+K00963+K00963+K00011+K00844+K01193+K07407+K18819+K01835+K00844+K01193+K01785+K01193+K06617+K00844+K00850+K06611+K01784+K00963+K00011+K01193+K01785
Metabolism	Carbohydrate metabolism	Propanoate metabolism	26	73	0.04928663	2.371505e-01	ko00640	Unigene0005970;Unigene0006144;Unigene0008918;Unigene0008919;Unigene0008920;Unigene0009214;Unigene0009215;Unigene0010313;Unigene0011166;Unigene0011734;Unigene0011735;Unigene0011737;Unigene0017411;Unigene0017792;Unigene0017793;Unigene0017794;Unigene0021735;Unigene0024269;Unigene0029403;Unigene0040213;Unigene0042607;Unigene0045912;Unigene0049633;Unigene0049995;Unigene0049996;Unigene0050169	K02160+K11262+K01720+K01720+K01720+K01899+K01899+K01900+K01899+K00382+K00382+K00382+K00626+K11262+K11262+K11262+K02160+K00140+K05605+K00140+K05605+K07511+K00016+K01895+K01895+K01895
Metabolism	Glycan biosynthesis and metabolism	Glycosphingolipid biosynthesis - globo series	7	14	0.0493273	2.371505e-01	ko00603	Unigene0002527;Unigene0005131;Unigene0014283;Unigene0029663;Unigene0030758;Unigene0037267;Unigene0045111	K07407+K01988+K07407+K12373+K12373+K01988+K12373
Metabolism	Amino acid metabolism	Valine, leucine and isoleucine degradation	34	100	0.05253308	2.432087e-01	ko00280	Unigene0003309;Unigene0008706;Unigene0008709;Unigene0010023;Unigene0010024;Unigene0011223;Unigene0011734;Unigene0011735;Unigene0011737;Unigene0012011;Unigene0012227;Unigene0012977;Unigene0013818;Unigene0016787;Unigene0016788;Unigene0017411;Unigene0019585;Unigene0019586;Unigene0021464;Unigene0024269;Unigene0026408;Unigene0026410;Unigene0026411;Unigene0029403;Unigene0033216;Unigene0034981;Unigene00…	K00128+K00128+K00128+K01641+K01641+K00826+K00382+K00382+K00382+K00128+K07513+K00128+K00128+K00128+K00128+K00626+K00128+K00128+K00827+K00140+K00128+K00128+K00128+K05605+K14085+K01969+K00826+K05607+K00140+K05605+K00020+K00128+K07511+K00826
Metabolism	Metabolism of other amino acids	beta-Alanine metabolism	28	82	0.06996627	3.123494e-01	ko00410	Unigene0000070;Unigene0003309;Unigene0005020;Unigene0008706;Unigene0008709;Unigene0011400;Unigene0011401;Unigene0012011;Unigene0012977;Unigene0013818;Unigene0016787;Unigene0016788;Unigene0019585;Unigene0019586;Unigene0024269;Unigene0026408;Unigene0026410;Unigene0026411;Unigene0028192;Unigene0029403;Unigene0033216;Unigene0040213;Unigene0042607;Unigene0045187;Unigene0045354;Unigene0045912;Unigene00…	K00797+K00128+K00797+K00128+K00128+K01580+K01580+K00128+K00128+K00128+K00128+K00128+K00128+K00128+K00140+K00128+K00128+K00128+K00276+K05605+K14085+K00140+K05605+K00128+K00797+K07511+K00276+K01580
Metabolism	Amino acid metabolism	Arginine and proline metabolism	35	106	0.07296234	3.144928e-01	ko00330	Unigene0000070;Unigene0003309;Unigene0004980;Unigene0005020;Unigene0007047;Unigene0008706;Unigene0008709;Unigene0010430;Unigene0011564;Unigene0011565;Unigene0011856;Unigene0012011;Unigene0012977;Unigene0013818;Unigene0016062;Unigene0016787;Unigene0016788;Unigene0017068;Unigene0017737;Unigene0017738;Unigene0019585;Unigene0019586;Unigene0022347;Unigene0022348;Unigene0024140;Unigene0026408;Unigene00…	K00797+K00128+K14455+K00797+K14454+K00128+K00128+K01583+K00819+K00819+K00472+K00128+K00128+K00128+K14454+K00128+K00128+K01426+K00472+K00472+K00128+K00128+K14455+K14454+K12657+K00128+K00128+K00128+K14085+K00128+K00797+K12657+K12657+K12657+K01581
Metabolism	Biosynthesis of other secondary metabolites	Glucosinolate biosynthesis	4	7	0.08313728	3.464053e-01	ko00966	Unigene0011538;Unigene0024542;Unigene0028251;Unigene0043067	K15741+K12153+K12153+K11820
Metabolism	Global and Overview	Biosynthesis of amino acids	115	393	0.09558454	3.548363e-01	ko01230	Unigene0000417;Unigene0000764;Unigene0001174;Unigene0001788;Unigene0003982;Unigene0004115;Unigene0004632;Unigene0004980;Unigene0005176;Unigene0005268;Unigene0005813;Unigene0005885;Unigene0006515;Unigene0007047;Unigene0007154;Unigene0007855;Unigene0008116;Unigene0008117;Unigene0008287;Unigene0008288;Unigene0008472;Unigene0009316;Unigene0009317;Unigene0009365;Unigene0009369;Unigene0009687;Unigene00…	K00814+K00600+K13832+K01696+K01647+K00615+K01681+K14455+K01647+K00616+K01738+K00815+K01623+K14454+K00927+K00134+K00615+K00615+K01681+K01681+K00789+K00053+K00053+K01689+K01702+K00948+K00948+K01652+K01803+K00600+K00600+K00549+K00549+K00549+K00549+K01915+K01915+K00030+K00826+K00134+K00616+K00600+K00600+K00615+K00814+K01647+K01681+K14454+K01915+K01915+K00134+K00058+K01834+K01657+K14455+K14454+K01803+…
Metabolism	Biosynthesis of other secondary metabolites	Tropane, piperidine and pyridine alkaloid biosynthesis	18	51	0.09853348	3.548363e-01	ko00960	Unigene0000541;Unigene0002828;Unigene0004980;Unigene0005885;Unigene0007047;Unigene0016062;Unigene0019376;Unigene0022347;Unigene0022348;Unigene0022604;Unigene0025810;Unigene0026090;Unigene0027442;Unigene0028192;Unigene0039138;Unigene0041426;Unigene0041427;Unigene0047746	K08081+K08081+K14455+K00815+K14454+K14454+K08081+K14455+K14454+K08081+K08081+K00815+K00815+K00276+K08081+K08081+K08081+K00276
Metabolism	Metabolism of other amino acids	Glutathione metabolism	40	126	0.09874628	3.548363e-01	ko00480	Unigene0000070;Unigene0000590;Unigene0005020;Unigene0006101;Unigene0006421;Unigene0007209;Unigene0009021;Unigene0009779;Unigene0010482;Unigene0011855;Unigene0011919;Unigene0012069;Unigene0012732;Unigene0013823;Unigene0013824;Unigene0015296;Unigene0015323;Unigene0017762;Unigene0017886;Unigene0018505;Unigene0019346;Unigene0020494;Unigene0022153;Unigene0024508;Unigene0026563;Unigene0028567;Unigene00…	K00797+K00799+K00797+K00799+K00799+K00799+K00799+K00432+K00434+K00799+K01255+K01255+K00799+K00033+K00033+K00036+K00799+K00799+K00799+K00434+K18592+K00799+K00799+K00799+K00799+K00799+K00799+K00033+K00799+K00799+K00799+K00432+K00432+K00031+K00797+K00799+K01581+K00799+K00031+K00036
Metabolism	Amino acid metabolism	Arginine biosynthesis	21	61	0.09883648	3.548363e-01	ko00220	Unigene0000417;Unigene0004980;Unigene0007047;Unigene0010149;Unigene0010860;Unigene0010862;Unigene0013902;Unigene0016062;Unigene0016506;Unigene0017247;Unigene0017248;Unigene0022347;Unigene0022348;Unigene0023998;Unigene0027672;Unigene0035645;Unigene0040618;Unigene0049116;Unigene0049813;Unigene0049814;Unigene0050667	K00814+K14455+K14454+K00262+K01915+K01915+K00814+K14454+K00261+K01915+K01915+K14455+K14454+K01915+K01940+K01915+K00261+K01915+K00262+K00262+K01940
Metabolism	Energy metabolism	Carbon fixation in photosynthetic organisms	46	147	0.09935416	3.548363e-01	ko00710	Unigene0000417;Unigene0004115;Unigene0004980;Unigene0005183;Unigene0006515;Unigene0007047;Unigene0007154;Unigene0007855;Unigene0008116;Unigene0008117;Unigene0009821;Unigene0010679;Unigene0011323;Unigene0013873;Unigene0013902;Unigene0014306;Unigene0016062;Unigene0017381;Unigene0018826;Unigene0021301;Unigene0021866;Unigene0022347;Unigene0022348;Unigene0022952;Unigene0023505;Unigene0023506;Unigene00…	K00814+K00615+K14455+K01610+K01623+K14454+K00927+K00134+K00615+K00615+K00026+K01803+K00134+K00615+K00814+K01610+K14454+K00134+K01610+K01100+K01610+K14455+K14454+K01803+K01623+K01623+K01602+K00026+K01601+K01623+K00134+K00134+K00025+K01623+K00615+K00927+K00029+K00927+K00134+K00029+K01803+K01610+K00026+K00026+K01807+K01602
Metabolism	Carbohydrate metabolism	Pentose phosphate pathway	32	99	0.1063177	3.565964e-01	ko00030	Unigene0002074;Unigene0004115;Unigene0005268;Unigene0005676;Unigene0006515;Unigene0007318;Unigene0008116;Unigene0008117;Unigene0009687;Unigene0009688;Unigene0012194;Unigene0013823;Unigene0013824;Unigene0013873;Unigene0014075;Unigene0015296;Unigene0015436;Unigene0016465;Unigene0018169;Unigene0018913;Unigene0023505;Unigene0023506;Unigene0026026;Unigene0030937;Unigene0031974;Unigene0032366;Unigene00…	K01053+K00615+K00616+K00131+K01623+K01835+K00615+K00615+K00948+K00948+K00616+K00033+K00033+K00615+K01053+K00036+K00131+K01835+K01053+K01057+K01623+K01623+K01810+K01623+K01810+K00033+K00948+K01623+K00615+K00850+K01807+K00036
Metabolism	Carbohydrate metabolism	Amino sugar and nucleotide sugar metabolism	54	176	0.1069547	3.565964e-01	ko00520	Unigene0000553;Unigene0002534;Unigene0002546;Unigene0004015;Unigene0004636;Unigene0006031;Unigene0007271;Unigene0007318;Unigene0010435;Unigene0010776;Unigene0012294;Unigene0012296;Unigene0013181;Unigene0013428;Unigene0013521;Unigene0016465;Unigene0016602;Unigene0016865;Unigene0016966;Unigene0019165;Unigene0020512;Unigene0020871;Unigene0022261;Unigene0022455;Unigene0022684;Unigene0023016;Unigene00…	K00820+K00820+K13648+K00963+K12450+K00326+K00820+K01835+K01183+K01183+K00963+K00963+K00844+K01183+K01183+K01835+K12450+K00844+K01183+K01183+K01183+K01183+K16190+K00326+K00770+K01183+K01183+K00847+K00326+K01183+K12450+K12450+K01810+K00621+K13379+K12449+K13379+K12373+K12373+K01183+K01810+K00844+K12449+K08679+K15920+K00820+K01183+K12373+K01784+K00963+K00820+K00820+K01183+K00966
Metabolism	Carbohydrate metabolism	Inositol phosphate metabolism	27	82	0.1084053	3.565964e-01	ko00562	Unigene0003979;Unigene0004831;Unigene0005359;Unigene0005431;Unigene0008500;Unigene0010679;Unigene0010710;Unigene0010911;Unigene0012570;Unigene0013291;Unigene0017441;Unigene0018322;Unigene0019840;Unigene0022952;Unigene0023612;Unigene0024269;Unigene0027294;Unigene0030004;Unigene0031602;Unigene0032794;Unigene0039328;Unigene0039334;Unigene0040213;Unigene0041878;Unigene0041879;Unigene0049463;Unigene00…	K00469+K03103+K00913+K00469+K05857+K01803+K01114+K01106+K05857+K00010+K01858+K00469+K00010+K01803+K00469+K00140+K00889+K18649+K15422+K00889+K05857+K05857+K00140+K00469+K00469+K01803+K05857
Metabolism	Biosynthesis of other secondary metabolites	Isoquinoline alkaloid biosynthesis	15	42	0.1143803	3.666035e-01	ko00950	Unigene0004980;Unigene0005885;Unigene0007047;Unigene0010315;Unigene0016062;Unigene0022347;Unigene0022348;Unigene0026090;Unigene0027442;Unigene0028192;Unigene0029054;Unigene0029082;Unigene0029083;Unigene0041146;Unigene0047746	K14455+K00815+K14454+K01592+K14454+K14455+K14454+K00815+K00815+K00276+K01592+K00422+K00422+K01592+K00276
Metabolism	Metabolism of terpenoids and polyketides	Monoterpenoid biosynthesis	5	11	0.1365133	4.265515e-01	ko00902	Unigene0005172;Unigene0010579;Unigene0012609;Unigene0022819;Unigene0026572	K15086+K15095+K15095+K15086+K15086
Metabolism	Metabolism of terpenoids and polyketides	Diterpenoid biosynthesis	11	30	0.1399089	4.265515e-01	ko00904	Unigene0000429;Unigene0002156;Unigene0006815;Unigene0009570;Unigene0011334;Unigene0015399;Unigene0016157;Unigene0016158;Unigene0027743;Unigene0051363;Unigene0051823	K04123+K04121+K04124+K05282+K04123+K04120+K04125+K04125+K17961+K05282+K04124
Metabolism	Global and Overview	2-Oxocarboxylic acid metabolism	32	102	0.1454102	4.327685e-01	ko01210	Unigene0000417;Unigene0003982;Unigene0004632;Unigene0004980;Unigene0005176;Unigene0007047;Unigene0008287;Unigene0008288;Unigene0009316;Unigene0009317;Unigene0009369;Unigene0009949;Unigene0010965;Unigene0011223;Unigene0011538;Unigene0013902;Unigene0014410;Unigene0015813;Unigene0016062;Unigene0022347;Unigene0022348;Unigene0023174;Unigene0024542;Unigene0028251;Unigene0037305;Unigene0038221;Unigene00…	K00814+K01647+K01681+K14455+K01647+K14454+K01681+K01681+K00053+K00053+K01702+K01652+K00030+K00826+K15741+K00814+K01647+K01681+K14454+K14455+K14454+K01647+K12153+K12153+K00826+K00053+K11820+K00030+K00030+K00031+K00826+K00031
Metabolism	Metabolism of cofactors and vitamins	One carbon pool by folate	12	34	0.1587648	4.510364e-01	ko00670	Unigene0000445;Unigene0000764;Unigene0010736;Unigene0010738;Unigene0012926;Unigene0013617;Unigene0015194;Unigene0016976;Unigene0016977;Unigene0016978;Unigene0025309;Unigene0026393	K00602+K00600+K00600+K00600+K00600+K00600+K00605+K01938+K01938+K01938+K01934+K01433
Metabolism	Lipid metabolism	Fatty acid elongation	12	34	0.1587648	4.510364e-01	ko00062	Unigene0008356;Unigene0009212;Unigene0010774;Unigene0013074;Unigene0023248;Unigene0023712;Unigene0027951;Unigene0028784;Unigene0030296;Unigene0045334;Unigene0045912;Unigene0051602	K10246+K10249+K10258+K10249+K10249+K15397+K15397+K10251+K15397+K10249+K07511+K10249
Metabolism	Amino acid metabolism	Tyrosine metabolism	22	69	0.177759	4.937750e-01	ko00350	Unigene0002055;Unigene0004980;Unigene0005885;Unigene0007047;Unigene0009733;Unigene0010315;Unigene0011293;Unigene0016062;Unigene0017332;Unigene0020147;Unigene0021045;Unigene0022347;Unigene0022348;Unigene0026090;Unigene0027442;Unigene0028192;Unigene0029054;Unigene0029082;Unigene0029083;Unigene0041146;Unigene0044510;Unigene0047746	K01555+K14455+K00815+K14454+K18857+K01592+K18857+K14454+K00121+K00121+K18857+K14455+K14454+K00815+K00815+K00276+K01592+K00422+K00422+K01592+K00457+K00276
Metabolism	Amino acid metabolism	Glycine, serine and threonine metabolism	33	110	0.21637	5.879620e-01	ko00260	Unigene0000764;Unigene0000960;Unigene0001788;Unigene0006538;Unigene0008864;Unigene0010736;Unigene0010738;Unigene0011734;Unigene0011735;Unigene0011737;Unigene0012926;Unigene0013617;Unigene0015194;Unigene0016940;Unigene0017617;Unigene0018582;Unigene0020237;Unigene0020278;Unigene0021464;Unigene0023451;Unigene0026960;Unigene0028192;Unigene0031673;Unigene0032524;Unigene0032674;Unigene0033216;Unigene00…	K00600+K00108+K01696+K00830+K00639+K00600+K00600+K00382+K00382+K00382+K00600+K00600+K00605+K00306+K00058+K02437+K01834+K00281+K00827+K00831+K15918+K00276+K15893+K15634+K00130+K14085+K01754+K15634+K15634+K00276+K01079+K00058+K00306
Metabolism	Metabolism of terpenoids and polyketides	Limonene and pinene degradation	9	26	0.224678	5.975479e-01	ko00903	Unigene0003309;Unigene0005803;Unigene0012011;Unigene0013818;Unigene0019585;Unigene0019586;Unigene0026408;Unigene0029379;Unigene0045187	K00128+K00517+K00128+K00128+K00128+K00128+K00128+K00517+K00128
Metabolism	Lipid metabolism	alpha-Linolenic acid metabolism	21	68	0.2317682	6.035630e-01	ko00592	Unigene0000206;Unigene0002870;Unigene0009733;Unigene0011293;Unigene0012227;Unigene0016418;Unigene0016419;Unigene0016421;Unigene0021045;Unigene0021622;Unigene0022902;Unigene0022903;Unigene0022904;Unigene0028934;Unigene0029773;Unigene0029814;Unigene0039224;Unigene0039225;Unigene0039592;Unigene0042937;Unigene0047996	K10527+K00454+K18857+K18857+K07513+K10527+K10527+K10527+K18857+K08241+K10529+K10529+K10529+K08241+K08241+K00454+K00454+K00454+K00232+K05894+K01723
Genetic Information Processing	Folding, sorting and degradation	Protein processing in endoplasmic reticulum	96	346	0.285118	7.273418e-01	ko04141	Unigene0000089;Unigene0000135;Unigene0000757;Unigene0001009;Unigene0002589;Unigene0002636;Unigene0002680;Unigene0004100;Unigene0004992;Unigene0005836;Unigene0006916;Unigene0007254;Unigene0007971;Unigene0008227;Unigene0008622;Unigene0009639;Unigene0010231;Unigene0010279;Unigene0010280;Unigene0010651;Unigene0011067;Unigene0011068;Unigene0011069;Unigene0011126;Unigene0011127;Unigene0012748;Unigene00…	K11718+K13250+K05546+K07151+K09580+K05546+K13989+K05546+K03237+K13993+K03283+K09584+K03868+K07342+K09490+K14001+K09503+K07151+K07151+K09490+K13525+K13525+K13525+K12670+K12670+K03283+K09580+K09580+K13525+K03283+K11718+K09584+K08054+K01456+K09580+K13249+K06689+K13993+K06689+K12666+K03283+K03283+K07342+K12667+K12667+K12667+K13989+K05546+K04079+K09580+K09580+K13993+K13993+K13993+K03094+K08057+K13984+…
Metabolism	Lipid metabolism	Arachidonic acid metabolism	8	25	0.3267704	8.051051e-01	ko00590	Unigene0009779;Unigene0013771;Unigene0019346;Unigene0043236;Unigene0044497;Unigene0047065;Unigene0049234;Unigene0051446	K00432+K15730+K18592+K00432+K00432+K15730+K01254+K15730
Metabolism	Metabolism of terpenoids and polyketides	Sesquiterpenoid and triterpenoid biosynthesis	6	18	0.3284829	8.051051e-01	ko00909	Unigene0000813;Unigene0018412;Unigene0018573;Unigene0018574;Unigene0019885;Unigene0026766	K14173+K15813+K00511+K00511+K15803+K15813
Metabolism	Carbohydrate metabolism	Butanoate metabolism	11	36	0.338924	8.119111e-01	ko00650	Unigene0001682;Unigene0006934;Unigene0009949;Unigene0010023;Unigene0010024;Unigene0011400;Unigene0011401;Unigene0017411;Unigene0044668;Unigene0045912;Unigene0049181	K00074+K18121+K01652+K01641+K01641+K01580+K01580+K00626+K00074+K07511+K01580
Metabolism	Amino acid metabolism	Phenylalanine metabolism	20	69	0.3487618	8.119111e-01	ko00360	Unigene0001682;Unigene0003427;Unigene0004980;Unigene0005253;Unigene0005490;Unigene0005885;Unigene0007047;Unigene0016062;Unigene0017068;Unigene0022347;Unigene0022348;Unigene0025915;Unigene0026090;Unigene0027442;Unigene0028192;Unigene0028544;Unigene0043578;Unigene0044510;Unigene0044668;Unigene0047746	K00074+K01904+K14455+K01904+K00487+K00815+K14454+K14454+K01426+K14455+K14454+K01904+K00815+K00815+K00276+K01904+K00487+K00457+K00074+K00276
Metabolism	Glycan biosynthesis and metabolism	Glycosphingolipid biosynthesis - ganglio series	3	8	0.354225	8.119111e-01	ko00604	Unigene0029663;Unigene0030758;Unigene0045111	K12373+K12373+K12373
Metabolism	Metabolism of other amino acids	Taurine and hypotaurine metabolism	5	15	0.3572409	8.119111e-01	ko00430	Unigene0011400;Unigene0011401;Unigene0019346;Unigene0022461;Unigene0049181	K01580+K01580+K18592+K10712+K01580
Metabolism	Lipid metabolism	Biosynthesis of unsaturated fatty acids	17	59	0.3776554	8.429808e-01	ko01040	Unigene0002024;Unigene0008356;Unigene0010706;Unigene0010774;Unigene0012227;Unigene0013273;Unigene0026428;Unigene0028340;Unigene0028784;Unigene0038309;Unigene0039592;Unigene0042107;Unigene0044213;Unigene0044930;Unigene0045871;Unigene0048628;Unigene0051384	K10255+K10246+K00507+K10258+K07513+K03921+K00507+K03921+K10251+K03921+K00232+K03921+K00507+K00507+K00507+K10256+K00059
Metabolism	Glycan biosynthesis and metabolism	Other types of O-glycan biosynthesis	2	5	0.3947353	8.656476e-01	ko00514	Unigene0027841;Unigene0038998	K13667+K09667
Metabolism	Lipid metabolism	Glycerolipid metabolism	27	97	0.4032094	8.689858e-01	ko00561	Unigene0001058;Unigene0002527;Unigene0003309;Unigene0008706;Unigene0008709;Unigene0008942;Unigene0012011;Unigene0012977;Unigene0013111;Unigene0013818;Unigene0014283;Unigene0015358;Unigene0016787;Unigene0016788;Unigene0019324;Unigene0019505;Unigene0019585;Unigene0019586;Unigene0026408;Unigene0026410;Unigene0026411;Unigene0026960;Unigene0033216;Unigene0034868;Unigene0037578;Unigene0045187;Unigene00…	K00011+K07407+K00128+K00128+K00128+K13519+K00128+K00128+K00011+K00128+K07407+K00002+K00128+K00128+K00679+K13523+K00128+K00128+K00128+K00128+K00128+K15918+K14085+K13519+K00901+K00128+K00011
Cellular Processes	Transport and catabolism	Phagosome	45	165	0.4173023	8.841150e-01	ko04145	Unigene0001534;Unigene0001903;Unigene0004138;Unigene0004418;Unigene0005609;Unigene0008227;Unigene0008475;Unigene0009071;Unigene0009072;Unigene0010788;Unigene0011481;Unigene0012545;Unigene0012546;Unigene0012547;Unigene0013337;Unigene0013338;Unigene0013629;Unigene0013672;Unigene0013906;Unigene0013908;Unigene0015721;Unigene0016084;Unigene0017445;Unigene0019229;Unigene0019230;Unigene0021571;Unigene00…	K07375+K02149+K07375+K02149+K02148+K07342+K07374+K07375+K07375+K07375+K07374+K02146+K02146+K02146+K02147+K02147+K02152+K03661+K02145+K02145+K04392+K08054+K07375+K02154+K02154+K07342+K07374+K02153+K04392+K02152+K07374+K07375+K07375+K08057+K04392+K07374+K07374+K07897+K04392+K04392+K04392+K02144+K09481+K07375+K07375
Metabolism	Amino acid metabolism	Valine, leucine and isoleucine biosynthesis	9	31	0.4315318	8.858232e-01	ko00290	Unigene0009316;Unigene0009317;Unigene0009369;Unigene0009949;Unigene0011223;Unigene0035690;Unigene0037305;Unigene0038221;Unigene0047424	K00053+K00053+K01702+K01652+K00826+K01754+K00826+K00053+K00826
Metabolism	Glycan biosynthesis and metabolism	Glycosaminoglycan degradation	6	20	0.4359967	8.858232e-01	ko00531	Unigene0018033;Unigene0029663;Unigene0030758;Unigene0033628;Unigene0037782;Unigene0045111	K10532+K12373+K12373+K01205+K07964+K12373
Metabolism	Carbohydrate metabolism	Fructose and mannose metabolism	25	91	0.4393683	8.858232e-01	ko00051	Unigene0001058;Unigene0006515;Unigene0010679;Unigene0013111;Unigene0013181;Unigene0016238;Unigene0016340;Unigene0016865;Unigene0018828;Unigene0019939;Unigene0022952;Unigene0023505;Unigene0023506;Unigene0023576;Unigene0029345;Unigene0030937;Unigene0032870;Unigene0033693;Unigene0034026;Unigene0038081;Unigene0041009;Unigene0044266;Unigene0049463;Unigene0049562;Unigene0051783	K00011+K01623+K01803+K00011+K00844+K00008+K00895+K00844+K01103+K19355+K01803+K01623+K01623+K00847+K01805+K01623+K00895+K01623+K00844+K19355+K19355+K00850+K01803+K00011+K00966
Metabolism	Biosynthesis of other secondary metabolites	Isoflavonoid biosynthesis	1	2	0.4569537	9.051844e-01	ko00943	Unigene0004056	K13262
Metabolism	Glycan biosynthesis and metabolism	Other glycan degradation	8	28	0.4634544	9.051844e-01	ko00511	Unigene0000794;Unigene0029663;Unigene0030758;Unigene0033808;Unigene0039902;Unigene0040571;Unigene0040574;Unigene0045111	K01206+K12373+K12373+K01206+K15923+K01191+K01191+K12373
Metabolism	Biosynthesis of other secondary metabolites	Anthocyanin biosynthesis	2	6	0.4968316	9.409689e-01	ko00942	Unigene0016952;Unigene0027001	K17193+K12930
Metabolism	Biosynthesis of other secondary metabolites	Caffeine metabolism	2	6	0.4968316	9.409689e-01	ko00232	Unigene0019802;Unigene0046987	K00365+K00365
Metabolism	Metabolism of terpenoids and polyketides	Zeatin biosynthesis	4	14	0.5243106	9.781914e-01	ko00908	Unigene0005104;Unigene0013290;Unigene0027537;Unigene0047302	K00279+K10760+K10717+K00279
Metabolism	Metabolism of cofactors and vitamins	Ubiquinone and other terpenoid-quinone biosynthesis	13	49	0.5404227	9.934241e-01	ko00130	Unigene0003427;Unigene0005253;Unigene0005490;Unigene0005885;Unigene0007219;Unigene0025915;Unigene0026090;Unigene0027442;Unigene0028544;Unigene0042552;Unigene0043578;Unigene0044510;Unigene0051450	K01904+K01904+K00487+K00815+K14760+K01904+K00815+K00815+K01904+K01661+K00487+K00457+K14760
Metabolism	Metabolism of cofactors and vitamins	Thiamine metabolism	5	19	0.5866144	9.999684e-01	ko00730	Unigene0010613;Unigene0010614;Unigene0026291;Unigene0030857;Unigene0031715	K18278+K18278+K03146+K01662+K06928
Metabolism	Metabolism of other amino acids	Selenocompound metabolism	7	27	0.5910222	9.999684e-01	ko00450	Unigene0010844;Unigene0010845;Unigene0010846;Unigene0010847;Unigene0011322;Unigene0019254;Unigene0037984	K00549+K00549+K00549+K00549+K00816+K00384+K00384
Metabolism	Metabolism of terpenoids and polyketides	Terpenoid backbone biosynthesis	20	78	0.5965762	9.999684e-01	ko00900	Unigene0000083;Unigene0001018;Unigene0007894;Unigene0009987;Unigene0009988;Unigene0010023;Unigene0010024;Unigene0010469;Unigene0013467;Unigene0013468;Unigene0017411;Unigene0018739;Unigene0024561;Unigene0030857;Unigene0032391;Unigene0035839;Unigene0046039;Unigene0046593;Unigene0048320;Unigene0051298	K12742+K00021+K11778+K00021+K00021+K01641+K01641+K14066+K00787+K00787+K00626+K10960+K00021+K01662+K11778+K00099+K05356+K14066+K03527+K00021
Metabolism	Amino acid metabolism	Cysteine and methionine metabolism	38	148	0.6014714	9.999684e-01	ko00270	Unigene0000070;Unigene0004980;Unigene0005020;Unigene0005813;Unigene0005885;Unigene0007047;Unigene0008472;Unigene0009821;Unigene0010844;Unigene0010845;Unigene0010846;Unigene0010847;Unigene0011223;Unigene0014513;Unigene0015413;Unigene0016062;Unigene0017139;Unigene0021464;Unigene0022347;Unigene0022348;Unigene0024349;Unigene0026090;Unigene0027442;Unigene0027971;Unigene0031605;Unigene0037305;Unigene00…	K00797+K14455+K00797+K01738+K00815+K14454+K00789+K00026+K00549+K00549+K00549+K00549+K00826+K08963+K00558+K14454+K00547+K00827+K14455+K14454+K00026+K00815+K00815+K00789+K00025+K00826+K00789+K16054+K00797+K05933+K00826+K08967+K00016+K00026+K00026+K05933+K01251+K00640
Genetic Information Processing	Translation	RNA transport	75	291	0.6064602	9.999684e-01	ko03013	Unigene0001723;Unigene0003142;Unigene0003143;Unigene0003611;Unigene0004322;Unigene0004338;Unigene0004579;Unigene0004992;Unigene0005600;Unigene0008148;Unigene0008373;Unigene0008457;Unigene0009100;Unigene0010169;Unigene0010548;Unigene0010804;Unigene0010805;Unigene0010809;Unigene0011360;Unigene0011623;Unigene0011624;Unigene0013496;Unigene0013498;Unigene0014792;Unigene0014829;Unigene0015042;Unigene00…	K03251+K03231+K03231+K12812+K14297+K03257+K03253+K03237+K03250+K13126+K03260+K03231+K13126+K03252+K13126+K03247+K03247+K12160+K03113+K03257+K03257+K03257+K13126+K13126+K03259+K03754+K03253+K03253+K03242+K03231+K03251+K03260+K03231+K03260+K12881+K14304+K03231+K03262+K03262+K14317+K03257+K03231+K03247+K07936+K13126+K09291+K03231+K03231+K12883+K14298+K14320+K03231+K03231+K03249+K03254+K03257+K03250+…
Metabolism	Lipid metabolism	Synthesis and degradation of ketone bodies	3	12	0.6488904	9.999684e-01	ko00072	Unigene0010023;Unigene0010024;Unigene0017411	K01641+K01641+K00626
Environmental Information Processing	Signal transduction	Phosphatidylinositol signaling system	22	88	0.6501669	9.999684e-01	ko04070	Unigene0002036;Unigene0004974;Unigene0005359;Unigene0008500;Unigene0010911;Unigene0012570;Unigene0012945;Unigene0015893;Unigene0023057;Unigene0027294;Unigene0030004;Unigene0031602;Unigene0032794;Unigene0037578;Unigene0039328;Unigene0039334;Unigene0044988;Unigene0045324;Unigene0048768;Unigene0048842;Unigene0049902;Unigene0050964	K02183+K02183+K00913+K05857+K01106+K05857+K02183+K02183+K02183+K00889+K18649+K15422+K00889+K00901+K05857+K05857+K02183+K02183+K02183+K02183+K02183+K05857
Metabolism	Biosynthesis of other secondary metabolites	Flavone and flavonol biosynthesis	2	8	0.6647589	9.999684e-01	ko00944	Unigene0020792;Unigene0035345	K13272+K05279
Metabolism	Glycan biosynthesis and metabolism	N-Glycan biosynthesis	17	70	0.693693	9.999684e-01	ko00510	Unigene0000199;Unigene0000757;Unigene0001009;Unigene0002636;Unigene0004100;Unigene0010279;Unigene0010280;Unigene0011126;Unigene0011127;Unigene0019195;Unigene0022310;Unigene0022311;Unigene0022312;Unigene0023942;Unigene0047592;Unigene0049899;Unigene0051390	K07252+K05546+K07151+K05546+K05546+K07151+K07151+K12670+K12670+K12666+K12667+K12667+K12667+K05546+K12669+K07151+K07151
Environmental Information Processing	Signal transduction	Plant hormone signal transduction	58	232	0.7011457	9.999684e-01	ko04075	Unigene0000161;Unigene0000315;Unigene0003093;Unigene0004325;Unigene0004571;Unigene0004922;Unigene0005302;Unigene0007562;Unigene0010084;Unigene0010748;Unigene0012032;Unigene0012082;Unigene0012332;Unigene0013347;Unigene0016061;Unigene0016718;Unigene0017779;Unigene0017878;Unigene0018133;Unigene0018395;Unigene0019555;Unigene0020316;Unigene0020405;Unigene0022737;Unigene0023264;Unigene0023663;Unigene00…	K14496+K14432+K14488+K14490+K14497+K14488+K14494+K14488+K14488+K13449+K14484+K14490+K14496+K13422+K14497+K14484+K14488+K14487+K14484+K14487+K14488+K14505+K14484+K14488+K13449+K14487+K14492+K14431+K14484+K14491+K16189+K13449+K14484+K14488+K14490+K14497+K14485+K13464+K13464+K13946+K14500+K14489+K14484+K13415+K14486+K14431+K14488+K14516+K14505+K14496+K14488+K14496+K14488+K14484+K13464+K13464+K14488+…
Metabolism	Metabolism of terpenoids and polyketides	Brassinosteroid biosynthesis	3	13	0.7056952	9.999684e-01	ko00905	Unigene0029214;Unigene0031806;Unigene0050014	K09587+K12639+K12640
Metabolism	Amino acid metabolism	Phenylalanine, tyrosine and tryptophan biosynthesis	15	63	0.7193181	9.999684e-01	ko00400	Unigene0001174;Unigene0001788;Unigene0004980;Unigene0005885;Unigene0007047;Unigene0016062;Unigene0021502;Unigene0022347;Unigene0022348;Unigene0026090;Unigene0027442;Unigene0028031;Unigene0029846;Unigene0046828;Unigene0052007	K13832+K01696+K14455+K00815+K14454+K14454+K01657+K14455+K14454+K00815+K00815+K13832+K05359+K01657+K00800
Genetic Information Processing	Replication and repair	DNA replication	14	59	0.7205728	9.999684e-01	ko03030	Unigene0001806;Unigene0002741;Unigene0005604;Unigene0008659;Unigene0016268;Unigene0018449;Unigene0022720;Unigene0025955;Unigene0027988;Unigene0029115;Unigene0035647;Unigene0038390;Unigene0049740;Unigene0049741	K02684+K04802+K04802+K04802+K07466+K04802+K02540+K02209+K07466+K02685+K02212+K02328+K02542+K02542
Metabolism	Energy metabolism	Sulfur metabolism	11	48	0.7535835	9.999684e-01	ko00920	Unigene0000492;Unigene0004143;Unigene0005813;Unigene0008009;Unigene0011364;Unigene0011365;Unigene0011438;Unigene0021703;Unigene0031602;Unigene0048450;Unigene0052730	K17725+K08738+K01738+K08738+K17725+K17725+K08738+K01082+K15422+K08738+K00640
Metabolism	Metabolism of cofactors and vitamins	Pantothenate and CoA biosynthesis	8	36	0.7684104	9.999684e-01	ko00770	Unigene0009316;Unigene0009317;Unigene0009949;Unigene0011223;Unigene0011784;Unigene0037305;Unigene0038221;Unigene0047424	K00053+K00053+K01652+K00826+K09680+K00826+K00053+K00826
Metabolism	Lipid metabolism	Linoleic acid metabolism	4	19	0.7773568	9.999684e-01	ko00591	Unigene0002870;Unigene0029814;Unigene0039224;Unigene0039225	K00454+K00454+K00454+K00454
Metabolism	Metabolism of cofactors and vitamins	Biotin metabolism	4	19	0.7773568	9.999684e-01	ko00780	Unigene0003804;Unigene0032052;Unigene0040862;Unigene0051384	K09458+K00208+K09458+K00059
Metabolism	Biosynthesis of other secondary metabolites	Flavonoid biosynthesis	11	49	0.778672	9.999684e-01	ko00941	Unigene0001342;Unigene0004827;Unigene0005381;Unigene0005490;Unigene0013559;Unigene0017366;Unigene0023916;Unigene0028060;Unigene0029033;Unigene0029387;Unigene0043578	K00660+K00660+K13081+K00487+K05277+K09754+K13065+K13082+K00660+K08695+K00487
Metabolism	Biosynthesis of other secondary metabolites	Stilbenoid, diarylheptanoid and gingerol biosynthesis	6	29	0.8141374	9.999684e-01	ko00945	Unigene0005490;Unigene0005803;Unigene0017366;Unigene0023916;Unigene0029379;Unigene0043578	K00487+K00517+K09754+K13065+K00517+K00487
Genetic Information Processing	Replication and repair	Non-homologous end-joining	2	11	0.8287186	9.999684e-01	ko03450	Unigene0033207;Unigene0033730	K10885+K03512
Environmental Information Processing	Membrane transport	ABC transporters	7	34	0.829494	9.999684e-01	ko02010	Unigene0008740;Unigene0010545;Unigene0011375;Unigene0011383;Unigene0029721;Unigene0038495;Unigene0051451	K05658+K05658+K05658+K05658+K05658+K05658+K05658
Genetic Information Processing	Replication and repair	Base excision repair	13	60	0.8330127	9.999684e-01	ko03410	Unigene0002741;Unigene0005604;Unigene0008659;Unigene0014078;Unigene0014079;Unigene0014080;Unigene0018172;Unigene0018449;Unigene0026029;Unigene0033730;Unigene0033891;Unigene0038390;Unigene0041747	K04802+K04802+K04802+K01246+K01246+K01246+K10802+K04802+K10802+K03512+K10798+K02328+K10798
Cellular Processes	Transport and catabolism	Peroxisome	29	128	0.8532246	9.999684e-01	ko04146	Unigene0005444;Unigene0006283;Unigene0006538;Unigene0007321;Unigene0008213;Unigene0009593;Unigene0009594;Unigene0012227;Unigene0012907;Unigene0013222;Unigene0013223;Unigene0013235;Unigene0015651;Unigene0015652;Unigene0016940;Unigene0023455;Unigene0023813;Unigene0035363;Unigene0039592;Unigene0039974;Unigene0039975;Unigene0040583;Unigene0042262;Unigene0042263;Unigene0045007;Unigene0046530;Unigene00…	K13356+K13356+K00830+K04564+K03781+K03781+K03781+K07513+K01897+K01897+K01897+K11187+K13356+K13356+K00306+K13356+K11517+K04564+K00232+K13356+K13356+K01897+K11517+K11517+K00031+K04565+K04565+K00031+K00306
Metabolism	Energy metabolism	Photosynthesis	16	74	0.8545675	9.999684e-01	ko00195	Unigene0000830;Unigene0003742;Unigene0006829;Unigene0009043;Unigene0011470;Unigene0017919;Unigene0018096;Unigene0020899;Unigene0023023;Unigene0023937;Unigene0023938;Unigene0037991;Unigene0039192;Unigene0041475;Unigene0042538;Unigene0051930	K08901+K02717+K02109+K02695+K02714+K02635+K08901+K02697+K08901+K02690+K02689+K02707+K02704+K02112+K02721+K02108
Metabolism	Metabolism of terpenoids and polyketides	Carotenoid biosynthesis	7	37	0.8903899	9.999684e-01	ko00906	Unigene0004885;Unigene0005062;Unigene0022574;Unigene0022831;Unigene0022938;Unigene0028284;Unigene0035572	K09843+K09840+K09843+K09840+K15746+K09843+K02291
Organismal Systems	Environmental adaptation	Plant-pathogen interaction	61	265	0.9065279	9.999684e-01	ko04626	Unigene0000097;Unigene0000170;Unigene0000908;Unigene0000964;Unigene0000967;Unigene0000972;Unigene0000973;Unigene0001636;Unigene0001764;Unigene0002036;Unigene0002339;Unigene0002927;Unigene0003303;Unigene0004487;Unigene0004662;Unigene0004974;Unigene0005487;Unigene0009955;Unigene0010748;Unigene0011683;Unigene0012393;Unigene0015893;Unigene0017868;Unigene0019399;Unigene0020125;Unigene0021190;Unigene00…	K13457+K13420+K13459+K13459+K13459+K13459+K13459+K13457+K13448+K02183+K13457+K13457+K13420+K13459+K13447+K02183+K13457+K13447+K13449+K13412+K13459+K02183+K13448+K13448+K05391+K04368+K13449+K04079+K13459+K13459+K13459+K13448+K13449+K04079+K04079+K05391+K05391+K13459+K13448+K13447+K09487+K13457+K13457+K13459+K05391+K13412+K13420+K13447+K13447+K13420+K13420+K13459+K13459+K13459+K13457+K13457+K13457+…
Metabolism	Lipid metabolism	Ether lipid metabolism	6	34	0.9158934	9.999684e-01	ko00565	Unigene0008942;Unigene0010710;Unigene0013797;Unigene0013798;Unigene0034772;Unigene0034868	K13519+K01114+K01115+K01115+K13510+K13519
Cellular Processes	Transport and catabolism	Endocytosis	45	202	0.9214451	9.999684e-01	ko04144	Unigene0006916;Unigene0008453;Unigene0009319;Unigene0010883;Unigene0011675;Unigene0011804;Unigene0012748;Unigene0012879;Unigene0012880;Unigene0012881;Unigene0013270;Unigene0013271;Unigene0013484;Unigene0013794;Unigene0013797;Unigene0013798;Unigene0014012;Unigene0015352;Unigene0017736;Unigene0018321;Unigene0020174;Unigene0020388;Unigene0020389;Unigene0023885;Unigene0024438;Unigene0027294;Unigene00…	K03283+K07937+K04646+K07937+K07901+K01528+K03283+K04646+K04646+K04646+K07904+K07904+K03283+K12486+K01115+K01115+K12489+K07937+K19476+K11826+K07904+K03283+K03283+K19476+K11866+K00889+K00889+K05758+K03283+K03283+K03283+K03283+K03283+K07937+K03283+K10365+K07897+K07937+K12471+K11826+K12196+K10364+K12197+K03283+K07937
Metabolism	Metabolism of cofactors and vitamins	Porphyrin and chlorophyll metabolism	10	54	0.9325228	9.999684e-01	ko00860	Unigene0007115;Unigene0018739;Unigene0019878;Unigene0027974;Unigene0029882;Unigene0031638;Unigene0034897;Unigene0043906;Unigene0043907;Unigene0045250	K08101+K10960+K08099+K02257+K08099+K02492+K19054+K01749+K01749+K01764
Genetic Information Processing	Translation	mRNA surveillance pathway	37	171	0.9346232	9.999684e-01	ko03015	Unigene0002583;Unigene0003611;Unigene0006883;Unigene0007598;Unigene0008131;Unigene0008148;Unigene0008183;Unigene0008833;Unigene0009100;Unigene0010548;Unigene0011377;Unigene0012125;Unigene0012517;Unigene0012519;Unigene0013498;Unigene0014792;Unigene0015087;Unigene0015088;Unigene0016658;Unigene0018344;Unigene0019183;Unigene0019381;Unigene0019656;Unigene0021884;Unigene0022054;Unigene0029350;Unigene00…	K11584+K12812+K11584+K14411+K14411+K13126+K14407+K03267+K13126+K13126+K14396+K06269+K04382+K04382+K13126+K13126+K03265+K03265+K11584+K14400+K14962+K06965+K03267+K14406+K12881+K14402+K03456+K13126+K04382+K14411+K06269+K12883+K13126+K12877+K12876+K06269+K03456
Metabolism	Metabolism of cofactors and vitamins	Vitamin B6 metabolism	2	16	0.9494126	9.999684e-01	ko00750	Unigene0023451;Unigene0044413	K00831+K06215
Genetic Information Processing	Folding, sorting and degradation	Protein export	13	71	0.9574009	9.999684e-01	ko03060	Unigene0001289;Unigene0006676;Unigene0008227;Unigene0008622;Unigene0010651;Unigene0021571;Unigene0022609;Unigene0039923;Unigene0041072;Unigene0047935;Unigene0049647;Unigene0051399;Unigene0052061	K12947+K13280+K07342+K09490+K09490+K07342+K13280+K03070+K09490+K12948+K03106+K03105+K09481
Metabolism	Energy metabolism	Photosynthesis - antenna proteins	2	17	0.9607633	9.999684e-01	ko00196	Unigene0026828;Unigene0050079	K08908+K08910
Genetic Information Processing	Folding, sorting and degradation	RNA degradation	32	156	0.9631525	9.999684e-01	ko03018	Unigene0000056;Unigene0006881;Unigene0007373;Unigene0008148;Unigene0009100;Unigene0009365;Unigene0010548;Unigene0011371;Unigene0012739;Unigene0013498;Unigene0014792;Unigene0017853;Unigene0017907;Unigene0017908;Unigene0018950;Unigene0019576;Unigene0021342;Unigene0027670;Unigene0027898;Unigene0028003;Unigene0028004;Unigene0030294;Unigene0031681;Unigene0036168;Unigene0038907;Unigene0042352;Unigene00…	K12581+K12619+K04077+K13126+K13126+K01689+K13126+K12581+K12581+K13126+K13126+K04077+K04077+K04077+K12619+K12581+K12619+K12614+K12606+K12603+K12603+K13126+K04077+K01689+K12608+K01689+K00850+K01689+K13126+K04077+K01689+K12602
Metabolism	Carbohydrate metabolism	C5-Branched dibasic acid metabolism	1	11	0.9652899	9.999684e-01	ko00660	Unigene0009949	K01652
Genetic Information Processing	Translation	Aminoacyl-tRNA biosynthesis	11	64	0.9694022	9.999684e-01	ko00970	Unigene0003838;Unigene0004440;Unigene0018789;Unigene0020517;Unigene0020518;Unigene0038918;Unigene0043323;Unigene0046314;Unigene0049572;Unigene0050580;Unigene0051785	K01867+K04567+K04567+K01876+K01876+K01875+K01873+K01875+K01873+K01866+K01893
Metabolism	Metabolism of cofactors and vitamins	Riboflavin metabolism	1	12	0.9744359	9.999684e-01	ko00740	Unigene0049243	K00953
Genetic Information Processing	Replication and repair	Mismatch repair	8	51	0.9758627	9.999684e-01	ko03430	Unigene0002741;Unigene0005604;Unigene0008659;Unigene0016268;Unigene0018449;Unigene0027988;Unigene0038390;Unigene0043222	K04802+K04802+K04802+K07466+K04802+K07466+K02328+K08737
Genetic Information Processing	Translation	Ribosome biogenesis in eukaryotes	30	152	0.9772939	9.999684e-01	ko03008	Unigene0006740;Unigene0006881;Unigene0009026;Unigene0009137;Unigene0010703;Unigene0012074;Unigene0013005;Unigene0013964;Unigene0013966;Unigene0014129;Unigene0014130;Unigene0014131;Unigene0014657;Unigene0014658;Unigene0018950;Unigene0021342;Unigene0028672;Unigene0030121;Unigene0040380;Unigene0043174;Unigene0043175;Unigene0043180;Unigene0043733;Unigene0045182;Unigene0046158;Unigene0046178;Unigene00…	K14549+K12619+K11131+K14564+K14538+K14563+K03115+K14565+K14565+K03097+K03097+K03097+K14564+K14564+K12619+K12619+K11129+K07936+K14558+K14572+K14572+K14572+K14536+K11131+K12845+K06943+K14572+K14563+K14572+K11131
Genetic Information Processing	Folding, sorting and degradation	SNARE interactions in vesicular transport	6	42	0.9802869	9.999684e-01	ko04130	Unigene0018278;Unigene0026621;Unigene0027960;Unigene0028692;Unigene0035615;Unigene0045827	K08490+K08486+K08493+K08506+K08489+K08515
Metabolism	Amino acid metabolism	Lysine biosynthesis	1	13	0.981173	9.999684e-01	ko00300	Unigene0033216	K14085
Metabolism	Metabolism of cofactors and vitamins	Nicotinate and nicotinamide metabolism	3	26	0.9816876	9.999684e-01	ko00760	Unigene0020430;Unigene0033990;Unigene0049963	K03517+K00763+K01081
Organismal Systems	Environmental adaptation	Circadian rhythm - plant	8	54	0.9857958	9.999684e-01	ko04712	Unigene0001342;Unigene0004827;Unigene0012273;Unigene0013005;Unigene0014129;Unigene0014130;Unigene0014131;Unigene0029033	K00660+K00660+K16241+K03115+K03097+K03097+K03097+K00660
Metabolism	Nucleotide metabolism	Purine metabolism	40	203	0.9894978	9.999684e-01	ko00230	Unigene0000352;Unigene0000445;Unigene0001806;Unigene0004370;Unigene0004436;Unigene0005845;Unigene0006360;Unigene0006924;Unigene0007318;Unigene0009618;Unigene0009687;Unigene0009688;Unigene0011242;Unigene0014141;Unigene0014142;Unigene0016465;Unigene0016561;Unigene0016562;Unigene0016795;Unigene0017465;Unigene0019802;Unigene0027211;Unigene0029115;Unigene0031632;Unigene0031715;Unigene0032829;Unigene00…	K00759+K00602+K02684+K03006+K03012+K01514+K00088+K03046+K01835+K00939+K00948+K00948+K01923+K00939+K00939+K01835+K00088+K00088+K00764+K03013+K00365+K00873+K02685+K00873+K06928+K00948+K01522+K00759+K00873+K02328+K00939+K00939+K03016+K00942+K00940+K00365+K01081+K03006+K00940+K00940
Metabolism	Lipid metabolism	Steroid biosynthesis	5	43	0.9947364	9.999684e-01	ko00100	Unigene0018573;Unigene0018574;Unigene0037664;Unigene0041770;Unigene0044526	K00511+K00511+K00213+K01052+K00227
Genetic Information Processing	Replication and repair	Nucleotide excision repair	11	75	0.9949338	9.999684e-01	ko03420	Unigene0002741;Unigene0005604;Unigene0007971;Unigene0008659;Unigene0016268;Unigene0018449;Unigene0023967;Unigene0027988;Unigene0038390;Unigene0041814;Unigene0050698	K04802+K04802+K03868+K04802+K07466+K04802+K03144+K07466+K02328+K03143+K10839
Genetic Information Processing	Transcription	RNA polymerase	6	49	0.9951716	9.999684e-01	ko03020	Unigene0004370;Unigene0004436;Unigene0006924;Unigene0017465;Unigene0045628;Unigene0051268	K03006+K03012+K03046+K03013+K03016+K03006
Metabolism	Lipid metabolism	Sphingolipid metabolism	4	38	0.99561	9.999684e-01	ko00600	Unigene0002527;Unigene0014283;Unigene0041432;Unigene0047223	K07407+K07407+K04718+K00654
Genetic Information Processing	Folding, sorting and degradation	Sulfur relay system	1	18	0.9959244	9.999684e-01	ko04122	Unigene0043802	K00566
Genetic Information Processing	Transcription	Basal transcription factors	5	49	0.9986234	9.999684e-01	ko03022	Unigene0011827;Unigene0023967;Unigene0025817;Unigene0027252;Unigene0041814	K03120+K03144+K03126+K03120+K03143
Cellular Processes	Transport and catabolism	Regulation of autophagy	3	39	0.9992801	9.999684e-01	ko04140	Unigene0028120;Unigene0037809;Unigene0049727	K08337+K08341+K07198
Metabolism	Nucleotide metabolism	Pyrimidine metabolism	21	141	0.9996493	9.999684e-01	ko00240	Unigene0001806;Unigene0004370;Unigene0004436;Unigene0005165;Unigene0006924;Unigene0017465;Unigene0019254;Unigene0025404;Unigene0029115;Unigene0030897;Unigene0037984;Unigene0038390;Unigene0045628;Unigene0045925;Unigene0047007;Unigene0049963;Unigene0050363;Unigene0050364;Unigene0051268;Unigene0052243;Unigene0052310	K02684+K03006+K03012+K01937+K03046+K03013+K00384+K01493+K02685+K01937+K00384+K02328+K03016+K00940+K01956+K01081+K00876+K00876+K03006+K00940+K00940
Genetic Information Processing	Transcription	Spliceosome	42	244	0.9997672	9.999684e-01	ko03040	Unigene0000854;Unigene0003611;Unigene0004456;Unigene0006916;Unigene0011119;Unigene0011741;Unigene0012748;Unigene0012970;Unigene0013484;Unigene0015980;Unigene0018155;Unigene0019640;Unigene0020388;Unigene0020389;Unigene0022054;Unigene0024775;Unigene0025207;Unigene0027603;Unigene0027728;Unigene0031770;Unigene0034887;Unigene0035595;Unigene0036788;Unigene0036789;Unigene0036790;Unigene0036791;Unigene00…	K12856+K12812+K12891+K03283+K12823+K11086+K03283+K12885+K03283+K11099+K09567+K12890+K03283+K03283+K12881+K12741+K12862+K12890+K12891+K12823+K12811+K03283+K03283+K03283+K03283+K03283+K12883+K03283+K12896+K12896+K11098+K12845+K12823+K12873+K11096+K10599+K12877+K12826+K12826+K12876+K12890+K03283
Metabolism	Lipid metabolism	Glycerophospholipid metabolism	15	117	0.9998917	9.999684e-01	ko00564	Unigene0008942;Unigene0010433;Unigene0010710;Unigene0013797;Unigene0013798;Unigene0015152;Unigene0015153;Unigene0019505;Unigene0025129;Unigene0025596;Unigene0029491;Unigene0030525;Unigene0034772;Unigene0034868;Unigene0037578	K13519+K06130+K01114+K01115+K01115+K00006+K00006+K13523+K00967+K18696+K00968+K14156+K13510+K13519+K00901
Metabolism	Glycan biosynthesis and metabolism	Glycosylphosphatidylinositol(GPI)-anchor biosynthesis	1	32	0.9999443	9.999684e-01	ko00563	Unigene0026691	K05286
Genetic Information Processing	Folding, sorting and degradation	Ubiquitin mediated proteolysis	23	165	0.9999659	9.999684e-01	ko04120	Unigene0003055;Unigene0007971;Unigene0010189;Unigene0018508;Unigene0018825;Unigene0022646;Unigene0025107;Unigene0026736;Unigene0027029;Unigene0032349;Unigene0034096;Unigene0034228;Unigene0035170;Unigene0035173;Unigene0042546;Unigene0042550;Unigene0045132;Unigene0045413;Unigene0047238;Unigene0047845;Unigene0047872;Unigene0047980;Unigene0051019	K10606+K03868+K03178+K06689+K06689+K06688+K03364+K03094+K03178+K10583+K10144+K03363+K06689+K06689+K03349+K03349+K06689+K03094+K10577+K10573+K10599+K10579+K10575
Genetic Information Processing	Replication and repair	Homologous recombination	4	58	0.9999684	9.999684e-01	ko03440	Unigene0016268;Unigene0027988;Unigene0036966;Unigene0038390	K07466+K07466+K10901+K02328
